# Supplementary material for: SOX17 Is a Critical Specifier of Human Primordial Germ Cell Fate
Source: Cell. 2015 Jan 15;160(1-2):253–68. doi: 10.1016/j.cell.2014.12.013 (PMC4310934; doi:10.1016/j.cell.2014.12.013)
Supplement: Table S1. Transcript Expression Levels in Replicates of Indicated Samples by RNA-Seq, Related to Figure 2 [file mmc1.xlsx]

## Sheet: Log2(normalized read counts)
Table S1.1 Transcripts expression levels in replicates of indicated samples by RNA-Seq (Log2(normalized read counts))
gene.name	chr.txStart.txEnd.strand	4i WIS2 hESC #1	4i WIS2 hESC #2	Pre-induced cell #1	Pre-induced cell #2	hPGCLC #1	hPGCLC #2	hPGC #1	hPGC #2	TCam-2 #1	TCam-2 #2	Soma #1	Soma #2	Conv. H9 hESC #1	Conv. H9 hESC #2
MTRNR2L2	chr5:79945818-79946854:-	20.102	20.6683	20.7021	20.5936	20.1742	20.2872	20.0405	20.6004	19.337	20.3688	19.9399	19.8699	20.5732	20.256
MTRNR2L8	chr11:10529433-10530723:-	19.6626	20.157	20.2234	20.1068	19.739	19.7335	19.6638	20.12	19.3596	20.5101	19.6248	19.393	20.2983	20.0732
MTRNR2L1	chr17:22022436-22023991:+	19.3734	19.7523	19.8977	19.8068	19.4129	19.3354	19.2865	19.7341	19.2262	20.3329	19.3269	18.9907	20.0057	19.839
CCDC9	chr19:47759730-47775210:+	6.73261	7.38282	7.19157	7.05467	8.51438	10.0193	18.5555	10.1903	15.1284	7.32602	13.9039	9.15765	9.21496	9.02581
MTRNR2L10	chrX:55207823-55208944:-	18.0518	18.4255	18.5506	18.4293	18.1387	17.9158	18.076	18.43	17.5981	18.8014	18.1727	17.725	18.2185	18.136
EEF1A1	chr6:74225472-74230755:-	17.4919	17.1395	17.0036	16.9494	17.1254	17.0698	17.7283	17.719	17.1265	16.8347	16.3847	16.1869	16.7049	16.8355
RPS3A	chr4:152020724-152025804:+	16.1907	15.8473	15.7905	15.6732	15.6748	15.4765	17.0103	16.8907	14.7461	14.0941	14.9736	14.814	14.6733	14.9898
TPT1	chr13:45907605-45915419:-	14.4126	15.4825	14.4244	14.3299	16.1648	15.9854	17.0093	16.972	13.982	15.1274	14.6212	15.2987	15.1252	14.5103
MTRNR2L6	chr7:142374130-142375525:+	16.6248	16.9476	17.0789	17.0291	16.5381	16.5037	16.466	16.9544	17.5174	18.703	16.8112	16.2874	18.2048	18.0667
RPS15A	chr16:18794276-18801656:-	15.6698	15.1784	15.1719	15.0545	15.0881	14.9905	16.4488	16.0554	14.1597	13.9167	14.6786	14.2497	13.5625	13.9662
RPL41	chr12:56510373-56511616:+	16.212	15.8763	15.7	15.6782	15.774	15.9735	16.431	15.8275	15.0572	14.988	15.1017	14.587	14.8591	14.9492
RPL37A	chr2:217363519-217366188:+	15.3601	15.0671	14.7696	14.7019	14.9206	15.0064	16.3603	15.9959	12.9869	12.6268	14.1448	13.696	13.2569	13.3546
RPS27	chr1:153963238-153964631:+	15.7968	15.2963	15.0783	15.0122	15.3235	15.3239	16.3536	15.8477	15.0184	14.9198	14.5091	14.1083	13.8489	14.1673
EEF2	chr19:3976053-3985461:-	15.0913	15.0442	14.5101	14.6454	14.806	14.7945	16.1917	15.9684	14.2154	14.5417	13.7053	13.5642	14.8708	14.7754
RPS4X	chrX:71492452-71497141:-	14.3145	14.4927	13.9023	13.8686	14.6991	14.732	16.1095	15.8093	12.9773	13.1619	13.6504	13.6621	14.2871	14.1695
RPL13A	chr19:49990810-49995564:+	15.2577	15.3334	14.4937	14.4743	15.3097	15.1796	16.102	15.9982	13.9871	14.114	14.2903	14.2135	14.3343	14.4268
RPS8	chr1:45241245-45244412:+	15.2602	14.9759	14.6044	14.5107	14.8257	14.834	15.9919	15.3388	13.7097	13.7884	14.2011	13.8577	13.604	13.8425
RPL6	chr12:112842993-112847443:-	14.9597	15.0709	14.7364	14.6687	14.4687	14.4556	15.9706	15.2371	14.4613	14.7725	13.7724	13.6198	13.7532	13.664
HSP90AB1	chr6:44214694-44221625:+	15.5098	15.855	15.2314	15.3004	15.1947	15.066	15.9201	15.621	14.8237	14.903	14.2221	14.2697	15.4628	15.2395
RPL7A	chr9:136215068-136218280:+	14.8535	14.6857	14.2369	14.207	14.5586	14.5731	15.8975	15.3815	13.1189	13.554	13.5406	13.3014	13.5684	13.6058
EEF1G	chr11:62327072-62341460:-	15.0724	14.8096	14.3219	14.3897	15.0192	14.9822	15.8738	15.7397	14.5221	14.4945	13.3323	13.4974	14.052	13.9718
RPL11	chr1:24018268-24022915:+	14.6737	14.635	14.1446	14.0902	14.2156	14.1214	15.8428	15.3807	12.9561	12.5957	13.4498	13.3034	12.9938	12.6598
RPL37	chr5:40831429-40835387:-	14.1942	14.5222	13.8758	13.7697	14.4199	14.371	15.8349	15.459	11.8573	13.3788	13.4089	13.3109	13.2041	13.0673
RPS18	chr6:33239851-33244281:+	14.5227	14.378	13.9569	13.9454	14.1418	14.1381	15.7668	15.3334	12.0219	12.2208	13.3503	13.2215	12.614	12.6712
HNRNPA1	chr12:54674487-54679030:+	15.5407	15.4453	14.9972	14.8583	15.0507	14.971	15.7629	15.7945	14.8297	14.1167	14.6487	14.8016	14.8652	14.7847
RPL23	chr17:37006320-37010053:-	15.247	15.115	14.7533	14.6988	14.7793	14.6038	15.7566	15.502	12.5148	12.4555	14.2997	14.1872	13.8009	13.7531
RPS6	chr9:19376253-19380235:-	14.4961	14.622	13.9591	13.9541	14.2953	14.2264	15.7397	15.5862	13.4256	13.792	13.3187	13.4243	14.1386	13.7502
RPS25	chr11:118886421-118889057:-	15.2287	14.8163	14.6118	14.5446	14.4552	14.5137	15.7163	15.2835	12.9628	12.9586	13.8648	13.7329	13.6857	13.9583
NCL	chr2:232319458-232329205:-	15.5106	16.149	15.3162	15.2421	14.9827	14.9549	15.7086	15.6927	14.4295	14.8004	14.4251	14.5381	15.6398	15.1537
RPL5	chr1:93297593-93307481:+	14.7089	14.8293	14.2899	14.1953	14.5067	14.6051	15.6921	15.2042	14.4274	14.4445	13.8653	13.9502	14.4158	14.3677
RPL31	chr2:101618690-101622885:+	14.6773	14.903	14.1736	14.0559	14.7519	14.7999	15.6466	15.1123	12.5016	13.6899	14.105	13.857	13.9974	13.8896
ACTB	chr7:5566778-5570232:-	16.1951	16.5933	16.5099	16.7567	16.3071	16.4498	15.6438	15.0438	17.0169	17.1644	14.766	14.3666	16.0412	16.1534
RPL4	chr15:66791652-66797193:-	14.7505	14.7134	14.3985	14.3336	14.4959	14.5886	15.6147	15.1462	14.183	14.502	13.4809	13.1561	14.3746	14.3484
RPL30	chr8:99053937-99057818:-	15.0348	14.8584	14.6252	14.5488	14.6899	14.5514	15.5993	15.1865	14.8459	15.0896	14.1838	13.6755	13.9062	14.0625
RPS3	chr11:75110534-75117957:+	14.5757	14.5586	14.0395	13.9661	14.232	14.0543	15.5922	15.5732	14.0782	13.3116	13.2935	13.3279	13.8562	13.7446
RPS12	chr6:133135707-133138703:+	14.8268	15.0357	14.5362	14.4705	14.2261	14.2172	15.5607	15.441	12.0603	12.8486	13.551	13.305	13.6996	13.5208
RPS14	chr5:149823791-149829319:-	14.4732	14.3606	13.7375	13.8824	14.6249	14.488	15.5219	15.1403	13.8281	13.0646	13.4561	13.3253	13.0415	13.2242
RPL7	chr8:74202873-74205869:-	14.824	14.7907	14.3936	14.2811	14.1405	14.1101	15.5033	14.8651	14.4595	14.3721	13.6459	13.5268	13.7583	13.7732
HSP90AA1	chr14:102547074-102553512:-	14.8226	14.9138	14.8961	14.8111	14.428	14.272	15.4553	15.4338	15.549	15.4243	13.7806	13.746	15.309	14.9778
RPL22	chr1:6245079-6259679:-	14.7191	14.56	14.2351	14.158	14.466	14.3748	15.4088	15.2746	13.8092	13.6004	13.4694	13.2488	13.9415	13.689
RPLP2	chr11:809935-812876:+	15.1806	15.0557	14.5293	14.5541	14.6029	14.5902	15.3813	15.1577	13.5467	14.296	13.7187	13.3847	13.5576	13.6949
RPSA	chr3:39448203-39454032:+	13.7553	13.8267	13.4106	13.3817	13.5616	13.4174	15.3667	15.1102	12.8295	12.6276	11.8754	11.9144	12.2644	12.22
RPS10-NUDT3	chr6:34254972-34393902:-	14.1026	14.2353	13.4976	13.5935	13.7936	13.7444	15.3555	14.8161	12.1165	13.3981	12.9834	12.5306	12.9149	12.7633
TUBB	chr6_apd_hap1:1999798-2004837:+	15.2871	15.3487	15.2246	15.1793	15.3733	15.5507	15.3425	15.2013	14.7923	15.1566	14.4882	13.8522	15.3915	15.3609
GAPDH	chr12:6643570-6647541:+	15.7957	15.7233	15.4328	15.3223	14.9618	15.2682	15.306	14.5962	16.9006	17.3755	13.89	13.3909	15.1694	15.2197
RPL9	chr4:39455744-39460568:-	14.6255	14.748	14.1896	14.0246	14.5683	14.3218	15.3004	15.1358	12.8425	13.3047	13.8869	13.6796	13.8171	13.6672
RPL3	chr22:39708886-39715670:-	15.0958	14.7909	14.5519	14.4835	14.7534	14.7593	15.2934	15.237	14.3996	14.019	13.7853	13.6417	14.4912	14.4976
RPS16	chr19:39923846-39926618:-	14.6322	14.3599	14.0833	14.1219	13.9206	14.0794	15.2904	14.8654	13.3495	13.1526	13.4207	12.8497	13.0334	13.2674
RPL21	chr13:27825691-27830702:+	13.8612	14.498	13.6398	13.6023	14.3961	14.4288	15.2548	14.8532	12.0942	13.1183	13.2855	13.202	13.095	12.9419
RPL28	chr19:55897299-55903451:+	13.4739	13.8747	12.774	12.8681	13.9999	14.0406	15.2497	14.9268	12.1291	13.6043	12.7192	12.6611	12.9852	13.0202
RPL15	chr3:23959195-23962347:+	14.3461	14.3406	13.893	13.8588	14.2813	14.3299	15.2442	14.7625	13.7943	14.0351	13.3767	13.1702	13.8581	13.9488
HSPA5	chr9:127997126-128003666:-	14.0174	14.4127	14.1254	14.2405	14.0707	13.729	15.1879	13.6993	13.6162	13.5236	13.0976	13.152	13.4183	13.4137
RPS2	chr16:2012061-2014827:-	14.655	14.9092	14.1324	14.1053	14.2929	14.3246	15.0856	15.1495	13.1979	13.2768	12.5514	12.8132	13.6755	13.53
RPS23	chr5:81569138-81574235:-	14.427	14.4922	13.9837	13.9324	14.2358	14.2345	15.0153	14.9332	13.7337	13.4712	13.1014	12.9742	14.0804	14.0154
RPS20	chr8:56985367-56987140:-	13.9279	14.4899	13.4351	13.3449	14.3104	14.2504	15.0089	14.7591	12.7756	13.3198	13.0686	13.0942	13.1158	12.5784
RPS11	chr19:49999621-50002969:+	15.1481	15.0592	14.4532	14.4851	15.0854	14.9681	15.0011	14.6985	13.8338	14.3091	13.8446	14.0386	14.1203	14.2099
RPS24	chr10:79793517-79800473:+	14.2983	14.4122	14.0582	13.9616	13.6533	13.7357	14.9962	14.741	12.244	12.6059	12.7954	12.652	13.5544	13.6281
RPL14	chr3:40498782-40503863:+	13.9865	14.374	13.7444	13.5977	14.0893	13.9373	14.9829	14.659	12.4504	13.1397	12.9339	12.88	13.0845	12.9253
RPL19	chr17:37356535-37360980:+	14.2025	14.5222	13.874	13.8089	13.9685	13.8963	14.9461	14.6093	12.5016	13.4401	12.9732	12.9619	13.6263	13.4073
RPS15	chr19:1438362-1440492:+	13.924	13.9252	13.2119	13.2835	13.8962	13.9688	14.9425	14.4785	13.0078	13.8319	13.031	12.6486	13.1997	13.3654
EEF1B2	chr2:207024317-207027653:+	13.058	13.5396	12.918	12.8475	13.2972	13.0859	14.9258	14.553	12.2613	12.6031	12.0962	12.1408	12.4819	12.1054
SRRM2	chr16:2802329-2821413:+	14.3952	14.4797	14.3379	14.3727	14.8761	15.0308	14.9057	14.8159	14.2635	14.702	14.8316	15.0522	14.8443	14.7213
RPLP0	chr12:120634502-120639014:-	14.6502	14.4187	14.0857	14.0664	13.956	13.8724	14.9039	14.7087	14.022	13.4793	12.73	12.5056	13.2355	13.396
RPL10A	chr6:35436177-35438558:+	14.0781	14.1027	13.7623	13.6337	13.9949	14.0755	14.9028	14.7126	12.5919	12.9279	13.2423	13.0854	13.29	13.2354
NPM1	chr5:170814707-170837888:+	15.2645	15.6273	14.773	14.7186	14.015	14.0154	14.8269	14.4542	14.6729	14.9144	13.4403	13.5355	15.1798	14.8979
HSPA8	chr11:122928199-122933043:-	14.7589	15.1139	15.2034	15.3193	14.5723	14.3488	14.817	14.5867	14.6527	14.6432	13.4331	13.3435	14.2249	14.2877
ACTG1	chr17:79476996-79479892:-	14.7981	15.3596	15.3095	15.4826	15.3953	15.3263	14.8066	15.0843	14.8771	14.8752	13.9621	13.6943	14.7117	14.8563
RPL26	chr17:8280833-8286565:-	14.0907	13.9366	13.5187	13.4332	13.6137	13.5159	14.7836	14.8051	11.8882	11.6163	12.293	12.2179	13.331	13.2581
HNRNPA2B1	chr7:26229555-26240413:-	15.2161	15.6456	15.2041	15.0538	14.9173	14.6248	14.7278	15.0848	14.7768	14.7095	14.6165	14.5096	15.118	14.8836
PRRC2C	chr1:171454665-171562650:+	14.2448	14.6963	14.1083	14.111	14.2973	14.3896	14.7082	14.1148	14.4358	14.7583	13.6725	13.8959	14.4438	14.0334
RPL18A	chr19:17970686-17974133:+	14.1262	14.1367	13.4784	13.5461	13.7499	13.7519	14.6644	14.4187	12.7492	13.4502	12.7796	12.6587	13.6433	13.5296
TUBA1B	chr12:49521566-49525304:-	15.2312	15.7259	15.3314	15.3773	15.422	15.3643	14.6625	14.4478	15.3476	15.9838	14.3422	13.7953	15.1633	15.0927
RPS13	chr11:17095938-17099220:-	14.2366	14.0407	13.8335	13.7947	13.5947	13.5165	14.6567	14.4968	13.4882	13.9354	12.7512	12.5867	13.6642	13.6495
HNRNPC	chr14:21677295-21737638:-	14.483	14.5244	14.3932	14.3504	14.0073	13.9799	14.6503	14.2935	14.1156	13.2172	13.3964	13.1674	13.8122	13.8285
RPLP1	chr15:69745158-69747884:+	14.1082	14.3419	13.7329	13.7422	13.6486	13.5161	14.6382	14.3976	11.5958	12.4015	12.9459	12.6023	12.8067	12.6438
RPS5	chr19:58898635-58906171:+	13.1758	13.6961	12.7259	12.9573	12.9734	12.9633	14.6276	14.0563	12.4713	13.632	12.0943	11.9736	12.8242	12.638
HSP90B1	chr12:104324111-104341708:+	14.4188	14.9032	14.7627	14.6249	14.6737	14.5341	14.5846	13.2751	15.0345	15.0919	13.7176	13.9188	14.5604	14.3111
RPL8	chr8:146015153-146017805:-	13.8531	13.8165	13.3174	13.4093	13.8274	13.8196	14.582	14.3225	13.9579	13.612	12.1283	12.0128	12.9946	12.9941
RPL38	chr17:72199794-72206019:+	13.9573	13.9107	13.5733	13.4494	13.3131	13.3579	14.5661	14.5408	12.5934	12.5225	12.6665	12.5142	12.7742	12.9399
RPL18	chr19:49118583-49122675:-	13.6857	13.5495	12.9072	13.1272	13.6084	13.5715	14.5525	14.1766	12.6667	12.8636	12.6828	12.6118	13.1378	13.1967
TPM4	chr19:16187134-16213813:+	13.6508	14.5266	13.9568	14.2063	14.2344	14.324	14.5515	14.0803	13.1627	13.2119	12.4995	12.3562	13.8971	13.6458
UBA52	chr19:18682613-18688270:+	13.6547	14.1707	13.2492	13.2348	13.7078	13.7189	14.5362	14.2992	12.476	12.6841	12.4214	12.3058	12.3344	12.43
RPL24	chr3:101399933-101405563:-	14.2549	14.3906	13.9315	13.868	13.6459	13.5555	14.5179	14.2285	12.8216	12.9104	13.2392	12.9946	13.3773	13.2922
RPL27	chr17:41150445-41154971:+	13.9706	14.1388	13.4531	13.3884	13.3787	13.2942	14.5176	14.4194	11.3163	11.8139	12.8971	12.5235	12.9824	12.8458
PTMA	chr2:232573234-232578250:+	14.3448	15.1913	13.9729	13.795	14.6502	14.6317	14.5018	14.3769	14.2844	15.1796	13.387	13.7001	14.6825	14.1942
RPL32	chr3:12876443-12883081:-	13.5631	13.595	12.9324	12.9434	13.4338	13.4005	14.5001	14.0731	11.4586	12.242	12.2526	12.1956	12.3769	12.1622
HUWE1	chrX:53559056-53713674:-	13.6639	13.6666	13.5105	13.4791	14.8721	14.6465	14.4957	14.4712	14.5444	14.6213	14.1509	13.9183	13.7769	13.6679
RPL17	chr18:47014850-47018935:-	14.0883	14.0992	13.5787	13.5337	13.3777	13.3173	14.476	14.2756	12.5468	12.8317	12.6667	12.6488	13.4184	13.4256
RPL13	chr16:89627064-89633237:+	13.2315	13.4247	12.6378	12.6129	13.4633	13.5575	14.4441	14.224	11.0171	11.7591	12.6471	12.5674	12.0459	11.9419
RPL23A	chr17:27046999-27051374:+	13.5253	13.6997	13.0822	12.9969	13.6988	13.6938	14.3995	14.1153	11.1463	11.5118	12.4662	12.3421	12.2141	12.1569
RPS27A	chr2:55459813-55462989:+	14.6105	14.698	14.2918	14.1794	13.9119	14.0097	14.3839	14.1411	13.7386	14.0061	12.9867	12.8592	13.5733	13.5388
CSDE1	chr1:115259533-115300671:-	13.9155	14.0277	13.8369	13.9165	13.5794	13.6268	14.3669	14.3569	13.9882	13.923	13.3117	13.2635	13.9386	13.9015
NASP	chr1:46049659-46084578:+	13.4545	13.6972	13.3239	13.0831	13.4105	13.4479	14.3234	13.8872	12.3309	12.4388	12.2537	12.2967	13.9993	13.4884
PABPC1	chr8:101715143-101734315:-	15.0257	14.9014	14.6679	14.7193	14.7581	14.7832	14.3229	14.2578	15.4006	15.1432	13.0944	12.8317	14.8659	14.8731
EIF4A2	chr3:186501360-186507685:+	14.0617	13.2522	12.9044	12.9364	13.0852	12.9186	14.3225	14.171	13.1879	12.8712	13.7626	13.6117	13.1306	13.0239
GNB2L1	chr5:180663927-180670906:-	14.0285	13.9391	13.4413	13.438	13.6084	13.4972	14.3213	14.1893	13.7961	13.2223	12.6302	12.5309	13.068	13.3178
RPS19	chr19:42363987-42375484:+	13.5184	13.6085	13.009	13.155	12.98	13.0908	14.2292	14.0582	12.2099	12.9727	12.1696	12.0188	13.0453	12.7378
EIF4G2	chr11:10818592-10829543:-	14.2213	14.7406	14.6037	14.5473	14.6344	14.5491	14.2242	13.9885	15.2894	15.311	13.9824	13.9557	14.653	14.5692
NACA	chr12:57106210-57119326:-	13.8485	14.0688	13.4499	13.411	13.6827	13.6197	14.1909	13.9326	13.0004	13.4418	12.8784	12.9383	13.2598	13.169
TCP1	chr6:160199529-160210735:-	13.3254	13.4508	13.2175	13.4032	13.2102	12.9849	14.1523	13.9085	14.1459	13.8171	11.7092	11.6604	12.7944	12.8014
SULT1A1	chr16:28616907-28621365:-	12.1816	12.7277	12.1878	12.1642	12.4065	12.5033	14.1132	13.9932	12.3151	12.7373	11.1531	11.6662	12.5805	12.2988
RPL35	chr9:127620157-127624240:-	13.4971	13.5538	12.9529	13.1459	13.0654	13.0201	14.0792	13.9352	11.6169	11.7134	12.1308	11.952	12.8489	12.667
HSPD1	chr2:198351307-198364640:-	14.7453	15.0939	14.8432	14.7481	13.8583	13.7187	14.0785	13.9453	14.7912	14.914	13.1312	13.0485	14.7985	14.5504
RAN	chr12:131356616-131360826:+	13.7541	13.9974	13.5948	13.6396	13.1547	12.964	14.0452	13.7685	14.0836	13.5795	12.1391	12.0679	13.689	13.6324
HNRNPU	chr1:245013601-245027827:-	14.0187	14.3921	14.0187	14.0011	13.6415	13.7028	14.0376	13.9281	14.4318	14.4922	13.4528	13.6125	14.3417	14.1723
YBX1	chr1:43148065-43168020:+	14.2711	14.8074	14.2618	14.2862	13.9357	13.7709	14.0328	13.1309	13.9703	14.0578	12.4784	12.461	14.4828	14.3256
SMARCC1	chr3:47627377-47823405:-	13.9791	13.9735	14.0175	14.0385	13.7137	13.8997	14.0307	13.7971	12.8158	12.7169	13.581	13.402	14.0027	13.8825
YWHAE	chr17:1247833-1303556:-	14.1378	13.7996	13.9215	13.8756	13.8694	13.8222	14.0303	13.9198	13.202	13.2289	13.156	13.1354	14.3431	14.2138
PSAP	chr10:73576054-73611082:-	12.9624	12.5622	12.6097	12.5564	12.8422	12.6609	14.0073	13.9625	13.6011	12.988	12.7612	12.5218	12.5902	12.4881
SCD	chr10:102106771-102124588:+	14.7726	14.6602	14.7248	14.647	13.9637	13.7958	14.0055	13.2368	14.1496	13.8961	13.4659	12.8894	14.3605	14.5299
HNRNPDL	chr4:83343716-83351378:-	13.6143	13.6495	13.6328	13.5125	13.474	13.3591	13.9996	13.9427	12.6715	12.0842	13.3473	13.2423	13.2457	13.395
RHOA	chr3:49396578-49449526:-	13.8884	13.795	13.7872	13.6724	13.4914	13.5065	13.9984	13.6355	13.2963	13.4061	12.9189	12.3946	13.5488	13.5309
RPL35A	chr3:197677051-197682721:+	13.8332	13.7112	13.1928	13.2485	13.7693	13.8375	13.9665	13.9493	12.7635	12.7232	12.676	12.5712	13.602	13.4882
GSG1L	chr16:27798849-27899478:-	11.9742	12.5495	12.019	12.0406	12.2598	12.3119	13.958	13.8122	12.2312	12.6199	10.9652	11.4567	12.4552	12.2093
EIF3C	chr16:28390902-28437775:-	11.9925	12.5416	12.0033	11.9826	12.2555	12.3269	13.9579	13.8253	12.2157	12.6357	10.9797	11.5001	12.4686	12.1747
RPL27A	chr11:8703994-8711419:+	13.7672	13.8336	13.479	13.4456	13.4448	13.4942	13.9439	13.5097	12.4701	12.2349	12.4144	12.0912	12.3888	12.1516
ATP5B	chr12:57031958-57039852:-	14.0242	13.8117	13.8958	13.9661	13.2306	13.2462	13.9379	13.431	14.6925	14.4906	12.7243	12.4682	13.1854	13.3672
DDX17	chr22:38879442-38902345:-	13.407	13.4543	13.5437	13.4677	14.1666	14.2935	13.9317	13.9069	13.6951	13.5521	14.5355	14.6352	14.0019	14.0815
TPM3	chr1:154127779-154155725:-	13.9336	14.3585	14.3042	14.2595	13.6031	13.7428	13.9228	13.5213	14.7781	15.0207	12.1178	11.941	14.1179	13.9604
HNRNPA3	chr2:178077421-178088685:+	14.2176	14.4294	14.0747	14.0214	13.8299	13.5431	13.9079	13.7065	13.3482	13.3495	13.7454	13.6015	13.6199	13.4835
HNRNPA1L2	chr13:53191604-53217919:+	13.6276	13.5655	13.0955	12.9492	13.0977	13.0313	13.9033	13.9275	13.0577	12.3189	12.7584	12.9224	13.1276	13.0456
DDIT4	chr10:74033676-74035797:+	11.089	9.80818	8.05743	8.19373	11.1233	10.6034	13.8973	12.5583	8.27921	7.5442	11.7519	11.535	9.3845	9.48354
MKRN1	chr7:140152839-140179369:-	11.4888	11.2622	11.0322	10.9055	13.8202	13.421	13.8832	14.6129	12.691	12.0114	10.7624	10.6389	11.2293	11.2196
CCND2	chr12:4382901-4414522:+	12.9913	13.1463	14.0625	14.1273	14.1872	14.3163	13.8778	14.3605	15.2446	15.1076	15.0177	14.8299	13.0323	13.103
TUBA1C	chr12:49658864-49667113:+	13.8802	14.5469	14.0947	14.2228	14.2358	14.0605	13.873	13.6849	14.156	14.787	12.3858	11.6502	13.6607	13.5742
RPS9	chr19:54704725-54711515:+	14.1031	14.1176	13.5135	13.6455	13.8625	13.6599	13.8629	13.9533	12.3949	12.3438	12.8916	12.9084	13.1741	12.9459
H3F3A	chr1:226250407-226259703:+	12.2792	12.891	12.4277	12.2734	13.6932	13.725	13.8553	13.9037	12.6911	13.3297	13.1953	13.1157	14.2063	13.4021
SYNE2	chr14:64319682-64693167:+	13.0379	12.5878	12.2798	12.2976	12.5972	13.0326	13.8478	13.8989	13.5254	13.3874	12.7174	12.4758	12.6685	12.6768
LDHB	chr12:21788274-21810728:-	14.2356	14.2485	14.0471	14.0631	13.1316	13.2257	13.847	13.4824	14.7316	14.0315	12.7386	12.743	13.5607	13.6891
MLEC	chr12:121124948-121139667:+	13.7354	13.1658	12.6795	12.7676	13.8646	13.9324	13.8368	13.4024	13.9632	13.7665	11.7237	11.8662	13.0356	13.211
AKAP12	chr6:151646665-151679694:+	11.8698	12.3386	11.9839	12.1756	14.1495	14.2431	13.8105	14.327	11.0043	10.9383	10.9621	10.8354	11.9924	11.8313
LDHA	chr11:18415935-18429765:+	14.5876	13.8723	14.377	13.7902	12.2489	12.4107	13.7925	13.736	14.3677	13.5676	13.0013	12.7043	13.9788	14.6219
PHC1	chr12:9067315-9094060:+	12.5701	12.8246	13.1801	13.2529	12.9742	13.4434	13.7908	13.4831	12.7171	12.956	11.7698	11.9743	14.2652	14.2606
XRCC5	chr2:216974019-217071016:+	13.754	13.6961	13.7886	13.6283	13.2058	13.1799	13.7733	13.5975	13.2668	12.9935	12.7841	12.4901	13.657	13.7387
EIF3L	chr22:38245378-38284789:+	12.6375	12.5009	12.1234	11.9747	12.5518	12.7285	13.7661	13.7002	11.6606	11.5426	11.7459	11.5672	12.2892	12.4338
MYL6	chr12:56552044-56555366:+	13.1576	14.1552	13.6803	13.8748	14.4155	14.3902	13.7615	13.0936	13.1924	12.8644	12.0759	11.9326	12.4607	12.2087
RBM25	chr14:73525220-73588076:+	12.2645	12.7581	12.2278	12.0823	12.5136	12.1936	13.7484	13.4252	12.0557	12.4486	11.7787	12.2978	12.3399	11.8898
SET	chr9:131452253-131458675:+	14.4202	14.4231	14.3462	14.1487	13.7315	13.5643	13.7473	13.8546	12.6814	12.229	13.0983	12.8583	13.607	13.7607
EIF4A1	chr17:7476023-7482324:+	13.5878	13.6439	13.4245	13.4847	13.3793	13.2187	13.7314	13.3146	13.0835	12.692	11.9579	11.5369	13.0149	13.1045
CBL	chr11:119076985-119178859:+	12.3956	12.167	12.4317	12.3619	12.3754	12.1551	13.7199	13.9816	12.5591	12.4403	11.6874	11.3755	12.7007	12.8883
RPL34	chr4:109541721-109551639:+	13.1299	13.3957	12.9771	12.9952	12.3377	12.3619	13.7077	13.6392	10.9835	11.0885	11.9678	11.9967	12.4409	12.246
LAMC1	chr1:182992594-183114727:+	12.7746	12.8596	13.105	13.1932	12.823	12.4987	13.6964	13.207	15.0459	15.064	12.287	12.0699	12.7126	12.39
LAMP1	chr13:113951468-113977741:+	12.2375	12.1999	12.0195	12.3071	13.0918	12.9997	13.6871	13.2063	13.4722	12.8595	11.5164	10.6253	11.8302	11.7992
EIF4B	chr12:53400061-53435993:+	13.8905	13.4674	13.0982	12.9975	13.5251	13.4987	13.6763	13.3807	13.861	13.7105	12.4257	12.3312	13.27	13.2948
RPL12	chr9:130209952-130213711:-	13.4419	13.4617	12.7343	12.7002	12.8396	13.0292	13.6647	13.9416	11.5201	12.4528	11.9548	11.8429	13.2938	13.124
CYCS	chr7:25158269-25164980:-	13.1963	13.7668	13.2	13.1343	12.2313	11.9577	13.6636	13.0656	14.534	14.4529	11.2596	11.0469	13.3832	13.2478
RPL29	chr3:52027643-52029958:-	12.3736	12.7742	11.7198	11.6616	12.4367	12.42	13.6621	13.3838	9.54304	10.4976	11.0969	11.2145	11.1992	10.9914
PRKDC	chr8:48685668-48872743:-	14.5558	14.245	14.4573	14.3867	13.6881	13.9588	13.6473	14.1247	15.2442	14.9788	13.5757	13.5734	14.4266	14.41
ORC4	chr2:148687965-148778329:-	13.5292	12.9841	13.7965	13.7004	13.4214	13.7421	13.6427	14.2584	14.2248	13.9416	13.7771	14.407	13.8171	13.9763
SPTBN1	chr2:54785530-54889445:+	12.3458	12.8242	12.6544	12.6923	14.0814	13.8858	13.6351	13.5051	13.7432	13.8788	12.4648	12.3504	12.9629	12.6238
FBL	chr19:40325092-40337054:-	12.0425	12.2753	11.8109	11.8516	11.8663	11.9879	13.6337	13.0171	11.5807	11.2967	10.843	10.8865	11.8409	11.7257
EIF3A	chr10:120794540-120840334:-	13.3196	13.5887	13.0579	13.0988	13.1688	13.052	13.6295	13.1675	12.9624	13.0482	12.4008	12.472	13.3601	13.1616
RPS7	chr2:3622852-3628509:+	13.2217	13.2222	12.7323	12.6274	12.9591	12.9156	13.6243	13.509	12.6617	13.1378	11.9735	11.7647	13.2241	12.9215
ACTG2	chr2:74120092-74146780:+	9.93163	11.342	10.1243	10.7311	12.8088	13.1127	13.5991	12.7776	7.72709	7.52509	3.69271	3.90467	8.78285	8.85168
DST	chr6:56322784-56708463:-	12.9272	13.1613	13.3598	13.4187	14.7532	14.5349	13.5623	13.5499	12.2963	12.088	12.4127	12.213	13.42	13.3234
CALR	chr19:13049413-13055304:+	14.0297	14.0497	13.9989	14.0658	14.0715	14.0729	13.559	12.8102	13.2898	13.429	13.0214	12.6058	13.0504	13.0693
PTBP3	chr9:114979994-115095944:-	12.3537	12.5174	12.634	12.7088	13.0376	13.2946	13.555	13.4825	12.0548	12.2456	12.3541	12.2716	12.0815	12.3876
PFN1	chr17:4848944-4852381:-	13.1614	14.0007	13.5941	13.5271	13.8215	13.9903	13.5537	13.2793	12.6945	13.0222	11.138	10.6649	13.5823	13.6198
UBB	chr17:16284603-16286059:+	12.8003	13.1449	12.7672	12.8203	12.9862	12.7842	13.5413	13.2332	11.6772	11.118	12.4543	12.4246	12.363	12.3719
MDN1	chr6:90352493-90529513:-	13.3692	13.1348	13.3054	13.3418	12.7383	12.559	13.538	13.6133	12.4493	12.2913	11.3823	11.6569	14.1774	14.0737
TPR	chr1:186280785-186344457:-	12.8315	13.0742	12.6455	12.57	13.0218	13.0308	13.5357	13.1119	12.7946	12.7863	12.4282	12.5536	12.7948	12.5626
CCT5	chr5:10250281-10266501:+	13.0487	13.2111	12.921	13.1179	12.766	12.5282	13.5218	13.4001	13.7239	13.4787	11.392	11.3981	13.2649	13.0018
BSG	chr19:572453-583493:+	12.682	12.6445	12.16	12.1869	13.374	13.4279	13.5151	12.642	12.705	13.039	10.6598	10.6443	11.9687	12.1776
CAPRIN1	chr11:34073229-34124157:+	12.9252	13.0896	13.0701	13.0374	13.2785	13.2445	13.4908	13.6659	13.1785	13.0282	12.576	12.1573	13.3648	13.3172
L1TD1	chr1:62660473-62678001:+	12.0094	13.3808	12.763	12.6378	13.9564	13.8436	13.4803	13.278	14.2179	14.6438	6.99852	7.05306	14.0614	13.5519
FTL	chr19:49468565-49470136:+	14.0932	14.455	14.4467	14.567	13.7225	13.7835	13.4757	13.0212	12.1363	13.4888	12.6448	12.2011	13.5386	13.7114
SMC3	chr10:112327448-112364392:+	12.3598	12.7318	12.144	12.1391	11.9504	11.8304	13.4518	13.3567	12.1498	11.8709	11.8762	11.6675	12.1614	12.1288
KMT2C	chr7:151832009-152133090:-	12.4489	11.7303	11.9584	11.8134	13.1859	13.3405	13.4504	13.8132	11.7713	11.7928	12.9877	13.4005	11.9991	11.9367
SF3B2	chr11:65819815-65836382:+	12.2094	12.5571	11.7726	11.8348	12.3205	12.1468	13.4498	12.9335	12.3444	12.5732	11.6801	11.5705	12.1882	11.6725
HNRNPH3	chr10:70091767-70102953:+	13.1937	13.5315	13.0772	13.0058	12.9583	12.641	13.4441	13.3367	12.587	12.2572	13.0658	13.1011	13.2808	13.2088
MAP4K4	chr2:102314164-102511152:+	12.4734	12.8391	12.9241	12.8426	12.9686	13.1259	13.4314	13.1844	12.8504	12.6422	12.4702	12.5909	12.4907	12.2853
ATP5A1	chr18:43664109-43678319:-	13.2317	12.7938	12.8993	12.8596	12.5712	12.4629	13.4296	13.4245	13.5138	12.8408	11.891	11.4961	12.5959	12.7721
ITGA6	chr2:173292313-173371181:+	12.2501	11.8607	12.4263	12.6389	13.83	13.269	13.417	13.0251	13.1093	13.0869	10.8283	10.606	11.9971	11.9354
LARP1	chr5:154092461-154197167:+	13.1983	13.5488	13.2615	13.3241	13.5246	13.6838	13.4152	13.1782	14.2952	14.5239	12.53	12.56	13.5533	13.4728
RPS17L	chr15:83205503-83209208:-	12.8773	12.7816	12.1631	12.1592	12.2443	12.2914	13.3972	13.4135	10.8397	10.2582	11.3033	11.3619	12.049	11.4825
PDPN	chr1:13910251-13944452:+	10.9601	10.6672	10.0758	10.4584	14.3364	14.0064	13.3862	13.4679	12.1174	11.8525	8.76358	8.82114	11.3145	11.4964
RPS17	chr15:83205500-83209295:-	12.8812	12.7277	12.2042	12.202	12.2222	12.324	13.3837	13.4055	10.8116	10.2349	11.2102	11.3706	12.0641	11.4648
CSE1L	chr20:47662782-47713497:+	13.9125	13.7242	13.8749	13.7144	13.0545	13.1253	13.3827	13.6629	13.8089	13.2996	12.2031	11.9672	13.6763	13.9238
NONO	chrX:70503041-70521018:+	13.4171	13.2626	13.0662	13.0786	13.1371	13.2511	13.3705	12.93	12.9463	12.8159	12.9917	12.7299	12.7088	12.6932
METTL21A	chr2:208473838-208489973:-	11.7156	11.3576	11.7681	11.8478	11.8301	12.097	13.358	13.8377	12.3702	11.8582	11.8194	12.3753	12.0456	11.9722
CFLAR	chr2:201980876-202037411:+	11.7697	11.2568	11.893	11.8894	12.3531	12.738	13.3494	13.7408	13.6188	13.2739	12.509	12.9215	12.2423	12.1818
RCC2	chr1:17733250-17765059:-	12.9049	13.2996	13.1897	13.1133	13.744	13.8547	13.3361	13.7778	13.0797	12.887	11.917	11.8585	13.5083	13.5539
DYNC1H1	chr14:102430864-102517135:+	13.5939	13.6606	13.6712	13.6193	13.4316	13.4165	13.3263	13.3891	13.866	13.8543	13.351	13.184	13.6452	13.5597
PAICS	chr4:57302268-57327534:+	14.3439	14.0604	14.2103	14.201	12.7523	12.8655	13.3231	13.0837	13.7086	13.2558	11.9618	11.761	14.1807	14.4508
DDX5	chr17:62494373-62502484:-	12.8261	13.1028	12.9432	12.9129	13.2278	13.0703	13.2888	13.4103	13.4641	13.0559	12.7507	12.755	12.6443	12.7664
APLP2	chr11:129940462-130014706:+	13.0467	13.1533	13.1991	13.3462	13.2489	13.2501	13.2844	12.571	13.3763	13.3081	11.914	11.9654	12.9298	12.9364
COX7C	chr5:85913783-85916583:+	13.068	12.4848	12.5432	12.6256	12.8909	13.1538	13.2791	12.7085	12.1119	12.0918	12.2901	11.6475	12.298	12.5131
LAPTM4A	chr2:20232410-20251789:-	12.4116	12.0791	12.711	12.6471	14.0193	13.7735	13.2455	12.8887	12.8431	12.2265	13.2063	12.6486	12.5782	12.7678
SERBP1	chr1:67873492-67896123:-	14.2381	14.2379	13.754	13.8424	13.2109	12.9606	13.241	12.8721	13.1472	13.1798	12.9582	12.6056	14.1144	14.0017
CLTC	chr17:57697049-57774317:+	13.5148	13.2042	13.2425	13.3556	13.0456	12.88	13.2394	13.2617	14.5441	14.2216	12.639	12.1617	13.2425	13.4104
ST13	chr22:41220538-41253012:-	12.3286	12.6567	12.0776	11.9989	12.4268	12.3982	13.2387	12.9281	11.5387	11.6619	11.796	11.896	12.3151	12.1801
SMG1	chr16:18816174-18937726:-	12.8723	12.4296	12.4345	12.2543	12.338	12.2288	13.2133	13.3173	12.4926	12.0798	12.3976	12.5011	12.5411	12.5933
RPL36	chr19:5690345-5691678:+	11.985	12.2075	11.4815	11.6659	11.6984	12.0335	13.2121	12.9396	11.1627	11.1068	11.2701	11.2188	11.6454	11.5583
DPYSL2	chr8:26435339-26515693:+	12.7354	12.7118	12.9951	13.1741	13.0347	12.8372	13.2089	12.9478	13.6922	13.6811	12.4842	12.0377	13.0952	13.0039
KMT2A	chr11:118307204-118397539:+	12.7392	12.7513	12.9362	13.0873	13.1134	13.2175	13.2063	13.4279	12.0334	12.0361	12.8997	12.9189	13.1225	13.0958
FAU	chr11:64888098-64889672:-	12.8406	13.1691	12.7849	12.7607	12.8182	12.6999	13.2054	12.9567	11.5483	12.1188	11.9855	11.6249	11.6833	11.6073
PNN	chr14:39644386-39652422:+	12.4759	12.5867	12.1566	12.1888	12.3289	12.0893	13.2052	12.7992	13.0272	13.1013	12.0129	12.4183	12.974	12.4672
RPS29	chr14:50050289-50053134:-	12.9867	12.9432	12.6873	12.5511	12.6614	12.7086	13.2047	13.1558	10.7317	11.1615	11.397	11.1128	11.7739	11.952
BAZ1B	chr7:72854727-72936615:-	12.1524	12.4605	12.1721	12.0938	12.1988	12.0744	13.2019	13.471	11.6062	11.6724	12.1232	12.1554	12.4773	12.0622
KDM3B	chr5:137688284-137772716:+	11.9608	11.9609	11.7268	11.6195	13.0748	13.2487	13.19	12.9212	13	13.1171	12.1108	12.0645	12.31	12.257
CENPF	chr1:214776531-214837914:+	13.1881	13.081	13.3506	13.2515	13.6701	13.5271	13.182	13.3828	13.123	12.8512	12.2381	12.0942	13.2031	12.9748
CALM2	chr2:47387220-47403740:-	12.2785	12.8467	12.277	12.2738	12.7814	11.8207	13.1817	13.6225	13.4157	12.8337	12.5302	12.1611	12.127	11.9748
CCT6A	chr7:56119377-56131682:+	12.7529	13.1622	12.9685	12.9224	12.4939	12.3695	13.1746	13.4574	13.4742	13.3537	11.5164	11.4045	12.4598	12.36
DPPA4	chr3:109044987-109056419:-	13.5271	13.4124	13.1746	13.0194	12.29	12.965	13.1732	12.8378	12.5253	12.64	9.56171	9.96067	14.2707	14.4536
PRPF8	chr17:1553922-1588176:-	13.2979	13.5741	13.3366	13.3779	13.0503	12.9264	13.1675	13.2512	12.8886	13.0454	13.0615	12.8319	13.4722	13.4362
EIF3H	chr8:117657054-117768062:-	12.4833	12.2303	12.1065	12.1017	11.8177	11.709	13.1665	12.9067	12.3545	12.384	11.2084	10.8195	11.6385	11.9317
NSD1	chr5:176560832-176727214:+	12.6381	12.8943	12.8413	12.7829	12.7667	12.8846	13.1593	13.3974	14.3082	14.0737	12.567	12.4941	13.1988	13.1493
CANX	chr5:179125929-179158639:+	14.2267	14.3104	14.0791	14.1491	13.7767	13.6373	13.1567	13.1908	15.3482	15.086	13.2133	13.0744	14.0364	14.0188
DNAJA1	chr9:33025208-33039062:+	11.6728	12.3849	12.4047	12.4466	11.9545	11.7269	13.1552	12.6738	12.682	12.6708	11.8277	11.8975	11.6542	11.382
BCLAF1	chr6:136578000-136610989:-	12.1117	12.5899	12.5239	12.341	12.4911	12.4466	13.1504	13.0151	12.685	12.7766	12.2588	12.4914	12.7558	12.5959
MAP4	chr3:47892179-48130769:-	12.167	12.7313	12.1903	12.4396	12.2002	12.1301	13.1456	12.8027	11.9959	12.1581	11.9827	12.0253	12.4364	12.2661
HDLBP	chr2:242166681-242255115:-	12.5814	12.8048	12.745	12.82	12.1237	12.398	13.1439	12.7875	12.3411	12.3914	11.9704	11.7622	12.2728	12.2936
ALDOA	chr16:30076993-30081741:+	13.2362	12.9345	12.7545	12.4318	12.304	12.224	13.1424	12.3992	12.329	12.2524	11.7884	11.4936	12.3424	12.5153
CBX1	chr17:46147413-46178883:-	12.4544	12.4192	11.9653	11.9684	12.2195	12.6183	13.1383	12.8531	12.6343	12.4943	11.9218	12.0191	13.1321	12.831
SAT1	chrX:23801274-23804327:+	9.29739	8.76582	9.91158	9.91738	11.7784	11.5873	13.131	12.2987	12.6599	11.4791	10.9899	10.5902	9.26007	9.26882
CCT8	chr21:30428642-30446118:-	12.7322	12.7176	12.5458	12.6595	12.0019	11.7246	13.1204	12.9043	12.4052	12.0128	11.2465	11.0978	11.7542	11.9465
APEX1	chr14:20923289-20925931:+	13.0242	12.9108	12.749	12.8537	12.3961	12.4107	13.114	12.8866	12.2242	11.9085	11.8105	11.6786	12.7598	12.858
CCT4	chr2:62095261-62115806:-	12.8898	12.5522	12.3719	12.4745	11.7511	11.8698	13.0985	13.0391	12.2326	11.7865	11.3726	11.0476	12.0349	12.1592
ACTC1	chr15:35080296-35087927:-	9.77992	11.3871	10.6705	10.9775	13.3112	12.6889	13.0932	10.7381	2.61625	0.711308	6.3172	6.1677	9.77596	9.64879
BPTF	chr17:65821779-65980494:+	12.6675	12.6632	12.4801	12.3744	13.2632	13.4078	13.0915	13.2465	13.2386	13.1704	12.6129	12.8937	13.5441	13.3366
MMP2	chr16:55515473-55540586:+	11.3639	12.4688	13.3693	13.4531	13.881	13.5685	13.09	12.5548	9.52447	10.0094	11.6659	11.3437	10.2243	10.2775
BIRC6	chr2:32582095-32843965:+	12.2635	11.8889	12.5047	12.3449	12.2529	12.2599	13.076	13.5145	13.4491	13.1303	12.4686	12.4311	12.1908	12.4496
HSPH1	chr13:31709110-31736158:-	11.5218	11.7389	11.8354	11.6923	11.1001	11.1654	13.0748	12.5532	12.2087	12.1103	10.906	10.7626	11.4755	11.4247
SEC63	chr6:108188959-108279482:-	11.5096	11.6757	11.4374	11.2473	12.2222	11.9688	13.0663	12.6909	11.9966	11.8133	11.7123	11.5667	11.38	11.4335
PPIA	chr7:44836240-44842716:+	14.573	14.811	14.6081	14.6642	14.5746	14.5512	13.0604	12.8947	15.537	14.6106	13.1799	12.9011	14.4725	14.56
FTH1	chr11:61731756-61735132:-	14.6116	14.6817	14.4301	14.5061	14.1494	14.1092	13.0602	13.1696	14.8273	14.4598	12.9501	12.5567	13.657	13.7297
UBR5	chr8:103264501-103424917:-	12.252	11.8642	12.0519	12.0514	12.3289	12.4337	13.0525	12.6889	13.343	13.1675	11.2137	11.4911	12.5997	12.6294
RPS10	chr6:34385230-34393902:-	11.7228	11.9871	10.996	11.0949	11.5149	11.4337	13.0509	12.757	9.36667	9.9073	10.6385	10.4705	10.3173	10.1447
RAB7A	chr3:128444978-128533641:+	11.9928	12.3361	11.9131	11.8608	13.0074	12.78	13.0493	12.663	12.9823	13.0405	11.5465	11.5977	11.9359	11.732
ILF2	chr1:153634263-153643504:-	12.5262	12.8583	12.6816	12.7432	12.0333	11.7455	13.046	12.5153	13.5835	13.3311	11.4915	11.2169	12.746	12.7646
PCM1	chr8:17780365-17887457:+	12.2723	12.3773	12.3468	12.3493	12.4869	12.7084	13.0421	13.0684	12.3863	12.1058	12.3202	12.4881	12.3215	12.1828
VCP	chr9:35056064-35072739:-	12.2162	12.7809	12.3923	12.5381	12.6111	12.3649	13.0418	12.741	12.629	12.7999	11.9197	11.5686	12.0756	11.9502
HSPA4	chr5:132387661-132440709:+	12.4621	12.7318	12.4245	12.4059	12.0798	11.9712	13.04	12.4382	11.92	11.7591	10.9092	10.9607	12.4613	12.2684
DDX6	chr11:118618472-118661972:-	12.6179	12.5306	12.63	12.6574	13.0356	12.9621	13.0382	13.4323	13.1917	12.7002	12.4278	12.2552	12.9155	12.9308
TUBA1A	chr12:49578577-49583107:-	13.2214	13.7528	13.6803	13.8457	14.4303	14.2698	13.0324	12.6377	13.69	14.3416	13.0019	12.5093	13.3604	13.1342
TET1	chr10:70320116-70454239:+	13.1967	13.1677	12.7427	12.561	13.5861	13.9034	13.0324	13.0249	13.5683	13.8401	11.2575	11.2552	12.8949	12.892
FLNA	chrX:153576899-153603006:-	12.5682	13.2631	13.1165	13.5021	13.4098	13.4556	13.0303	12.7889	13.4165	13.5869	11.8984	11.534	12.8684	12.871
ITGB1	chr10:33189245-33246822:-	12.755	13.3099	13.4425	13.616	12.6147	12.2852	13.0274	12.6617	13.2041	13.1766	12.0181	11.9248	12.546	12.5973
HNRNPH1	chr5:179041178-179050711:-	13.3726	13.7097	13.2899	13.0813	13.1623	13.0319	13.0248	13.2021	13.6437	13.5434	13.291	13.5082	13.5185	13.3432
GDI2	chr10:5807185-5855512:-	13.2685	13.1263	13.0334	13.0941	12.8721	12.7539	13.0221	12.5967	12.504	11.953	11.8913	11.5471	12.6427	12.9917
NANOG	chr12:7941994-7948655:+	11.3211	12.2099	12.0817	12.1607	14.0734	13.7799	13.0174	13.7153	13.9857	14.3571	8.61025	8.63077	12.6042	12.5104
ERP29	chr12:112451151-112461024:+	12.0855	12.5152	11.7098	11.763	12.2535	12.3454	13.0158	12.9441	11.3328	10.9165	10.2877	10.5272	11.7811	11.7343
MTRNR2L9	chr6:62284007-62284534:+	13.5494	14.1464	14.295	14.3058	13.285	13.2147	13.0075	13.68	16.181	17.5038	12.5377	12.932	16.7478	16.6688
SF3B3	chr16:70557690-70611571:+	12.6566	12.2985	12.4076	12.2867	12.0478	11.9273	12.9939	12.8513	12.9121	12.6802	12.2413	12.0295	12.7338	12.7435
NR6A1	chr9:127279553-127533589:-	13.4678	12.7793	12.5332	12.0298	12.6008	12.7007	12.9833	12.6815	10.507	10.4712	8.63653	8.54852	12.8505	12.9103
RBM3	chrX:48432740-48439553:+	11.9029	11.9999	11.9495	11.9593	12.6265	12.2827	12.9817	12.6622	13.275	12.9555	10.9369	11.1752	10.6931	10.7052
IPO5	chr13:98605928-98676550:+	14.0969	13.836	13.7517	13.9109	12.5662	12.433	12.9782	13.0614	13.4381	12.8753	12.3144	12.0483	13.6304	13.8749
SNRNP200	chr2:96940073-96971307:-	12.5666	12.5152	12.4599	12.4539	12.4486	12.2857	12.9782	13.0842	13.4257	13.3199	12.3289	12.4303	12.4915	12.5153
ARPP19	chr15:52839431-52861213:-	12.3218	12.0933	12.3154	12.2876	12.1201	12.064	12.976	12.7109	12.4461	12.1117	11.8853	11.5681	12.0585	12.4532
UBR4	chr1:19400999-19536746:-	13.2117	13.2364	13.1056	13.327	13.0955	13.0177	12.9634	13.2398	12.9656	13.2904	12.7203	12.8515	13.3432	13.2466
LAPTM4B	chr8:98787808-98864830:+	13.9886	13.8532	13.9755	13.997	13.0669	13.3813	12.9535	13.0337	12.7339	12.3207	13.8808	13.8621	13.4903	13.7462
RPS26	chr12:56435685-56438007:+	13.0259	13.5016	12.714	12.7797	12.5324	12.2903	12.9498	13.8766	11.5387	12.5525	11.7781	11.8585	12.0672	11.8811
SON	chr21:34915343-34949820:+	12.7437	12.7427	12.7439	12.6978	13.068	12.9403	12.9451	12.9595	13.404	13.2501	12.8461	12.9981	13.1398	13.1127
SF3B1	chr2:198256697-198299771:-	12.9035	12.9153	12.8346	12.7105	12.6804	12.4449	12.9429	12.5885	13.1826	13.055	12.7698	12.9454	12.8841	12.932
FXR1	chr3:180630233-180700539:+	12.8292	12.5576	12.3831	12.3228	12.3925	12.1074	12.9423	12.7143	12.2116	11.9494	11.76	11.6207	12.6238	12.6673
HNRNPD	chr4:83274466-83295149:-	13.4043	13.8752	13.3306	13.1454	12.9217	12.9685	12.9356	12.8693	13.2909	13.1457	12.6044	12.6255	13.4047	13.1851
RSL1D1	chr16:11928054-11945442:-	12.0509	12.7809	12.181	12.0802	11.3976	11.8062	12.9306	12.5795	11.7309	11.9223	10.8323	10.97	12.5998	12.1891
PSMD1	chr2:231921577-232037540:+	11.9102	12.3427	11.9922	12.0044	11.9267	11.9252	12.9297	12.6718	12.1251	11.9299	10.9332	10.761	12.014	12.2159
ANP32B	chr9:100745488-100778224:+	11.0896	12.7074	10.9023	11.1208	12.1121	12.0599	12.9266	12.5134	10.7271	11.5363	11.2327	11.4024	10.4836	9.81871
EPB41L2	chr6:131160487-131384462:-	11.1255	11.2157	11.1933	11.2189	13.3485	13.0984	12.9198	12.5239	11.2145	11.4281	9.56718	9.96356	11.0634	10.7734
CKAP5	chr11:46765083-46867859:-	12.6136	12.4216	12.5362	12.4596	12.7598	12.8526	12.9195	12.6095	13.672	13.4514	12.134	12.2057	12.8103	12.706
SETD2	chr3:47057897-47205467:-	11.8243	12.1355	12.0028	11.87	12.4858	12.7669	12.919	12.525	13.1058	12.9809	12.5396	12.4246	12.0714	11.8028
SRSF3	chr6:36562089-36572244:+	12.3387	13.3945	13.0233	12.8791	12.9404	12.5602	12.9184	12.707	12.9282	12.9329	12.2651	12.3073	12.5828	12.5507
KAT7	chr17:47865980-47906458:+	11.4583	10.7212	11.5402	11.5953	11.7875	11.3917	12.9104	12.6471	12.35	11.6857	10.6877	10.5591	11.9193	12.1885
DAZ1	chrY:25275501-25345239:-	12.3141	12.3241	11.9917	11.9541	12.5925	12.7675	12.9099	12.5795	12.9514	13.2507	12.1338	12.0062	12.3252	12.3581
BAZ2A	chr12:56989379-57030163:-	11.4307	11.4477	11.6729	11.4429	11.4911	11.8687	12.9053	12.717	12.793	12.8572	11.914	11.9599	11.6961	11.602
WSB1	chr17:25621105-25640645:+	12.0518	11.2838	11.8093	11.511	11.8784	11.8352	12.9019	12.3767	11.2804	10.8756	12.3076	12.6387	11.5146	11.9712
ZNF638	chr2:71558884-71662191:+	12.0168	11.9609	11.9106	12.0105	13.494	13.634	12.8996	13.2183	12.6258	12.6413	12.0807	12.4818	12.0286	12.023
EIF1	chr17:39845126-39847898:+	12.1904	12.3733	12.2257	12.2015	12.5316	12.3807	12.8935	12.3458	12.1465	11.5426	11.5879	11.293	11.5362	11.5031
PXDN	chr2:1635658-1748291:-	12.3454	12.9199	13.1503	13.2112	13.2588	13.693	12.8929	12.5355	12.6962	12.9226	12.4129	12.4088	12.4433	12.4105
HNRNPK	chr9:86582997-86595184:-	13.3158	13.3136	13.1893	13.2126	13.0156	13.0634	12.8906	12.7938	13.3767	13.2986	12.9396	12.7595	13.6566	13.6782
MIF	chr22:24236564-24237409:+	11.9925	12.5782	11.4965	11.4239	12.8926	12.8969	12.8895	12.4903	9.63244	10.6764	11.3354	11.4931	10.8351	10.7208
PSME3	chr17:40985158-40995777:+	12.4857	12.8489	12.8956	12.6989	11.631	11.725	12.8895	12.7225	12.8979	12.8332	10.7083	10.647	12.4327	12.4694
FSTL1	chr3:120113060-120169918:-	11.8108	11.6002	12.8701	13.0041	13.0475	13.1418	12.8702	12.4376	12.1687	12.1677	11.7928	11.3976	12.1329	12.1683
SBNO1	chr12:123773655-123834988:-	12.0056	11.5088	11.6915	11.5389	12.1995	12.2121	12.8699	12.9528	12.1476	11.7875	11.4104	11.5738	11.8437	11.7228
MATR3	chr5:138629332-138667366:+	12.9132	12.6742	12.6741	12.5598	12.0938	11.9661	12.8699	12.7374	12.8513	12.541	12.5798	12.4485	12.846	12.7508
ARFGEF1	chr8:68109883-68255912:-	11.2346	11.1783	11.3228	11.3671	11.5967	11.6653	12.8696	12.7261	12.5659	12.5749	10.3604	10.5912	11.8005	11.9396
SMARCA4	chr19:11094827-11172958:+	11.9521	12.6982	11.9638	12.2688	12.6945	12.8789	12.8664	12.6896	11.7892	12.3209	11.7489	12.1402	12.373	12.1084
SPEN	chr1:16174358-16266950:+	11.6311	11.9588	11.4466	11.4139	12.4589	12.7908	12.8661	12.8208	11.8088	12.2704	11.9229	12.2722	11.7653	11.5512
MSH6	chr2:48010220-48034092:+	12.2258	12.2482	11.7788	11.4761	12.0156	12.1295	12.8652	13.2556	12.336	12.3969	12.6225	12.7333	12.446	12.4195
PRDX1	chr1:45976706-45988562:-	13.4167	13.6309	13.2958	13.4388	13.4286	13.2867	12.8573	13.0009	14.0407	13.558	11.693	11.0852	12.8235	12.7179
TFCP2L1	chr2:121974163-122042778:-	5.91318	6.03135	6.53757	7.05467	11.1204	10.6198	12.8516	13.0524	11.9903	11.8136	4.98222	4.69821	8.01111	8.44364
REST	chr4:57774041-57802010:+	12.8303	12.7503	12.4374	12.2284	13.5991	13.4633	12.851	13.4009	12.7131	12.6257	12.1569	12.0066	12.2017	12.1396
LSM14A	chr19:34663351-34720420:+	12.6185	12.3883	12.4137	12.2169	12.1927	12.2408	12.8475	12.7811	12.8668	12.7554	11.9173	11.9418	12.1585	12.254
ARF1	chr1:228270850-228286913:+	12.4198	12.5761	12.3889	12.5594	12.182	12.313	12.8439	12.0633	13.7825	13.845	12.0636	11.4876	12.2819	12.1698
UQCRH	chr1:46769379-46782447:+	13.1972	13.1239	12.4137	12.4865	12.4813	12.9055	12.8439	12.9768	12.3678	11.8496	10.6482	10.3152	11.8404	11.5898
NOLC1	chr10:103911932-103923628:+	12.4291	12.8607	12.4856	12.6122	11.6765	11.6034	12.8427	12.6705	11.8726	11.9678	10.712	10.8417	12.5489	12.4463
OTUD4	chr4:146054801-146100832:-	11.8432	11.8734	11.9095	11.7156	12.8301	12.6294	12.8337	13.1222	11.7964	11.4294	11.3426	11.2451	11.9245	11.8225
CCT2	chr12:69979461-69995357:+	12.4031	12.8156	12.6402	12.6648	11.9109	11.8719	12.8316	12.7938	13.1717	12.5761	11.0702	11.0013	12.4473	12.2659
WNK1	chr12:862088-1020618:+	13.3767	13.161	13.4363	13.438	13.1561	13.2212	12.8273	13.0024	14.5942	14.3103	13.0149	12.9396	13.4806	13.4953
RBM39	chr20:34291530-34330258:-	11.8854	12.0066	11.9732	11.7845	12.243	12.1439	12.8155	12.388	12.5026	12.4409	12.3734	12.6088	11.7393	11.7405
GTF2I	chr7:74071990-74175022:+	12.3221	12.1888	12.111	12.0221	13.3608	13.3651	12.8103	13.0265	12.1901	12.2536	12.3616	12.4989	12.6907	12.6193
MYADM	chr19:54369411-54379689:+	11.945	12.142	12.1691	12.2849	12.7577	12.8671	12.81	12.668	12.7086	13.3337	10.6617	10.5075	10.8168	11.134
UACA	chr15:70946892-71055850:-	10.6063	10.6122	10.3985	10.3886	11.7238	11.7619	12.8094	12.8557	10.7895	11.0478	9.72246	10.2445	10.6155	10.4004
POU5F1	chr6_mcf_hap5:2514036-2520412:-	12.2611	12.3607	12.13	12.1567	13.6366	13.2606	12.8082	12.7249	12.7386	12.2534	4.33014	4.64163	13.0018	12.9634
RPL10	chrX:153626570-153630680:+	13.225	13.2298	12.9457	13.0568	12.8383	12.9989	12.8054	12.5453	12.495	12.7789	12.4306	12.1209	13.3531	13.2736
IK	chr5:140027383-140042065:+	10.8087	11.3669	10.3675	10.3044	11.6902	11.454	12.8042	12.5173	10.5872	11.0355	10.7666	10.7865	10.6435	10.0443
TOMM7	chr7:22852250-22862471:-	12.4119	12.4811	12.1449	11.9877	12.016	11.8909	12.8011	12.3585	11.113	11.1506	10.1899	9.81156	11.2435	11.2261
ENO1	chr1:8921058-8939151:-	13.8693	14.0788	13.8943	13.7761	13.0035	13.0285	12.7983	12.6612	12.9162	12.5061	12.0229	11.974	12.585	12.7065
SRSF2	chr17:74730196-74733493:-	12.8359	13.2013	13.1296	13.1279	13.1137	13.2849	12.7977	13.3213	13.7603	12.883	12.5118	12.4575	13.0263	13.198
EIF4EBP2	chr10:72163860-72188374:+	13.5832	13.291	13.4333	13.4462	13.4257	13.3858	12.7959	13.0403	13.9817	13.7827	12.0348	11.5672	13.6917	13.8945
CNBP	chr3:128886657-128902810:-	12.144	12.1688	12.3289	12.4151	12.1045	12.2765	12.794	12.7737	12.2072	11.8296	11.5989	11.2392	11.9647	12.1633
LRPPRC	chr2:44113362-44223144:-	12.7845	12.2648	12.322	12.3975	11.6661	11.423	12.7909	12.7748	13.1444	12.7809	11.341	11.282	12.4534	12.6964
NOL7	chr6:13615558-13621127:+	11.7091	12.2842	11.554	11.6889	12.7984	12.5474	12.7875	12.3151	12.1586	12.3304	10.3398	10.4125	11.4206	11.2957
SUMO2	chr17:73163824-73179098:-	12.6075	12.3486	12.6021	12.3856	12.3574	12.2678	12.7794	12.165	13.3166	12.934	11.8033	11.5714	12.2493	12.1225
KDM3A	chr2:86668583-86719839:+	10.6594	9.72411	10.6387	10.0089	11.2249	10.856	12.7775	12.1167	11.9531	11.6571	11.6852	11.5398	9.98049	10.0635
CASC3	chr17:38296506-38328431:+	11.5127	11.7313	11.3089	11.2641	11.5281	11.3361	12.7756	12.4034	11.5121	11.4013	11.0547	11.4345	11.8978	11.8348
MCL1	chr1:150547026-150552214:-	12.6373	12.9119	12.8151	12.7244	13.3043	13.3355	12.7684	12.6095	12.9198	12.6814	11.6524	11.4198	11.744	11.6253
HMGA1	chr6:34204576-34214008:+	14.0416	14.3102	13.9874	14.0494	13.5566	13.7006	12.7637	12.7549	12.3877	13.3643	9.99548	9.96788	14.3901	14.3022
KPNB1	chr17:45728561-45761004:+	13.0413	12.8747	13.0143	13.1084	12.1589	12.313	12.7605	12.4148	13.9974	13.6097	11.6943	11.4946	12.8876	12.9443
RPS4Y1	chrY:2709622-2734997:+	12.8268	12.3461	12.1256	12.2445	12.1871	11.9403	12.758	12.4778	2.76825	0.711308	12.0495	11.88	2.94307	1.75154
QSER1	chr11:32914791-33001814:+	12.1519	12.3234	12.6538	12.548	13.1935	13.2072	12.7555	12.9837	11.9554	12.0653	11.9119	11.7885	12.8982	13.0075
PHF3	chr6:64356430-64425418:+	11.7861	11.8738	11.3251	11.2585	11.8106	12.1987	12.7555	12.0526	10.8955	11.2022	11.8464	11.9024	11.9897	11.6737
ADAR	chr1:154554533-154580724:-	12.1513	12.4189	12.2282	12.1355	12.2033	12.348	12.7548	12.6127	12.5468	12.5607	12.2798	11.9538	13.0485	12.9468
ZNF217	chr20:52183609-52199636:-	11.0713	10.7193	10.8669	11.1084	11.8945	12.1004	12.7385	12.8142	13.0822	12.9215	10.5361	10.5135	11.5423	11.6728
ERC1	chr12:1100403-1605099:+	11.2186	11.5298	11.3808	10.9233	12.1558	12.1385	12.7298	12.644	13.3899	13.2488	11.645	11.5041	11.3747	11.0183
HSPA9	chr5:137890570-137911318:-	12.8273	13.0655	12.8041	12.7544	12.1327	12.1826	12.7266	12.7802	12.8022	12.6169	11.343	11.118	12.632	12.5339
HNRNPF	chr10:43881064-43904656:-	11.1733	11.9767	11.443	11.5953	12.0035	11.9634	12.7259	12.2802	11.8017	12.0114	9.96054	10.2516	11.3505	11.2305
FNBP1L	chr1:93913687-94020218:+	11.866	12.0356	12.019	12.1269	12.9917	12.8759	12.7259	12.7596	11.9937	12.0045	10.231	10.6217	11.8554	11.7965
UBAP2	chr9:33921690-34048947:-	11.3688	11.855	11.6181	11.7325	11.9585	12.0618	12.7246	12.8885	11.7876	12.1738	11.0783	10.9822	11.4032	11.2771
PKM	chr15:72491369-72523727:-	13.0616	13.0763	12.7447	12.7601	12.7314	12.9604	12.7201	11.9827	12.6371	12.8521	11.7218	11.389	12.4059	12.5471
CAP1	chr1:40506254-40538321:+	12.0254	12.5088	12.4391	12.6176	12.4563	12.1388	12.707	12.4335	12.6993	12.6357	10.2145	10.3276	11.9413	11.8438
XRCC6	chr22:42017166-42060052:+	12.4521	12.4657	12.4473	12.4055	12.0222	11.9502	12.6988	12.7443	11.6751	11.3	11.5143	11.3163	12.4338	12.4162
CNOT1	chr16:58577056-58663790:-	12.7649	12.7839	12.7496	12.8178	12.2373	12.1528	12.6964	12.5103	13.1734	12.8411	11.9675	12.1056	13.0712	13.1494
CREBBP	chr16:3775055-3930121:-	10.9659	11.8846	11.3607	11.3954	12.2206	12.189	12.6918	12.3592	11.7335	12.3007	12.285	12.354	11.6448	11.4977
FLNB	chr3:57994126-58157982:+	12.0858	12.3539	11.9136	12.2976	13.2202	13.4124	12.6911	12.8199	13.2598	13.5307	12.4131	12.3412	12.171	12.0146
PGAM1	chr10:99186026-99193198:+	13.4924	13.3508	13.4268	13.221	12.3327	12.6832	12.6891	12.6166	12.8451	12.5173	11.041	10.5379	12.694	12.6694
TRIP12	chr2:230628552-230786725:-	12.0075	12.3995	12.4955	12.5137	12.6214	12.6805	12.6875	12.794	12.2176	12.0741	12.3378	12.1608	12.0189	12.1454
NRK	chrX:105066535-105202602:+	7.88642	9.13626	9.15746	9.67637	13.4727	13.6034	12.6838	12.7718	12.3758	12.1607	14.2221	14.2041	8.307	8.3335
TPM2	chr9:35682922-35690053:-	11.475	13.0562	11.893	12.2917	11.092	11.4626	12.6821	12.4142	9.07568	9.55837	9.5996	9.68077	11.1441	10.998
USP9X	chrX:40944887-41095832:+	13.7726	12.9843	12.8842	12.8559	12.143	12.1575	12.6811	12.9518	12.8224	12.5057	12.6733	12.6511	14.2884	14.342
CCT3	chr1:156278751-156308206:-	11.8745	12.4925	12.0556	12.0166	12.1398	12.1843	12.6785	12.5437	12.1043	12.1692	10.6687	10.8307	11.6833	11.556
WDHD1	chr14:55405655-55493819:-	12.7379	11.8577	11.5189	11.4721	13.2758	13.3852	12.6771	12.1247	10.5344	10.2181	9.87924	9.80029	11.9609	12.2591
EIF3F	chr11:8008866-8017719:+	11.7311	11.7246	11.5216	11.4551	12.2787	12.195	12.6761	12.3816	10.8867	11.2601	11.0663	10.6947	10.9919	10.8008
TMEM123	chr11:102267055-102323775:-	10.2255	10.4272	10.6375	10.6353	12.7317	12.2838	12.6731	11.9092	10.646	11.0327	11.38	10.6773	9.62957	9.53028
TARDBP	chr1:11072678-11085549:+	12.92	13.0564	12.8677	12.8623	12.4905	12.6402	12.6704	12.6111	12.7791	12.7526	12.4334	12.3186	12.97	12.9358
RAD21	chr8:117858172-117887105:-	11.7857	11.7442	11.5573	11.5557	11.5736	11.6578	12.667	12.6056	12.5245	12.4538	11.8377	11.6349	12.3453	12.0809
DHX9	chr1:182808438-182857117:+	12.6895	12.8859	12.8175	12.589	12.4327	12.2366	12.6545	12.8973	13.0761	12.877	12.1637	12.0905	12.4546	12.416
MTRNR2L3	chr20:55933495-55934878:-	12.741	13.1346	13.3324	13.2506	12.769	12.6013	12.6524	13.0971	14.4477	15.631	13.3768	12.3815	15.1043	15.0083
CBX5	chr12:54624730-54673915:-	14.4534	14.0394	14.4223	14.3958	14.5351	14.4692	12.6511	12.7374	13.9717	13.8614	14.247	13.8806	14.958	15.0854
SLTM	chr15:59171243-59225852:-	11.5148	12.213	11.4231	11.6252	12.1957	11.7114	12.6507	12.6913	11.2637	11.4009	11.0091	11.2338	12.1266	11.7402
EIF4G3	chr1:21132784-21437876:-	11.7958	11.5554	11.8186	11.7852	11.9921	11.8248	12.6507	12.8331	11.7378	11.2678	12.4983	12.7088	12.1297	12.11
KIT	chr4:55524094-55606881:+	8.52269	7.29231	7.86796	7.54499	11.089	11.2618	12.649	12.7276	9.91698	9.96752	6.61025	6.71202	8.93485	9.03324
MTOR	chr1:11166587-11322608:-	11.3784	11.4731	11.6837	11.5086	11.5378	11.5114	12.6487	12.6683	12.1543	11.8489	11.1444	11.2398	12.0499	12.0619
TJP1	chr15:29992356-30114706:-	12.5869	13.328	13.0544	13.1815	12.4654	12.8755	12.6466	12.533	13.3524	13.4229	12.6459	12.5681	13.2659	12.9454
SUPT16H	chr14:21819630-21852425:-	12.7137	12.8407	12.6365	12.7254	12.0596	12.059	12.6466	12.9716	12.0629	11.8306	11.8503	11.7299	13.0206	12.8057
XPO5	chr6:43490067-43543812:-	11.5227	11.6782	11.4079	11.6595	11.3638	10.9081	12.6439	12.5651	11.871	11.5778	10.998	10.6904	11.9299	11.9964
POLR2A	chr17:7387697-7417935:+	11.8491	12.2208	12.1405	12.0363	12.671	12.8999	12.6397	12.4903	11.9818	12.045	11.967	11.9256	12.0106	12.1255
GLG1	chr16:74481325-74641042:-	12.2407	11.6846	12.0634	11.8996	12.9198	12.873	12.6353	12.5906	12.7778	12.3	12.2945	12.2057	12.1869	12.1647
RABGGTB	chr1:76251878-76260775:+	12.7721	12.229	12.0772	11.7878	11.5946	11.1939	12.6335	12.0161	12.0287	11.4035	11.3366	10.9857	11.1002	11.1131
SETD5	chr3:9439402-9519838:+	12.9267	12.578	12.3262	12.3949	12.3311	12.4989	12.6321	12.2166	12.8787	12.5069	12.4543	12.6926	12.9259	12.9118
ETV5	chr3:185764105-185826901:-	7.94984	9.19296	10.369	10.2567	11.8173	12.0089	12.6318	12.8411	10.4428	10.4221	9.34775	8.62348	9.57375	9.57172
GLUD1	chr10:88809958-88854776:-	11.4999	11.4806	11.8764	11.8546	11.8869	11.958	12.6249	12.1886	12.1194	11.7292	10.5221	10.0839	11.4335	11.6542
CCNI	chr4:77969176-77997125:-	12.114	11.9799	12.1185	11.8839	12.3104	12.5965	12.6224	12.7107	12.5943	12.7299	12.1868	11.784	12.2772	12.1124
GANAB	chr11:62392297-62414198:-	12.4407	12.2542	12.4377	12.5473	12.4748	12.4109	12.6186	12.2366	13.4412	13.2307	11.6339	11.4593	12.6871	12.3046
RPN2	chr20:35807455-35870025:+	11.9828	12.0216	12.1708	12.1888	12.138	12.273	12.6182	12.3635	12.7806	12.8805	11.2583	10.9403	11.5074	11.5784
PTPLAD1	chr15:65822826-65870693:+	12.6533	12.6256	12.8303	12.6961	12.4463	12.3503	12.6161	12.6881	12.4286	12.1318	12.2306	11.9322	12.5729	12.7436
SLC7A8	chr14:23594503-23652869:-	9.22018	8.20127	10.369	10.4568	13.5883	13.6819	12.6063	12.6181	10.5795	10.9305	10.5583	10.5912	10.9619	10.7948
NAP1L1	chr12:76438671-76478738:-	13.1841	13.2405	12.9487	12.8169	12.4139	12.6688	12.5996	12.8994	12.9092	12.7382	12.5077	12.5243	13.5886	13.4411
GGA2	chr16:23474862-23521815:-	11.9994	11.9657	11.6461	11.3445	11.5815	11.4293	12.5957	12.4844	11.8453	11.4968	11.5503	11.6239	11.7621	11.6891
NIPBL	chr5:36876860-37065921:+	11.5575	11.3907	11.4571	11.3107	11.9988	11.8926	12.5911	12.83	11.6358	11.9278	12.1866	12.3217	11.9423	11.8249
SLC25A6	chrX:1505044-1511039:-	11.7148	11.9127	11.1427	11.1967	12.1667	12.323	12.585	12.207	12.3949	12.8179	11.038	11.1115	11.728	11.7371
KMT2D	chr12:49412757-49449107:-	12.3238	12.7936	12.3581	12.5168	12.7574	13.0441	12.5825	12.809	13.7462	14.0849	12.7771	12.8311	12.6321	12.4053
APP	chr21:27252860-27543138:-	12.5043	12.8039	13.0398	13.008	13.8018	13.7777	12.575	12.3103	13.666	13.8769	11.2939	11.3906	12.8281	12.6866
KDM1A	chr1:23345940-23410184:+	12.7036	12.5533	12.5132	12.5141	11.7989	11.7518	12.567	12.3932	10.8419	11.0645	11.7887	11.5233	12.3406	12.2857
HNRNPUL1	chr19:41768390-41813811:+	12.6804	12.7265	12.5865	12.636	12.6331	12.5708	12.5638	12.416	12.6013	12.6775	12.4801	12.3166	12.8261	12.6213
MORF4L1	chr15:79165122-79190081:+	12.2575	12.3376	12.236	12.1512	12.0326	12.1114	12.5623	12.5586	12.2873	12.1868	11.5906	11.7954	12.6099	12.3963
ACVR1B	chr12:52345450-52390863:+	9.7296	9.08026	9.03882	8.97523	10.8459	10.6661	12.5598	11.7892	12.3031	12.0304	9.85371	9.97934	9.728	10.2394
FAT1	chr4:187508936-187644987:-	13.8667	13.8244	14.269	14.3994	12.4818	12.5628	12.5572	12.0522	13.0729	12.7829	13.4144	13.1376	13.4564	13.4449
UTRN	chr6:144612872-145174170:+	11.2515	11.1909	11.5396	11.6923	11.6646	11.5878	12.5569	12.7092	13.22	13.0425	11.103	11.1789	12.0158	11.8533
CTNND1	chr11:57529233-57586652:+	12.8554	12.8206	12.9279	12.9792	13.0716	13.285	12.5521	12.2867	13.1093	12.9934	12.6516	12.6033	12.8218	12.8229
ANP32A	chr15:69070874-69113261:-	12.7173	13.1578	12.7522	12.5106	12.3559	12.5483	12.5484	12.2926	12.1859	12.1334	12.7199	12.6773	12.3749	12.3666
ALMS1	chr2:73612885-73837046:+	12.2694	11.9739	12.1874	11.9008	11.8137	11.9248	12.5462	12.9183	12.0845	12.1178	12.7148	12.8775	12.4418	12.3721
RPL36A-HNRNPH2	chrX:100645877-100669128:+	12.0285	12.022	11.6855	11.7511	11.8345	11.709	12.5444	12.3847	8.8934	9.19915	11.215	11.107	11.2998	11.1673
PTBP1	chr19:797391-812327:+	12.7074	12.8738	12.9177	12.8156	12.6065	12.5653	12.5411	12.5888	12.5777	12.8488	11.9159	11.6773	12.4673	12.549
ARCN1	chr11:118443101-118473747:+	12.5889	12.7618	12.8769	12.7692	12.1444	12.0759	12.54	12.6648	12.6134	12.3269	12.2293	11.8136	12.7907	12.7004
MYBL2	chr20:42295658-42345136:+	10.9158	11.7294	11.2599	10.9019	12.7107	12.9376	12.5389	12.5838	13.4226	13.5748	8.69021	8.02568	11.0648	10.9364
PARP1	chr1:226548391-226595801:-	12.3982	12.0426	11.7703	11.57	12.1067	12.2967	12.5333	12.6906	12.6865	12.4727	10.5685	10.578	12.3917	12.236
FDFT1	chr8:11660119-11696818:+	13.0142	12.6529	12.7567	12.8906	12.6589	12.9345	12.5307	11.7827	13.0846	12.9525	11.6952	11.2469	12.6653	12.8129
EP300	chr22:41488613-41576081:+	12.4407	12.6124	12.5165	12.4685	13.049	13.1542	12.5274	12.9827	11.768	12.0614	12.6377	12.5837	12.7643	12.6379
POGZ	chr1:151375199-151431941:-	12.263	12.186	12.1916	12.0786	12.3414	12.6475	12.5222	12.4795	12.0938	12.3258	12.3456	12.2978	12.2162	11.9524
PRRC2A	chr6_dbb_hap3:2874021-2891126:+	12.198	12.3132	11.8621	11.8472	12.6127	12.6108	12.5196	12.3367	11.9605	12.627	11.9952	11.9592	12.6719	12.5365
NME2	chr17:49243632-49249105:+	12.3213	12.8264	12.1475	12.3571	12.0283	11.9997	12.5128	12.243	11.5804	11.3219	10.5249	10.2169	11.3902	11.1486
APOE	chr19:45409038-45412650:+	10.3166	10.3155	9.90337	9.92914	12.1954	12.4067	12.5087	12.2828	9.31977	9.78545	7.64691	7.40717	9.86085	9.53159
PTPN12	chr7:77167351-77269388:+	11.4537	11.7849	11.5664	11.4889	12.2712	12.2013	12.5	12.8498	12.1487	11.9728	10.1684	10.3443	11.311	11.4065
MGAT5	chr2:135011829-135212192:+	10.0665	10.2191	10.4072	10.0675	11.7095	12.0447	12.4988	12.7276	10.4742	10.3461	10.3517	9.95633	10.3022	10.0581
SEPT2	chr2:242255275-242293441:+	13.0263	13.154	13.228	13.2393	12.6034	12.6116	12.4977	12.8535	12.9555	12.6503	12.9243	12.9749	13.2705	13.1697
PODXL	chr7:131185020-131241376:-	15.0985	15.0871	14.6287	14.8133	12.6221	12.403	12.495	13.0038	14.7062	14.7947	11.9364	12.2797	15.2258	15.0805
TRANK1	chr3:36868307-36986548:-	7.21804	5.92825	7.06481	6.94775	11.1348	10.4835	12.4931	12.5827	6.45755	5.7774	10.882	11.1845	7.97549	7.63419
BRWD3	chrX:79924986-80065233:-	11.99	11.2095	10.9805	10.7136	13.0435	13.0845	12.4927	11.9762	11.7248	11.6468	11.3905	11.5771	11.7419	11.4342
CELF1	chr11:47487488-47510576:-	12.0963	11.9653	12.079	12.0991	11.8813	11.6266	12.492	12.3838	12.3151	11.9912	11.2959	11.3293	12.5141	12.8238
SLC25A3	chr12:98987402-98995778:+	12.7019	12.7952	12.5498	12.6001	12.5022	12.3485	12.4893	12.4437	12.9531	12.6668	11.8323	11.7693	12.3507	12.2665
HSPA1A	chr6_qbl_hap6:3076937-3079366:+	8.41443	8.70475	8.74931	8.83228	8.37599	8.79218	12.4859	12.9871	6.46869	6.73368	13.4276	13.5597	7.99143	8.29998
G3BP1	chr5:151151475-151184915:+	12.6477	12.6747	12.5948	12.4498	11.5448	11.5012	12.4828	12.3529	12.6893	12.4574	11.3462	11.1004	12.7617	12.8907
BEND4	chr4:42112869-42154895:-	10.1611	9.88761	9.50539	9.32769	12.6239	12.28	12.4824	12.7391	10.2269	9.60915	4.98222	5.35533	10.5239	10.5144
TMBIM6	chr12:50135292-50158717:+	12.9807	12.8664	13.1429	13.1971	13.5174	13.4633	12.4813	11.9168	14.7214	14.3328	12.2452	11.9148	12.7171	13.0274
CHP1	chr15:41523436-41574083:+	11.3561	11.2448	11.1566	11.2426	11.7399	11.7815	12.4766	11.9554	11.1005	11.3186	10.4712	10.579	11.0648	11.0905
ZNF207	chr17:30677156-30697468:+	12.1566	12.3877	12.4473	12.2692	12.1284	11.9516	12.4751	12.1174	12.3972	12.3105	11.6709	11.9432	12.2096	12.3867
RTN3	chr11:63448921-63527363:+	12.4596	12.2478	12.0653	11.8706	12.5644	12.7126	12.4743	12.5319	11.8747	12.4693	10.9258	10.629	12.1815	12.4408
SAP18	chr13:21714652-21723224:+	10.9125	11.5099	10.8806	10.9489	12.2046	11.9465	12.4697	12.0117	10.1853	10.4057	10.9	10.9534	10.8957	10.687
MKI67	chr10:129894924-129924468:-	12.5896	12.5891	12.4894	12.4612	12.6502	12.5976	12.4689	12.3234	13.4038	13.8509	12.1412	12.106	13.1581	12.7811
C6orf106	chr6:34555056-34664627:-	10.7401	10.6969	10.443	10.5511	11.4889	11.238	12.4689	12.1872	11.5604	11.5303	10.5136	9.9476	10.7446	11.2204
HYOU1	chr11:118914895-118927957:-	11.7671	12.1691	12.0444	12.1507	12.0828	11.8947	12.4662	11.6985	12.1776	12.2451	10.2206	10.2669	11.6058	11.9354
DNAJA2	chr16:46989273-47007625:-	11.079	11.1783	10.9854	11.0579	11.6168	11.586	12.4643	12.1983	11.4568	11.3686	9.88364	10.0666	11.1134	11.053
RAB3GAP1	chr2:135809834-135928279:+	10.1284	9.958	10.4087	10.1741	10.9802	10.8058	12.4623	11.9456	10.0965	10.2812	10.4879	10.4956	10.1849	10.0994
SNRPD2	chr19:46190711-46195443:-	12.0983	12.2249	11.5521	11.4429	11.9192	11.9297	12.458	12.011	10.6275	10.4477	10.5431	10.2739	11.4136	11.0466
PHB	chr17:47481409-47492220:-	12.4296	12.9347	12.5468	12.6903	12.0047	11.9331	12.4561	12.0344	13.4232	13.2245	10.8649	10.7274	12.5296	12.6087
WAPAL	chr10:88195012-88281541:-	11.4177	11.6225	11.4338	11.4222	11.5491	11.7888	12.4514	12.5486	11.6685	11.6216	11.2097	11.2727	11.5524	11.4094
ATP5G3	chr2:176040985-176046490:-	12.6622	12.9106	12.4842	12.3401	11.8813	11.791	12.4498	11.8147	11.9354	11.4251	11.4781	11.3482	11.2805	11.4317
SRSF4	chr1:29474249-29508637:-	11.1789	11.5694	10.8295	10.7026	11.5171	11.4698	12.4423	11.5608	11.1751	11.446	11.2119	11.5243	11.4847	11.0512
USO1	chr4:76649705-76735442:+	13.1433	12.4153	12.111	12.2798	10.2363	10.0791	12.4403	12.4091	11.6622	11.4984	10.9569	10.7333	12.9512	13.0442
KTN1	chr14:56046924-56151302:+	11.6755	12.312	12.063	12.0358	11.897	11.5974	12.4392	12.6108	12.4987	12.7306	11.7111	11.768	12.0803	11.6451
PCYOX1	chr2:70485230-70508317:+	11.3009	10.7222	11.2869	11.4139	11.8958	11.4717	12.4368	12.6106	12.5958	12.1239	10.9725	10.282	11.3181	11.4509
HEATR1	chr1:236712304-236767841:-	12.1527	12.2398	12.3742	12.4588	11.3772	11.2178	12.4324	12.3579	12.8219	12.597	11.4259	11.6005	12.4019	12.4771
ALPL	chr1:21835857-21904905:+	10.9831	11.3669	10.9218	11.2548	11.8034	12.0342	12.43	12.247	11.2879	11.5295	3.33014	5.45721	9.69309	9.37213
DCTN5	chr16:23652686-23685068:+	11.2202	11.3483	11.5573	11.579	13.082	12.7946	12.43	12.7783	13.3877	13.172	11.2638	11.1888	11.4896	11.4818
HNRNPAB	chr5:177631507-177638184:+	12.7657	13.2553	13.2435	13.1333	12.9021	12.856	12.4272	12.2271	13.7227	13.5848	11.3058	11.1808	13.206	13.1302
RAC1	chr7:6414125-6443598:+	12.5389	12.7311	12.7891	12.6252	12.5625	12.7372	12.4264	12.4655	13.1699	13.3123	12.2866	11.923	12.9015	12.9556
SHFM1	chr7:96318078-96339203:-	12.4347	12.2195	12.2405	12.2092	11.7916	11.4952	12.4236	12.2977	11.753	10.5025	11.0888	10.9137	12.0747	11.9512
SNX27	chr1:151584661-151671559:+	12.1355	11.9241	11.9504	11.969	11.6666	11.9618	12.4216	12.1868	12.0474	11.9524	11.036	10.7535	11.8008	11.9758
ZC3H13	chr13:46536313-46626896:-	11.5326	11.9115	11.4473	11.2483	11.675	11.8488	12.4204	12.1945	11.1764	11.1986	11.6559	11.7861	12.4232	11.8847
SRP14	chr15:40327890-40331389:-	12.5218	12.6637	12.7958	12.7561	12.1916	11.9655	12.414	12.0224	12.568	12.1738	12.3951	12.2115	12.5263	12.4414
YLPM1	chr14:75230068-75304013:+	11.4959	11.9807	11.3457	11.7385	11.908	11.6879	12.4128	12.5002	11.3592	11.7885	11.9745	12.3769	12.0471	11.8063
SERPINH1	chr11:75273100-75283849:+	11.9079	12.6284	12.582	12.7587	12.4344	12.5635	12.4084	11.7785	12.4243	12.7002	11.215	11.1463	11.5876	11.5708
NDUFB9	chr8:125551342-125562227:+	11.5714	11.9387	11.4585	11.252	11.7061	11.5843	12.4051	12.0184	11.4593	11.2451	10.4755	10.3901	10.7113	10.3138
DYNLL1	chr12:120933858-120936298:+	11.9385	12.5541	12.0584	12.059	12.7264	12.6727	12.4015	12.5206	10.6011	12.1407	12.0246	11.693	11.5977	11.4051
RBM8A	chr1:145507556-145513535:+	12.0757	12.4257	12.1869	12.1058	12.1754	12.1468	12.3995	12.3935	12.2004	11.6454	11.0663	10.8666	11.432	11.2097
PGK1	chrX:77359665-77382324:+	13.2246	12.3983	12.609	12.4367	11.2229	11.3695	12.3962	11.8853	12.6622	12.038	11.2511	11.0679	12.2213	12.2967
HSD17B4	chr5:118788137-118878030:+	13.3614	13.0179	12.5006	12.227	12.7628	12.8282	12.3917	12.3077	11.7352	11.5782	11.1567	11.3559	12.7874	12.7382
EIF4H	chr7:73588705-73611429:+	12.3793	12.5495	12.2687	12.2255	11.8728	11.8787	12.3843	11.8291	12.5043	12.4847	11.6482	11.3922	12.9461	12.7414
MAPK1IP1L	chr14:55518361-55536912:+	12.451	12.7244	12.479	12.6421	12.9337	12.9782	12.3839	12.7947	13.2836	13.4484	11.7948	11.8239	12.087	12.3201
PA2G4	chr12:56498102-56507694:+	12.7247	12.9891	12.643	12.8175	11.9678	11.9513	12.3835	12.1618	13.2172	13.1194	10.9178	10.7485	12.7593	12.5344
TMSB4X	chrX:12993225-12995346:+	13.2613	13.9364	13.749	13.8429	14.2179	14.1644	12.3806	12.3373	13.9783	13.9939	11.76	11.6578	12.9258	12.7731
IWS1	chr2:128238382-128284087:-	10.9244	11.5511	10.8131	10.9933	11.2932	11.4721	12.3782	11.905	10.9301	10.8515	10.4813	10.6014	11.38	10.9668
RPL39	chrX:118920466-118925622:-	13.1557	13.0086	12.8907	12.6645	12.4577	12.6642	12.3744	12.3006	10.0143	10.2388	11.8781	11.5823	11.8379	11.7496
DNMBP	chr10:101635333-101769676:-	10.0948	9.53531	10.2331	10.5063	11.2363	10.9732	12.3736	12.3323	10.9801	10.9128	9.2693	9.1219	10.2276	10.2402
EIF5B	chr2:99953833-100016728:+	12.3463	12.5249	12.1479	11.9227	11.5275	11.5411	12.3724	12.0953	12.005	11.6947	11.2626	11.1024	12.5882	12.4452
TULP4	chr6:158733691-158932856:+	10.929	10.9038	11.0785	10.9268	11.2175	11.2402	12.3711	12.7002	11.2182	11.3547	11.2951	11.2774	10.9785	10.6578
MSH2	chr2:47630205-47710367:+	11.8037	11.7541	11.9849	11.8761	11.7525	11.8866	12.369	12.4594	12.4022	11.7767	10.9709	10.6947	12.006	12.0863
RNPS1	chr16:2303116-2317887:-	11.93	12.0278	11.4986	11.5273	11.4572	11.2497	12.3678	12.1593	10.8605	11.3375	10.6089	10.6506	11.7191	11.5518
PLOD1	chr1:11994723-12035599:+	9.69762	9.81542	9.89305	9.98878	12.0414	12.0942	12.3574	11.5336	12.6377	12.4863	10.0964	10.0945	9.60517	9.8305
CACNA2D2	chr3:50400043-50541028:-	9.14765	8.32818	7.62003	7.10529	14.6548	14.438	12.3549	12.324	14.4564	14.9111	9.21104	9.0312	9.09466	8.82193
TBC1D1	chr4:37892704-38140796:+	10.9297	10.6572	10.7309	10.7498	11.7441	11.939	12.3519	12.2514	11.506	11.1748	10.4387	9.73079	11.0339	11.0122
USP34	chr2:61414589-61697849:-	12.1533	11.5127	12.238	12.1607	12.235	12.5174	12.3498	12.7379	12.8014	12.6729	12.6357	12.7058	12.4474	12.5716
STOM	chr9:124101265-124132582:-	10.1295	8.21228	8.34492	8.5141	12.7347	12.4778	12.349	11.9431	12.5622	12.0256	8.92367	7.94029	7.92658	8.60953
TOP2A	chr17:38544772-38574202:-	12.2918	11.8235	12.4288	12.0944	12.1466	12.1771	12.3481	12.471	12.3802	12.0265	12.085	11.8091	12.687	12.5708
RPS28	chr19:8386383-8387280:+	12.3658	12.2806	11.8951	11.9587	11.9869	11.9567	12.3469	12.5281	10.0711	10.3452	10.5445	10.1851	10.8936	11.0757
CCT7	chr2:73461363-73480150:+	12.1183	11.9064	12.0332	12.1716	11.1168	10.8451	12.3456	11.948	11.9669	11.4328	10.9178	10.332	11.6058	11.5829
HECTD1	chr14:31569323-31676689:-	11.5777	11.7536	11.6577	11.7669	11.43	11.5137	12.3401	12.1295	11.5281	11.3452	12.1648	12.1639	12.043	12.1268
SMARCA5	chr4:144434615-144478642:+	12.3922	12.5018	12.2691	12.1411	12.0237	12.301	12.338	12.5338	11.9327	11.7423	11.6801	11.6367	12.5148	12.4551
CALU	chr7:128379345-128413477:+	13.158	12.9234	13.0278	13.2181	12.8484	12.6484	12.3342	12.1833	13.242	12.894	12.5148	12.1857	12.8022	13.0729
HNRNPR	chr1:23636275-23670853:-	11.2769	11.9991	11.3266	11.4363	11.7502	11.4215	12.3337	11.8478	11.3833	11.4152	11.6524	11.8816	11.4606	11.3081
KANSL1	chr17_ctg5_hap1:596065-760700:+	10.4542	10.7077	10.9589	10.9031	11.3952	11.3023	12.3329	12.2779	10.4554	10.5339	11.5757	11.451	10.7771	10.7943
TRIM28	chr19:59055835-59062082:+	12.0431	12.3616	11.8899	11.9977	12.6414	12.8088	12.3265	12.2696	12.415	12.4882	10.9832	10.9614	11.9961	12.1268
RERE	chr1:8412463-8877699:-	11.3131	11.4094	11.6783	11.6785	11.7706	11.7049	12.3248	12.3995	11.2203	11.4152	11.9843	11.9363	11.7396	11.8903
PDIA3	chr15:44038589-44064804:+	12.7279	13.0147	12.9888	12.9028	12.7279	12.6488	12.3231	12.2494	12.4056	12.3461	12.1239	11.8219	12.3474	12.235
NCOA3	chr20:46130600-46285621:+	10.9563	10.4034	10.5256	10.7149	11.3047	11.0076	12.3205	12.0011	12.4437	12.387	11.0101	10.8433	10.7387	10.7057
KPNA2	chr17:66031847-66042970:+	12.1808	12.1814	12.5236	12.5427	11.9217	11.8436	12.3196	12.1693	12.8266	12.64	10.7039	10.169	11.9669	12.2297
GARS	chr7:30634180-30673648:+	11.9963	12.2307	11.9604	12.027	11.2951	11.0096	12.3192	12.1622	12.8453	12.4639	10.0993	9.65955	11.9652	11.9748
BTF3	chr5:72794249-72801448:+	12.0698	12.5622	11.7955	11.9786	12.0023	11.9553	12.3149	11.8349	11.3373	11.9993	11.0869	11.2415	11.9629	11.7394
YWHAQ	chr2:9724095-9771184:-	12.04	12.3107	12.4198	12.4616	11.9754	11.8341	12.3149	11.8557	12.7995	12.9947	11.6713	11.5442	12.3691	12.4469
SNX5	chr20:17922239-17949437:-	11.6976	11.7082	11.7367	11.535	11.3091	11.3542	12.3136	12.2779	12.1045	11.9235	10.4372	10.7086	11.6213	11.6841
RANBP2	chr2:109335936-109402267:+	11.8066	12.2307	11.8894	11.9949	11.8779	11.9614	12.3114	12.7545	11.89	11.6008	11.3009	11.4628	12.0681	11.9992
HINT1	chr5:130494975-130501041:-	11.7843	11.9034	11.6668	11.4905	12.1099	12.4422	12.311	11.6592	11.0739	11.3682	10.8317	10.3728	11.1116	11.31
NUP214	chr9:134000947-134110057:+	11.4826	11.8436	11.7816	11.9798	11.6432	11.8723	12.3084	12.3956	11.3881	11.5732	11.4744	11.6344	11.5433	11.5011
SEC31A	chr4:83739813-83812335:-	12.0413	12.1702	12.1742	12.4139	11.71	11.8564	12.3075	12.3483	12.0399	12.2852	12.2377	12.0578	11.9792	11.629
SPECC1	chr17:19912648-20218072:+	11.0254	11.011	10.79	11.0133	11.7674	11.8933	12.3071	12.1327	11.2	11.3384	9.01063	9.1727	11.5287	11.4201
SRRM1	chr1:24969593-24999772:+	12.4093	12.644	12.1712	12.2107	11.9496	12.2596	12.3067	11.8758	12.0045	12.4834	11.5288	11.8067	12.5709	12.4124
AHNAK	chr11:62283373-62314332:-	12.2862	13.2241	12.836	13.337	14.1723	14.0219	12.3054	13.2396	15.6429	15.6556	12.5826	13.0257	10.1284	9.78276
UBC	chr12:125396190-125399587:-	11.8756	12.3033	11.7726	11.9402	12.45	12.423	12.3049	11.717	11.3547	11.826	11.5771	11.6221	11.3034	11.124
CCDC84	chr11:118868842-118886502:+	11.742	11.3582	11.3343	11.3339	11.0471	11.2042	12.3036	12.018	9.96301	9.4307	10.3277	10.4755	9.99539	10.3831
ANKHD1-EIF4EBP3	chr5:139781398-139929163:+	11.3663	11.5457	11.4683	11.4801	10.9889	10.7891	12.2993	12.4954	11.4512	11.3802	11.8957	11.7043	11.657	11.5322
POLR2B	chr4:57845108-57897334:+	11.9261	11.885	11.9965	11.9972	11.3448	11.348	12.2953	12.1973	11.9504	11.6846	11.3131	11.1999	11.3393	11.3747
EIF3K	chr19:39109721-39127595:+	11.9511	12.446	11.2822	11.325	12.8694	12.738	12.2953	11.9385	9.80497	10.4545	9.87594	9.86196	10.4631	10.1677
KIAA1551	chr12:32112352-32146043:+	11.0174	11.484	11.1609	11.0536	13.1387	13.3079	12.2949	12.8264	12.7106	12.8837	12.6763	12.8061	12.0812	12.071
ASH2L	chr8:37963310-37997598:+	10.7937	9.8009	9.67169	9.9775	11.1197	11.0877	12.2866	12.3401	10.7102	10.4886	10.9417	10.4906	10.1148	10.6101
SRSF7	chr2:38970740-38978636:-	12.0981	12.5484	12.1712	12.1074	12.0471	11.63	12.2857	12.0192	12.8248	12.3031	11.1453	11.1109	12.2469	12.1361
PDHB	chr3:58413356-58419579:-	11.5798	12.1456	11.7961	11.6317	12.8694	12.9311	12.2839	12.0697	11.5401	11.4358	10.0774	9.99354	11.2974	11.1296
CDCA7	chr2:174219560-174233718:+	10.6411	10.7489	10.3419	9.80701	12.0894	12.4244	12.2822	12.0803	10.3027	10.4918	8.93006	9.19745	10.3693	10.3961
LIN28A	chr1:26737268-26756219:+	14.8794	14.2129	14.3139	14.2515	13.7784	13.9305	12.2769	12.3579	13.3015	12.8049	6.79891	7.39009	14.9293	15.1784
LCP1	chr13:46700057-46756459:-	6.18327	7.56568	7.32047	8.67358	9.84508	8.72057	12.2755	11.8588	7.2601	6.90113	7.73711	7.44899	8.28777	8.85588
CHD8	chr14:21853352-21899867:-	12.0533	11.866	12.0076	11.8503	11.6065	11.6657	12.2733	11.9947	11.4897	11.5235	11.7881	11.6111	12.4267	12.2196
S100A10	chr1:151955385-151966714:-	11.7356	12.4275	12.2751	12.5153	11.8451	12.2279	12.2733	12.2654	11.8998	12.1164	10.4879	8.88956	10.8549	10.8575
SOD1	chr21:33031934-33041243:+	11.0872	11.3065	11.3786	11.5078	11.8676	11.8683	12.2729	12.2278	11.629	11.0765	10.6195	10.5253	11.6197	11.6899
SAMHD1	chr20:35520226-35580246:-	8.23511	7.51321	6.51619	6.44371	10.1052	10.6376	12.2729	11.8491	10.1844	10.2398	8.58348	8.33762	9.65481	9.70341
RBM5	chr3:50126340-50156397:+	10.657	10.9199	10.5389	10.1238	11.8043	11.888	12.2711	12.3703	11.1059	11.045	11.7151	12.1867	10.912	10.4366
ATIC	chr2:216176678-216214496:+	12.1445	11.9722	12.0849	11.9707	11.6537	11.2612	12.2675	12.3672	11.544	11.513	9.52279	9.73924	12.2371	12.4967
ANAPC1	chr2:112525213-112641741:-	12.0146	11.8422	11.7938	11.8948	11.4166	11.3314	12.2671	12.2775	11.6868	11.6659	10.5976	10.8651	11.675	11.8671
TAF15	chr17:34136458-34174246:+	11.51	11.8803	11.6614	11.5427	11.3528	11.4607	12.2667	12.0165	10.9591	10.8993	10.9119	10.9836	11.7589	11.6626
FAM222B	chr17:27082995-27169857:-	10.7668	10.6049	11.0047	10.9707	12.2502	12.1733	12.2649	12.2759	11.2673	11.7215	9.85594	9.94614	11.8019	11.679
TOMM20	chr1:235272657-235292256:-	12.3427	11.9637	11.9633	11.6875	11.6122	11.4092	12.2649	11.8522	13.4793	13.2916	11.6336	11.5586	12.3248	12.5599
MPHOSPH8	chr13:20207787-20247599:+	10.4605	10.8721	10.4188	10.2265	12.4416	12.3303	12.2649	12.5355	11.2428	10.9557	11.0405	11.0706	11.097	11.0141
PSMB7	chr9:127115743-127177752:-	11.5083	11.8409	11.6522	11.5458	11.7469	11.2397	12.2635	11.9967	11.4897	11.4152	10.4733	10.3365	11.583	11.2625
HSPA1B	chr6_cox_hap2:3305093-3307616:+	8.18766	8.24483	8.35699	8.6567	7.89829	7.77691	12.26	12.8104	6.70371	7.37664	13.4946	13.4635	8.19788	8.2044
FKBP4	chr12:2904107-2914587:+	11.965	12.0019	11.6921	11.6151	11.6386	11.1875	12.2582	11.7617	13.96	13.9389	10.6162	10.5714	12.3465	12.2936
USP24	chr1:55532031-55681039:-	11.6732	11.7465	11.6632	11.6078	11.631	11.7661	12.2568	11.8242	12.1344	12.1052	11.7636	12.0729	11.7911	11.7783
COL4A3BP	chr5:74666927-74807454:-	9.7697	9.19573	9.7239	9.78647	12.9192	12.7166	12.2555	12.3561	11.4866	11.3673	8.94905	9.21209	9.93485	10.1292
SMG7	chr1:183441505-183523328:+	11.0813	11.3237	11.2208	11.278	11.6819	11.9455	12.2528	11.8969	12.5035	12.6261	11.1801	11.1316	11.5794	11.2637
HMGCR	chr5:74632992-74657926:+	12.7466	12.4043	13.0731	13.1325	12.4804	12.357	12.251	12.1364	12.9252	12.0855	11.9642	11.7064	11.8431	12.1631
AFF1	chr4:87856153-88062206:+	12.1722	12.2266	12.3701	12.0232	12.2996	12.5744	12.2505	12.2063	11.6539	11.5375	10.694	10.7808	12.4393	12.7622
CD63	chr12:56119226-56121572:-	12.5218	12.8515	12.4693	12.5184	12.8387	12.8183	12.2487	12.2913	12.5938	11.672	12.405	12.1621	12.0361	11.8
YWHAB	chr20:43514239-43537175:+	12.0431	12.1863	12.4384	12.4992	12.0387	11.899	12.2483	12.171	13.0155	12.6233	11.6179	11.3443	12.3328	12.223
FUS	chr16:31191430-31206192:+	13.3708	13.567	13.1733	13.1527	13.2341	12.9999	12.2465	12.6331	12.7307	12.7225	12.9556	13.1817	13.2505	13.0766
TPI1	chr12:6976692-6980110:+	12.8224	12.4797	12.417	12.1452	12.6529	12.8673	12.2455	11.8913	14.0286	13.6185	11.7645	11.4386	11.6753	11.6064
MGA	chr15:41952609-42062141:+	12.0704	12.1228	12.068	12.1079	12.0429	11.9719	12.2437	12.6453	12.2762	12.3138	12.3027	12.2739	11.9183	11.9627
TAF1D	chr11:93469095-93474703:-	11.7576	11.1712	11.354	11.1136	10.8293	10.9053	12.2437	11.6867	12.2701	11.8182	10.3462	10.0984	11.7387	12.0587
ZNF106	chr15:42704634-42749765:-	12.0425	11.9735	11.801	12.0363	11.8182	11.6125	12.2406	12.3623	12.1844	11.885	11.3398	11.195	11.902	11.877
PUM1	chr1:31404352-31538564:-	11.7337	11.5088	11.7309	11.8694	12.2192	12.2684	12.2397	12.1575	11.7303	11.8674	12.156	12.4639	11.9443	11.6946
FUBP1	chr1:78413590-78444777:-	12.1583	12.1184	12.0958	12.0005	12.0805	11.9945	12.2387	11.8295	11.8783	12.0411	11.7089	11.7535	12.4418	12.2283
TMED10	chr14:75598170-75643349:-	12.1931	11.8032	12.0523	11.9156	12.0171	11.9465	12.2383	11.7087	12.1964	12.0506	11.6149	11.0585	11.3338	11.6861
MGEA5	chr10:103544199-103578222:-	12.259	12.1989	11.8494	12.1017	12.1125	13.2097	12.2365	12.868	12.1878	11.6189	11.6572	12.0418	12.6037	12.5991
GOLGA4	chr3:37284681-37408370:+	11.303	11.6328	10.9569	11.0111	11.998	12.0128	12.2237	11.7951	12.7578	12.6954	10.4282	11.0813	11.4829	10.9159
ZDHHC9	chrX:128937263-128977910:-	10.4523	10.5817	10.9003	11.2981	11.021	10.8319	12.2209	11.1443	11.8028	11.7945	10.0186	9.74932	10.5437	10.3559
TP53BP1	chr15:43699411-43802707:-	11.3634	11.2421	11.3712	11.3869	11.4503	11.5816	12.2205	12.1756	10.2129	10.0689	11.774	12.0184	11.4631	11.4076
IGF2BP1	chr17:47074773-47133507:+	13.571	13.3945	13.6213	13.5234	13.1983	13.3962	12.2205	12.6547	13.724	13.7067	12.0353	11.9981	13.5195	13.5469
COL4A1	chr13:110801309-110959496:-	10.3276	10.6752	11.5316	11.7858	10.4154	10.9825	12.2172	12.1955	12.4331	12.2378	10.9146	10.5174	10.3525	10.249
ATP5L	chr11:118272103-118280562:+	11.9224	12.2704	12.0412	12.0155	11.3784	10.9839	12.214	11.643	10.0592	10.337	10.4972	10.6443	10.9162	10.9069
YTHDC1	chr4_ctg9_hap1:6026-45746:-	10.9039	11.0575	10.8077	10.8534	12.1968	12.1817	12.2131	11.8255	11.6969	11.6509	10.921	11.4082	11.6928	11.4155
RACGAP1	chr12:50382944-50419307:-	10.3196	10.5166	10.6213	10.0374	11.5736	11.5329	12.2117	13.0794	12.6514	12.3115	9.33817	9.47351	10.6858	10.9702
CHD2	chr15:93443550-93571237:+	11.7839	11.5342	11.4585	11.6833	12.4059	12.3342	12.2112	12.2028	12.2095	12.0567	12.263	12.6488	11.6802	11.5031
YWHAZ	chr8:101930803-101962799:-	14.2309	14.0236	14.294	14.2976	14.2735	14.3659	12.2052	12.5426	15.2801	14.7902	12.916	12.5377	14.0184	14.2588
PLEKHB2	chr2:131862419-131907425:+	10.6626	10.5657	10.5094	10.5842	10.3976	10.2722	12.2033	11.9714	11.1014	10.8335	9.58753	9.35092	9.98448	10.3259
RBM6	chr3:49977476-50114685:+	10.7183	10.6491	10.0667	9.88635	10.9593	11.0043	12.2029	11.6542	10.8252	10.4745	11.112	11.1895	10.8044	10.5191
HADHA	chr2:26413503-26467594:-	11.7929	11.9494	11.6275	11.6694	11.2256	11.516	12.2024	11.9798	11.7154	12.1659	11.4668	11.0153	11.6347	11.6967
ARF3	chr12:49329991-49351252:-	12.6519	12.7959	12.4756	12.2999	11.8124	12.0377	12.1991	12.1138	12.7646	12.6708	10.9616	10.7849	12.3628	12.0773
HNRNPM	chr19:8509802-8554002:+	12.572	13.1175	12.4784	12.3898	12.3571	12.1936	12.1987	12.5624	12.2679	12.4249	11.6179	11.9289	12.6495	12.11
RBPJ	chr4:26322428-26436752:+	11.711	11.1888	11.711	11.7405	11.2777	11.532	12.1982	12.2657	13.1869	12.6789	10.7353	10.8307	12.4223	12.7227
KIF1B	chr1:10270763-10441661:+	12.2697	11.3657	11.205	11.1996	11.6214	11.6427	12.194	12.2329	11.1068	11.0031	10.8001	10.1652	11.6441	11.5873
NUP188	chr9:131709971-131769375:+	11.4745	11.6496	11.6492	11.8197	11.0241	11.1214	12.1902	12.3039	10.9664	11.2107	10.7138	10.2493	11.4956	11.4037
ITM2C	chr2:231729609-231743969:+	10.8051	10.9241	11.2719	11.2917	13.3156	13.2153	12.1893	11.9452	13.3144	13.124	11.1797	10.7865	11.5321	11.378
YWHAG	chr7:75956107-75988342:-	12.5773	12.6422	12.8899	12.8761	12.5376	12.6023	12.1883	11.9168	11.8815	11.869	11.7036	11.2563	13.0217	13.2112
SLC25A5	chrX:118602362-118605359:+	12.022	12.2113	11.7016	11.6958	12.3531	11.8278	12.1879	11.9689	12.5381	12.1305	10.574	10.1128	11.3594	11.3297
EIF3E	chr8:109213971-109260959:-	13.0188	12.5702	12.1924	11.9627	11.798	12.4595	12.1855	12.9024	12.1192	11.6803	11.0454	11.1475	13.2142	13.5676
DDX3X	chrX:41192650-41209524:+	12.0437	12.4037	12.5044	12.4214	12.3611	12.0167	12.1846	11.7467	12.927	12.9514	11.5337	11.7506	12.5681	12.3615
MSN	chrX:64887510-64961793:+	12.0825	12.3313	12.8853	12.9112	12.5072	12.3381	12.1836	11.4001	11.0176	10.9604	11.6129	11.0692	12.5683	12.6465
AK4	chr1:65613231-65697828:+	12.1372	12.7501	12.9301	12.8485	13.4862	13.2977	12.1803	13.2236	12.281	11.9857	9.61422	9.95052	12.8475	13.1135
THRAP3	chr1:36690016-36770957:+	12.1252	12.5796	12.2388	12.1527	12.418	12.4519	12.1794	12.5153	12.6709	12.6432	11.953	12.0184	12.5496	12.4137
CCDC117	chr22:29168661-29185289:+	10.6915	10.6348	10.0537	10.2567	10.2706	9.83261	12.1751	12.5264	9.25529	9.25627	9.77545	9.76099	10.984	10.8117
UBAP2L	chr1:154192647-154235981:+	12.3473	12.5584	12.379	12.4231	12.3189	12.3882	12.1703	11.9823	12.7187	12.9954	12.1448	12.0097	12.2137	12.1471
LMO2	chr11:33880122-33913836:-	5.93424	6.51321	8.42165	8.76564	8.91171	6.81926	12.1694	11.8411	8.65821	8.53786	6.73224	7.32869	2.65356	1.01458
NCOR1	chr17:15933407-16097953:-	11.5378	11.4919	11.5852	11.3834	12.1128	12.2601	12.1617	12.0705	10.8939	10.8113	11.7683	11.7618	11.8098	11.9195
C6orf48	chr6_apd_hap1:3117445-3122297:+	11.6487	11.2354	10.7098	10.9326	11.6661	11.6632	12.1612	11.6059	11.3998	10.6376	11.5828	11.6212	10.7422	11.0146
GATAD2A	chr19:19496641-19619741:+	11.3503	11.9068	11.6188	11.3852	12.0179	12.0141	12.1584	11.8038	11.4962	11.6291	9.82543	10.0132	11.7484	11.5806
GOSR1	chr17:28804425-28853832:+	10.8674	10.5009	11.05	11.076	11.1833	11.5384	12.1545	12.5061	11.8083	11.3265	10.9043	11.4029	11.3338	11.2273
COPB2	chr3:139076432-139108522:-	11.8793	11.9004	11.8467	12.0039	11.5561	11.5479	12.1531	11.5319	12.7355	12.3233	11.4153	11.3922	11.8047	11.9028
TCL1A	chr14:96176303-96180533:-	1.41068	1.75833	0.450103	0.66235	4.54914	6.25794	12.1526	11.9352	7.28552	7.58782	3.22323	1.99777	1.0686	1.75154
TOMM6	chr6:41755180-41757634:+	11.3126	11.727	11.1418	11.1187	11.3922	11.3967	12.1516	11.7683	10.0929	10.6604	10.4115	9.9476	10.7868	10.9952
SFPQ	chr1:35649200-35658743:-	12.1298	13.0464	12.9499	12.9082	12.702	12.5849	12.1511	12.4414	13.3155	13.1398	12.2064	12.4919	13.0011	13.0548
NKTR	chr3:42642146-42690233:+	12.37	11.7611	12.0379	11.9262	11.9698	12.0955	12.1507	12.5859	11.9414	11.6868	12.4444	13.1694	12.0182	11.9693
NRD1	chr1:52254865-52343712:-	11.7266	11.6846	11.8478	11.6339	12.0949	11.8877	12.1444	12.2487	12.586	12.4626	11.4821	10.9693	11.7848	11.8901
PRRC2B	chr9:134305476-134375575:+	12.2043	12.0019	12.1418	12.2097	13.4331	13.5059	12.1434	12.7405	13.2421	13.171	12.8106	12.7428	12.0747	12.0594
CHD7	chr8:61591323-61780586:+	12.3994	12.5009	12.5485	12.438	12.0535	12.2246	12.1405	11.9302	13.2831	13.2298	11.6139	11.8519	12.5131	12.3258
LARS	chr5:145492588-145562294:-	13.0069	12.9578	12.9372	12.8373	12.0686	11.9533	12.1385	12.4019	12.5077	12.2407	11.4922	11.6457	13.0945	13.1867
ACAA2	chr18:47309873-47340251:-	11.7442	11.8082	11.5736	11.4396	11.1854	11.4017	12.1376	11.7664	11.121	10.685	10.5801	10.2681	11.6735	11.865
EIF3M	chr11:32605312-32624037:+	12.1186	12.0487	11.8737	11.9616	11.175	10.8185	12.1376	11.7627	11.8346	11.8671	11.8768	11.7418	11.8475	11.7981
PGD	chr1:10459084-10480201:+	11.6945	11.8511	11.8392	11.7251	11.6254	11.5334	12.1307	11.9202	12.024	11.7085	10.1934	10.016	11.5015	11.8235
PPM1G	chr2:27604065-27632550:-	11.7814	11.9174	11.7069	11.6567	11.5904	11.7077	12.1302	11.9464	11.4839	11.8544	10.1503	9.72399	11.5253	11.1396
ATP1A1	chr1:116915794-116947396:+	12.8017	13.1363	13.2304	13.2908	11.5883	11.348	12.1278	12.3294	13.4702	13.4211	13.0181	12.6742	13.279	13.1539
G3BP2	chr4:76567952-76598667:-	13.4934	13.2719	13.3445	13.2303	11.5609	11.9007	12.1233	12.0667	12.8689	12.4195	12.3949	12.2326	13.785	13.7961
SPTAN1	chr9:131314836-131395944:+	11.7427	12.0433	11.9663	12.2121	12.6083	12.3733	12.1219	12.0822	13.0253	12.9333	11.7728	11.6658	12.0958	11.8385
HMGB2	chr4:174252526-174254920:-	11.0784	11.3595	11.0388	10.6916	11.2121	11.2959	12.1209	11.7102	10.9442	11.2196	11.0126	11.0013	11.1771	10.7577
NCKAP1	chr2:183789578-183903586:-	11.8062	11.8506	12.1234	12.1879	12.0179	11.7486	12.1204	12.1928	12.2981	12.04	11.3156	11.0181	11.805	12.0016
ATP5O	chr21:35275756-35288158:-	12.2697	11.8431	11.7045	11.5879	11.3614	11.3726	12.1189	11.5645	11.0523	10.7106	10.485	10.4061	10.8302	11.1365
MRFAP1	chr4:6641817-6644470:+	12.8989	12.8742	12.9011	12.7345	12.3886	12.5889	12.1189	12.6466	12.4247	11.7382	12.0136	11.9077	13.0966	12.9496
ANKRD17	chr4:73940501-74124502:-	12.2282	12.1564	12.296	12.11	12.1117	12.1698	12.1154	11.7892	12.1302	12.3441	12.2831	12.3914	12.3922	12.4117
QARS	chr3:49133364-49142562:-	11.1505	11.0134	10.8467	10.9454	11.0876	11.0908	12.115	11.564	10.6996	10.4152	10.2058	10.2785	10.7244	10.8982
BRD2	chr6_ssto_hap7:4370139-4430060:+	11.5898	11.7775	11.3667	11.3312	12.2249	12.2889	12.113	11.7179	11.4467	12.0548	11.7543	11.7531	11.5618	11.5121
HP1BP3	chr1:21069170-21113181:-	10.4097	10.7546	10.9756	10.8669	11.4674	11.3726	12.113	11.6064	11.0318	11.1916	12.1347	12.2407	10.877	10.8284
GNL3	chr3:52719935-52728510:+	11.5519	11.8699	11.6131	11.4527	10.5904	10.6644	12.1115	11.8264	11.2553	11.0202	10.0629	10.1463	11.8193	11.5679
DAG1	chr3:49507564-49573051:+	12.5808	12.6802	12.1505	12.1426	12.5354	12.8304	12.111	11.4592	13.2594	13.3851	11.4357	11.2581	11.9102	11.7808
JUP	chr17:39910858-39942964:-	9.72205	10.6338	10.3764	10.5125	12.5381	12.5211	12.1095	11.9851	12.3425	12.8529	9.80819	10.2563	10.2878	9.88802
SDCBP	chr8:59465727-59495419:+	10.5357	10.4806	10.7192	10.7538	11.6401	11.3857	12.108	11.8188	11.6411	10.9657	10.1002	9.49563	9.83899	10.2814
NHP2L1	chr22:42069936-42084913:-	11.6439	12.1649	11.6313	11.6792	11.4388	11.5465	12.106	12.064	9.65089	9.65236	10.7624	10.4146	11.1427	10.87
USP28	chr11:113668596-113746256:-	11.8331	11.2184	10.8435	10.896	12.7925	12.6613	12.1055	12.4881	13.1162	12.9666	9.8913	9.94468	11.5595	11.8128
PFDN5	chr12:53689234-53693234:+	11.0713	11.4302	10.9136	10.8669	11.7333	11.7102	12.104	11.8425	10.1937	10.2309	10.9579	10.7618	10.0582	9.86945
PSMC5	chr17:61905043-61909387:+	11.5074	11.3294	11.4924	11.8153	11.5022	11.4303	12.1035	12.0533	11.6115	11.251	10.6307	10.2218	11.0775	11.0631
PIM2	chrX:48770458-48776413:-	10.2655	10.0727	9.89305	9.22077	13.3897	13.5104	12.1015	11.2677	12.7187	12.6927	7.5396	7.15765	11.4221	11.5038
COPB1	chr11:14479048-14521415:-	11.1392	11.7522	11.7163	11.8089	11.2706	11.1459	12.1	11.8242	11.5506	11.5017	11.3233	10.941	11.3205	11.1681
ZNF532	chr18:56530060-56653709:+	12.0569	12.1814	12.0491	12.1815	12.7399	12.9123	12.0985	12.4889	12.8725	12.7776	12.4087	12.5574	13.238	13.1964
SCRN1	chr7:29959718-30029905:-	12.3258	12.8708	12.9768	12.9165	12.2983	12.1367	12.0955	11.8973	13.4362	13.1441	12.0266	11.6865	12.5779	12.6028
NRBP1	chr2:27651472-27665124:+	10.9963	11.4783	11.0152	10.9186	12.1248	12.3222	12.0945	11.8106	13.3419	13.308	10.7194	10.3253	11.2938	11.2907
CDV3	chr3:133292433-133309118:+	12.0671	12.0606	12.4388	12.4055	12.0979	11.8047	12.0925	12.1302	12.3722	11.7865	11.6106	11.4024	11.7034	11.9222
H3F3B	chr17:73772514-73775860:-	11.576	11.956	11.7216	11.651	11.5768	11.8626	12.0905	11.842	11.62	11.4951	11.8425	11.7261	12.0136	12.1984
CHCHD2	chr7:56169265-56174187:-	11.1278	11.4851	11.1583	11.3152	11.0101	10.8163	12.0885	11.6723	11.3826	11.8409	10.4153	10.4397	9.48082	9.51575
PAFAH1B2	chr11:117014999-117041761:+	11.9556	11.7154	12.0185	11.9437	11.2771	11.1921	12.088	12.2028	10.7213	10.1809	11.1467	10.9248	11.5608	11.8666
TCERG1	chr5:145826872-145891069:+	11.6383	11.7451	11.5534	11.5938	11.5248	11.2981	12.088	11.7053	11.343	11.5223	11.4568	11.7227	11.8182	11.616
HN1	chr17:73131337-73150778:-	12.2143	12.4961	12.197	12.4543	12.0113	11.8237	12.0864	12.14	11.2087	11.1921	9.95846	9.885	10.98	11.1309
EPRS	chr1:220141941-220220000:-	12.0059	12.3049	12.0337	12.1567	11.2263	10.7254	12.0834	11.4838	12.9892	12.8346	10.4244	10.3531	12.186	12.143
RFWD3	chr16:74655296-74700779:-	11.3851	11.4834	11.7418	11.6819	11.3097	11.1881	12.0814	12.132	11.9997	11.5607	10.0822	9.60325	11.5948	11.8477
SMCHD1	chr18:2655885-2805015:+	11.2831	11.4582	11.0822	11.2871	12.1423	12.4112	12.0804	12.2056	9.78059	10.1249	10.8886	10.9476	11.1845	10.9334
ZNF318	chr6:43303807-43337181:-	9.95886	10.0982	9.74012	9.82977	10.8813	11.1031	12.0727	12.209	12.0285	11.6417	10.3932	10.2194	10.386	10.0535
SND1	chr7:127292201-127732659:+	12.0385	11.6707	11.6992	11.7544	11.6285	11.8473	12.0727	11.9604	10.9728	10.964	11.2575	11.2872	11.5126	11.5267
DSP	chr6:7541869-7586946:+	13.219	12.9529	12.9337	13.0116	13.6184	13.7952	12.0717	12.4341	13.0333	13.1055	11.0291	11.138	12.2831	12.082
ATP1B3	chr3:141595469-141645382:+	12.2239	11.9453	11.7482	11.8742	11.2509	11.5211	12.0702	11.8318	11.3093	10.3722	9.40543	9.40292	11.5352	11.5417
OXSR1	chr3:38207025-38296979:+	11.0211	10.9523	10.7355	10.7577	10.5448	9.95024	12.0687	11.0848	10.657	10.3588	10.6346	10.375	10.2772	10.2938
VCL	chr10:75757871-75879914:+	12.8306	13.6019	13.7315	14.1186	11.9472	12.3672	12.0625	12.4112	12.0439	11.9944	11.6659	11.5437	13.6804	13.6275
LASP1	chr17:37026111-37078023:+	12.3779	13.105	12.8724	12.9871	12.8431	12.9572	12.0615	11.9505	12.3767	12.6918	11.5777	10.9978	12.3136	12.086
TRAM2	chr6:52362199-52441862:-	9.94336	10.8064	11.5638	11.6317	11.6086	11.4131	12.0589	11.6471	12.1717	12.2546	10.0345	9.86196	10.2642	10.1187
DHCR24	chr1:55315299-55352921:-	12.7839	13.2871	13.4146	13.4007	12.5174	12.5772	12.0589	12.0476	12.6529	12.6916	11.9087	11.4941	12.3828	12.3977
GPBP1L1	chr1:46092975-46152302:-	11.0966	10.8729	11.1505	10.8559	11.7037	11.5781	12.0579	12.3647	11.4268	11.2236	10.8408	10.8211	11.4221	11.5612
RNPEP	chr1:201951765-201975275:+	10.1454	9.87207	9.76977	9.61072	11.2816	11.1165	12.0574	12.3694	11.1558	10.9845	9.31395	9.37499	9.3086	9.3692
ATXN2	chr12:111890017-112037480:-	10.5881	10.8953	10.7436	10.5632	11.6487	11.905	12.0543	11.7419	11.1359	11.6178	11.2647	11.5634	10.7557	10.791
MYL12A	chr18:3247527-3256234:+	11.5166	11.944	11.9643	12.2655	12.2239	12.0902	12.0517	11.5242	11	11.0355	10.7576	10.593	11.1983	11.0681
OGT	chrX:70752911-70795747:+	11.4808	10.8045	10.9668	10.9478	11.793	11.8252	12.0517	11.5407	11.9203	11.656	11.5323	11.8573	11.5902	11.5958
AP2M1	chr3:183892633-183901879:+	11.549	12.1635	11.7686	11.7571	11.8564	11.4721	12.0496	11.7636	12.6253	12.5203	10.5235	10.2762	11.4501	11.3947
CHD4	chr12:6679247-6716551:-	12.5451	12.6093	12.4039	12.3783	12.1469	12.0007	12.046	12.145	12.6068	12.442	12.346	12.2084	12.6862	12.5083
AP1G1	chr16:71762904-71842976:-	11.9434	11.8082	11.9619	12.0786	11.7784	11.7246	12.0444	12.3408	12.3631	11.9834	11.6073	11.5719	11.7328	12.0367
SRM	chr1:11114648-11120091:-	10.7755	11.2994	10.8099	10.9843	10.6163	10.8133	12.0413	11.5662	11.1023	11.4679	9.23187	8.70858	11.1184	11.0383
ENAH	chr1:225674533-225840845:-	12.081	12.0051	12.1261	12.245	11.6867	11.8333	12.0387	11.9431	11.3767	11.7361	11.6238	11.7248	12.3834	12.3637
RPN1	chr3:128338812-128369719:-	11.6922	11.9987	11.4669	11.4761	12.0652	11.6653	12.0366	11.5153	12.152	12.4481	11.0615	10.7618	11.3034	11.2767
CDC42BPA	chr1:227177565-227505826:-	10.8735	10.9064	11.2671	11.4139	11.3274	11.4764	12.0355	12.3492	12.4421	12.2231	10.6839	10.6755	11.7826	11.7639
STIP1	chr11:63953586-63972020:+	11.5541	11.8768	11.5871	11.3619	11.2835	11.6715	12.0334	11.643	12.6019	12.7446	10.5086	10.5282	11.9073	11.8268
KDM5B	chr1:202696531-202777549:-	12.806	12.5224	13.0917	12.7689	12.6887	12.718	12.025	11.9277	11.7122	11.5517	12.3669	12.4856	12.9395	12.7932
PTP4A2	chr1:32372021-32385259:-	12.0872	12.2391	12.3797	12.283	11.5459	11.3598	12.024	11.8111	12.6539	12.3017	11.7477	11.579	12.0392	12.4471
AFF4	chr5:132211070-132299354:-	11.4871	11.9093	11.9609	12.0552	12.1469	12.2686	12.0229	11.5742	12.1993	12.2461	12.2539	12.2593	11.9872	11.7714
ASTN2	chr9:119373122-119449542:-	11.5697	11.0613	11.7069	11.6602	11.5127	11.8809	12.0213	12.5245	11.9687	11.907	12.0493	12.734	12.0509	12.1346
CHTOP	chr1:153606457-153618782:+	11.186	11.3737	11.1583	11.4793	11.376	10.9759	12.0213	12.2713	11.0866	11.088	11.0731	11.0639	11.017	11.1761
MACF1	chr1:39549838-39952810:+	13.0333	13.3307	14.1044	14.3708	13.2256	13.201	12.0213	12.1504	13.2219	12.882	13.0371	13.2463	13.7123	13.4856
UTP20	chr12:101673904-101780397:+	11.9717	12.0712	12.1549	12.1761	11.0861	10.8926	12.0213	12.1579	12.1056	11.6391	10.5801	10.3542	11.728	11.7852
ZC3H11A	chr1:203764750-203823256:+	12.0047	11.6697	11.9394	11.8096	12.5354	12.0791	12.0176	12.3408	12.7608	12.3686	12.4233	12.3295	11.4386	11.4788
DYNC1I2	chr2:172543918-172606668:+	11.7307	11.8347	11.7487	11.8918	11.92	11.4288	12.0171	11.5136	11.6652	11.1407	11.5872	11.5326	11.4487	11.444
NLRP9	chr19:56219797-56249768:-	2.41068	3.49529	3.03507	4.56924	7.23364	4.54425	12.0161	12.0235	6.74094	6.2659	1.10775	5.2457	3.18408	2.23697
MYO10	chr5:16662015-16936385:-	11.5914	11.5721	11.4116	11.2539	12.8501	12.8232	12.015	11.5494	12.5001	12.4521	12.179	12.0274	11.9619	11.7672
SART3	chr12:108915990-108955165:-	11.1611	11.3269	10.9157	10.6439	11.0532	10.9509	12.015	11.2417	11.7618	11.7392	10.7582	10.7129	11.4973	11.3585
HIST1H1C	chr6:26055967-26056699:-	11.1589	11.0126	9.76072	9.60779	11.2555	11.1841	12.0102	11.7646	10.3852	11.0853	10.1837	9.1876	10.9302	10.7482
SRSF1	chr17:56078279-56084707:-	13.0368	12.8745	12.9238	12.841	12.3126	12.1545	12.0102	12.3253	12.6859	12.2807	12.0781	12.2719	12.4144	12.6244
SESTD1	chr2:179966418-180129350:-	10.7152	10.7954	10.6449	10.9966	10.4606	10.4337	12.0102	12.5072	10.3419	10.2582	10.8825	10.6271	10.5369	10.4133
NDUFAB1	chr16:23592334-23607639:-	10.6665	10.6999	10.215	10.1381	11.4148	11.2036	12.0038	11.6064	9.96988	10.6234	8.87152	8.83382	8.73157	8.96878
TAOK1	chr17:27717942-27878921:+	12.6003	12.2747	12.3487	12.2794	12.3289	12.5668	11.9963	12.2716	12.1757	12.0782	12.0434	12.1799	12.6213	12.756
INPP5F	chr10:121485558-121588662:+	12.2966	12.395	12.4533	12.4334	12.7453	12.5126	11.9914	12.2224	11.871	11.7948	10.8487	10.7146	12.2289	12.4885
ATG3	chr3:112251353-112280810:-	10.5956	10.8027	9.69089	9.43053	10.9225	10.6964	11.9898	11.2729	10.5522	10.6376	9.24389	9.08524	9.71726	9.39828
CCDC6	chr10:61548505-61666414:-	11.8817	11.866	11.8905	11.8571	10.6315	10.527	11.9887	11.4516	10.6194	10.8113	11.3314	10.9092	11.8834	12.2574
VDAC2	chr10:76969911-76991207:+	12.8898	12.8586	12.7283	12.7105	12.4142	12.0955	11.9866	11.5114	14.1693	13.5247	10.9894	10.6171	12.6604	12.9983
YEATS2	chr3:183415605-183530413:+	11.4875	10.7413	11.1261	10.9798	11.1512	11.2965	11.9866	11.884	10.8235	10.6568	11.7453	11.6042	11.2381	10.9876
TUFM	chr16:28853731-28857729:-	11.1628	11.4766	10.9309	10.9775	10.8177	10.9964	11.9844	11.4475	9.98742	9.40828	9.72736	9.52134	10.3785	10.2775
SAFB	chr19:5623045-5668489:+	11.3755	11.5009	11.3867	11.2539	11.328	11.2076	11.9833	11.8887	11.6518	11.5552	11.1671	11.2266	11.3412	11.2542
CALM1	chr14:90863326-90874619:+	12.8034	13.3392	13.0712	13.0194	13.5219	13.4891	11.9806	11.7776	13.036	13.1862	11.7148	11.389	12.6351	12.4812
COX6A1	chr12:120875892-120878545:+	11.4303	11.8863	11.0095	11.1701	11.8886	11.7214	11.9801	11.6466	10.2745	11.4828	10.3398	9.75099	10.6623	10.4767
UBE2D3	chr4:103715539-103749105:-	12.1791	12.2887	12.1401	12.1264	11.8029	11.9245	11.979	11.6587	11.8562	12.0473	11.0026	11.0146	12.5974	12.544
DDX3Y	chrY:15016018-15032390:+	10.9165	10.5188	10.5845	10.5465	10.3796	10.0927	11.9768	11.8246	10.5529	10.4918	11.0624	11.0497	6.25182	6.10204
TNRC6C	chr17:76000317-76104916:+	10.234	9.6612	9.49723	9.0802	11.6872	11.6116	11.9763	12.1396	11.6564	11.6542	9.96987	9.91515	9.75393	9.93543
PSMB4	chr1:151372040-151374412:+	13.15	12.9188	13.1322	13.0805	12.7366	12.7035	11.9719	11.8934	13.2618	12.2517	10.7114	10.4946	12.4424	12.4979
KDM5A	chr12:389222-498621:-	10.752	10.5166	11.2429	11.3143	11.2067	11.2535	11.9697	11.6481	12.4603	12.3147	12.0016	11.8754	10.9654	11.0094
RAB6A	chr11:73386682-73471138:-	10.7416	10.7536	10.5716	10.7852	11.3796	11.5719	11.9686	11.5407	12.0805	11.4217	10.5065	9.99071	10.3213	10.5995
USP7	chr16:8985950-9057341:-	12.2412	12.3715	12.1243	12.2669	11.5427	11.2447	11.9675	11.9693	11.4934	11.3664	11.2621	11.3095	12.2456	12.1264
NBAS	chr2:15307031-15701472:-	10.1454	9.56568	10.0369	10.1482	10.1957	9.92692	11.967	12.1536	10.8279	10.4213	10.6248	10.724	10.3393	10.2175
EP400	chr12:132434464-132565011:+	11.2062	11.3564	11.5677	11.3223	11.5297	11.5211	11.9626	12.0705	11.6736	12.1751	11.5572	11.6023	11.4783	11.4702
MLLT4	chr6:168227670-168365793:+	11.4247	11.347	11.1497	11.4519	11.8403	11.5156	11.9582	11.7184	10.9566	10.2407	11.1734	11.1488	11.7609	11.7658
KNTC1	chr12:123011808-123110947:+	11.5318	10.9473	11.2208	11.0309	11.5193	11.4507	11.9576	11.9172	12.5351	12.0945	10.643	10.1309	11.5129	11.6167
ELOVL6	chr4:110970228-111119820:-	10.5078	10.4237	10.5871	10.545	12.6604	12.4337	11.957	11.7281	10.4728	10.5387	8.67761	8.77913	10.5416	10.5857
COX5A	chr15:75212616-75230495:-	11.5968	11.571	10.7977	10.9775	11.1992	11.2541	11.9565	11.4323	10.0902	10.4316	9.6076	9.2739	11.265	11.2151
AP2B1	chr17:33914281-34053436:+	13.0135	13.0691	12.9648	13.1112	11.7076	12.0274	11.9554	11.8482	12.3051	12.1433	11.3847	11.2463	13.0263	13.0118
DSTN	chr20:17550598-17588652:+	10.9485	11.2806	11.5865	11.6896	11.3687	11.559	11.9532	11.1189	11.6609	11.4486	9.81856	9.39652	10.2813	10.7283
HMGB3	chrX:150151762-150159248:+	12.4471	12.5193	12.376	12.0786	12.3979	12.3379	11.9454	12.0188	12.6425	12.1926	10.2693	10.3118	12.5897	12.5991
STMN1	chr1:26226606-26232993:-	10.9963	11.4942	11.4849	10.7298	12.8319	12.7926	11.9443	12.1935	10.92	10.2456	11.6398	11.668	11.2535	10.9134
PPP2R1A	chr19:52693054-52729678:+	11.2697	11.521	11.3955	11.4189	11.5757	12.0092	11.9443	11.4844	11.0924	11.6575	10.8294	10.5485	11.2183	11.1439
DDB1	chr11:61066918-61100684:-	11.803	11.888	11.751	11.8736	11.5231	11.4516	11.9426	12.0701	12.7043	12.4458	11.5358	11.2616	11.5504	11.6873
WDR1	chr4:10075962-10118573:-	10.6507	11.398	11.5329	11.7485	12.0813	12.0245	11.9415	11.9265	10.4728	10.4984	9.59291	9.01737	10.6116	10.6781
DICER1	chr14:95552564-95608055:-	12.6443	12.7723	12.7493	12.6443	12.5954	12.544	11.9359	12.1112	12.7362	12.6354	13.1008	13.1408	12.9698	13.0972
ELOF1	chr19:11663857-11670051:-	11.5331	12.5298	11.9643	11.7577	11.6562	11.8278	11.9314	11.7237	11.2166	11.4502	10.4024	10.206	11.0082	11.2837
COPA	chr1:160258376-160313354:-	11.1926	11.2395	11.5534	11.2529	11.1008	11.2212	11.9308	11.7845	12.3927	12.2393	11.6579	11.3987	11.3521	11.2454
AKAP9	chr7:91570188-91739987:+	10.5655	10.5764	10.7933	10.5465	11.8279	12.2579	11.9286	11.717	10.2895	10.4126	11.3835	11.8429	10.8989	10.587
ERGIC3	chr20:34129777-34145405:+	11.6483	11.1268	11.2607	11.2208	11.6055	11.4783	11.9286	11.7504	12.8152	12.1794	11.0181	10.6051	10.6454	11.1908
RNF168	chr3:196195656-196230639:-	10.9919	10.885	10.582	10.4633	11.0615	11.1513	11.919	11.6592	10.5814	10.5371	9.75281	9.34871	11.1198	11.2821
ACTN1	chr14:69340839-69446083:-	11.1152	11.9759	12.0662	12.3026	11.6611	11.483	11.9178	11.3721	12.1941	12.2114	8.6129	8.81156	11.3248	11.2494
GCN1L1	chr12:120565013-120632513:-	11.7401	11.6002	11.504	11.5968	11.5432	11.4092	11.9173	11.8548	12.1097	12.0942	11.0936	10.8804	11.8335	11.8728
KIAA0368	chr9:114122972-114247025:-	11.7737	12.0286	11.9049	11.8724	11.5335	11.4303	11.9161	11.7471	11.429	11.4013	10.996	10.9248	12.1699	12.1148
USP32	chr17:58254690-58469586:-	11.2908	10.6772	10.6632	10.7538	12.7286	12.6187	11.9161	12.0697	12.9077	12.477	10.0016	10.136	11.3299	11.4073
MED13	chr17:60019965-60142643:-	11.7675	11.7008	11.7737	11.7826	12.1788	12.0271	11.9156	12.2052	13.252	12.9632	12.3951	12.264	11.9528	11.9386
TPP1	chr11:6633996-6640692:-	10.8985	10.2582	10.1083	10.3008	11.0957	11.1875	11.915	11.6496	9.75466	10.2062	10.3342	10.1602	9.93588	10.1318
CPEB1	chr15:83211950-83316767:-	7.02539	6.85987	6.33275	7.07174	10.4468	10.5022	11.9144	11.9742	5.87259	5.32602	5.25071	6.6702	6.34162	6.57936
SLC12A6	chr15:34522196-34629045:-	10.0725	9.56568	10.0369	9.96156	10.696	10.42	11.9144	11.9235	9.96792	9.62719	10.5101	10.206	9.47658	9.96002
ITM2B	chr13:48807273-48836232:+	11.334	12.0126	12.0247	12.076	12.0723	12.2825	11.9133	11.2762	11.542	12.4182	10.822	10.5154	11.0691	11.0954
SETD6	chr16:58549382-58554431:+	10.4432	10.879	10.4863	10.6875	10.6346	11.0622	11.9122	11.1664	10.5954	10.3543	9.91939	10.0034	10.178	10.0671
CHD1L	chr1:146714290-146767447:+	10.4478	10.2109	10.0831	10.3348	11.6163	10.7792	11.911	11.5064	11.7096	11.5114	10.0879	10.0719	10.4815	10.2354
WAC	chr10:28822420-28912041:+	11.0527	11.3408	11.2695	10.8791	11.5116	11.6661	11.9099	11.3703	10.8477	11.4191	11.0121	11.238	11.1116	11.0221
ADD2	chr2:70889215-70995375:-	10.7505	11.1769	10.9085	10.9593	10.4799	10.8088	11.9087	11.4067	9.82678	10.1553	5.52279	6.88042	11.6897	11.5669
SS18	chr18:23596216-23670611:-	11.0677	11.0674	11.5586	11.6673	11.3742	11.4531	11.9076	11.7589	11.3648	11.3159	10.9791	11.1443	10.6573	10.7425
EIF3B	chr7:2394473-2420377:+	11.5105	11.7793	11.4324	11.496	10.7558	11.3124	11.907	11.6552	12.4542	12.0603	10.4646	10.3641	11.0625	11.0085
DDX46	chr5:134094460-134166812:+	11.8044	12.0915	11.8558	11.5872	10.9968	11.0546	11.9064	11.7697	12.4348	12.2584	10.9459	11.2242	12.0213	11.6542
CEP350	chr1:179923907-180084015:+	11.2546	11.2548	11.2282	11.4412	11.4359	11.4254	11.9047	11.9513	11.9633	11.7166	11.1828	11.3997	11.5389	11.3867
MAT2A	chr2:85766100-85772403:+	12.2575	12.7862	13.1482	13.0406	12.865	12.8804	11.903	11.9113	13.4709	13.061	12.4461	12.3307	13.1642	13.3739
CS	chr12:56665482-56694175:-	12.7524	12.3795	12.343	12.299	11.382	11.6021	11.9024	12.1324	13.7418	12.8953	11.6244	11.0442	12.3397	12.6199
TLK2	chr17:60556385-60692841:+	10.6594	10.6792	10.7573	10.8522	11.29	11.6211	11.9007	11.4872	11.2918	11.4208	11.0551	11.1501	10.9934	10.9832
SCAF8	chr6:155054511-155155378:+	10.8059	10.7593	11.2282	11.0568	11.1412	11.305	11.9007	11.9406	11.9444	11.4303	11.2452	11.5174	11.392	11.4696
LPIN2	chr18:2916991-3011945:-	9.07838	8.90468	9.01616	9.36625	10.2296	9.49472	11.8961	12.1886	10.4568	10.1449	11.4915	11.6856	9.12569	9.04064
LPIN1	chr2:11817704-11967533:+	8.94466	7.75833	6.82514	7.18591	9.82038	9.79369	11.8897	11.7716	10.152	10.0002	9.9343	9.77256	8.66603	8.01082
NUP153	chr6:17615265-17707065:-	11.8229	12.1762	12.0689	12.1527	11.3681	11.3314	11.8897	11.8313	11.5597	11.5422	11.1693	11.0793	12.1638	12.1499
SMC2	chr9:106856540-106903700:+	11.2593	11.4862	11.184	11.1125	11.4572	11.1666	11.8892	11.8874	10.6466	10.9752	11.0201	10.5476	11.8434	11.7869
MPHOSPH10	chr2:71357443-71377232:+	10.3375	11.1985	10.3464	10.4873	10.0532	9.9283	11.8869	10.9967	10.8636	11.0411	9.65078	9.71887	10.8235	10.3802
EIF2S1	chr14:67827033-67853233:+	11.5609	11.8919	11.2323	11.4527	10.6366	10.454	11.8863	11.6511	11.8284	11.6335	10.5312	10.5046	11.4378	11.3027
MYO1B	chr2:192110253-192290115:+	11.2277	11.5127	11.8536	11.6005	11.3571	11.003	11.8828	11.7566	11.7409	11.6615	10.9391	11.0264	11.2502	11.0901
CTSL	chr9:90340973-90346384:+	8.95758	9.08924	8.78102	9.20151	10.8389	10.783	11.881	11.2828	9.23911	8.597	9.02463	9.19745	8.25182	8.02953
SRSF6	chr20:42086503-42092244:+	11.7379	12.1122	12.1665	12.2379	12.2588	11.92	11.8781	12.1861	12.9374	12.27	12.3334	12.5053	12.0084	12.322
GAB2	chr11:77926335-78052926:-	8.4946	8.26612	8.4331	8.7122	10.2026	10.0115	11.8752	10.598	11.3819	11.3842	8.66234	9.20723	7.60776	8.38381
PPRC1	chr10:103892750-103910090:+	10.629	11.6122	11.3705	11.3826	10.9992	10.7846	11.8746	11.7896	11.2265	11.827	10.2447	10.1789	11.4047	11.3111
POU2F1	chr1:167298280-167396582:+	12.001	12.0212	12.175	12.1864	12.3632	12.3413	11.8734	11.6506	12.279	12.4182	11.1617	11.1671	12.6003	12.5755
PTCD3	chr2:86333304-86369280:+	11.3375	11.193	10.8774	11.2054	10.905	10.8626	11.8734	11.6184	10.9467	11.027	10.7492	10.6042	11.1016	11.0874
TMA7	chr3:48481685-48485537:+	11.5976	11.8893	11.5787	11.567	11.4113	11.4564	11.8717	11.4376	10.4638	10.3398	10.3422	10.1777	11.0615	10.8987
UBQLN1	chr9:86274877-86323168:-	11.8151	11.6994	11.4787	11.7378	11.9622	12.1536	11.867	11.8002	11.7674	11.8237	11.2881	11.105	11.8754	11.8975
PDIA4	chr7:148700153-148725782:-	12.1904	12.453	12.1941	12.1687	12.099	11.7541	11.8664	11.3666	11.3833	11.0743	10.9538	11.1225	11.8384	11.5502
ATF4	chr22:39916568-39918691:+	12.0321	12.6428	11.88	11.969	12.1778	12.279	11.8664	10.9823	11.3517	10.9592	10.9269	10.9592	11.5561	11.5187
GOLGB1	chr3:121382045-121468614:-	11.359	11.4547	11.36	11.3567	12.243	12.0697	11.8652	10.9563	11.5271	11.5739	12.3446	12.8001	11.952	11.6092
PHLPP2	chr16:71678828-71758604:-	9.26243	9.66321	9.83597	9.40718	9.82038	9.62831	11.8617	9.00463	9.92104	10.5259	8.98427	9.29927	9.98149	9.95318
DHX33	chr17:5344231-5372380:-	10.8749	11.1363	11.0076	11.1238	10.2296	9.82074	11.8611	12.1251	10.5218	9.80934	9.46384	9.33985	10.8695	11.2212
PCBP2	chr12:53845885-53874946:+	12.6483	12.3669	12.4631	12.4101	12.3608	12.4595	11.8593	11.6792	13.7233	13.4636	12.1923	12.1931	12.5719	12.7341
NOP56	chr20:2633177-2639039:+	11.8657	12.3946	12.2877	12.1913	11.1462	11.5411	11.8587	11.9277	11.9558	11.7021	10.4638	10.6371	11.375	11.2462
ABI2	chr2:204192961-204296896:+	12.0566	11.4419	11.5877	11.6173	11.505	11.721	11.857	11.6767	11.3004	11.4557	12.0326	11.9259	12.3293	12.3487
TRRAP	chr7:98476112-98610866:+	11.2738	11.3785	11.4137	11.447	11.3952	11.3082	11.857	11.9534	11.4002	11.5239	11.7805	11.8758	11.7202	11.6793
HCFC1	chrX:153213007-153236819:-	11.9456	12.1011	11.8467	11.7735	12.1244	12.0438	11.854	12.1886	12.0378	12.5681	11.6553	11.593	12.6611	12.5846
KAT6A	chr8:41786996-41909505:-	11.0695	11.0982	10.5189	10.8222	10.9496	11.1489	11.8516	11.6802	11.7075	11.3722	12.0644	12.0588	10.8829	10.6281
UBA1	chrX:47050198-47074527:+	12.0257	11.9771	12.0023	12.1228	11.8052	11.7114	11.8516	11.5494	11.6112	11.8579	12.0058	11.8793	12.6532	12.7069
DHX15	chr4:24529087-24586184:-	12.1756	12.1574	12.134	12.2688	11.8128	11.8073	11.8504	11.7328	11.7839	11.7064	11.5743	11.5509	12.2681	12.3542
PDCD11	chr10:105156411-105206019:+	11.1375	11.3718	11.1669	11.5118	10.137	10.0076	11.8498	11.796	11.2637	11.1845	10.0898	10.3038	10.9624	10.9369
EWSR1	chr22:29663997-29696515:+	11.4317	11.8863	11.4295	11.5737	11.3522	11.334	11.8475	11.9983	10.4526	10.0556	11.0196	11.3739	11.6539	11.2581
RASD1	chr17:17397752-17399709:-	4.63307	5.42129	5.15054	5.61655	11.1096	10.9958	11.8469	11.7762	10.9236	11.1728	8.1227	7.99213	4.0072	2.23697
GFPT1	chr2:69546900-69614386:-	11.8264	11.4628	11.6626	11.6418	11.859	11.8766	11.8451	11.8442	12.9834	12.7606	10.7206	10.5204	11.8965	12.069
SRSF9	chr12:120899470-120907558:-	11.6704	11.9424	11.812	11.5203	11.5138	11.3495	11.8451	12.1851	12.5339	11.6092	11.5224	11.2797	11.3424	11.3805
SETX	chr9:135136826-135230372:-	11.6467	11.8449	11.9034	11.9215	11.4083	11.4896	11.8451	12.184	11.542	11.1297	11.7117	11.9911	11.6324	11.572
SRP72	chr4:57333761-57369847:+	11.5096	11.737	11.2133	11.3197	11.5763	11.4579	11.8409	11.5086	11.2484	11.7482	10.8191	10.8346	11.3126	11.2486
ZMIZ1	chr10:80828791-81076285:+	11.9944	12.202	11.5935	11.8797	13.2318	12.8289	11.8391	12.3278	12.8374	12.9218	12.9518	12.6296	10.7451	10.8262
MAPK1	chr22:22113946-22221970:-	11.5468	11.2734	11.5389	11.6806	11.2745	11.8741	11.8385	12.2292	14.8176	14.1746	11.1241	10.9461	11.0377	11.2354
PHIP	chr6:79644135-79788011:-	11.8728	11.6896	11.8038	11.8472	11.6522	11.5017	11.8385	11.4985	11.2041	10.9909	11.7151	11.9296	11.7244	11.8548
SIN3A	chr15:75661719-75743926:-	11.4233	11.2178	11.279	11.2198	11.0433	11.3319	11.8373	11.579	11.231	11.2354	11.5309	11.4277	11.7076	11.6259
PRDX6	chr1:173446485-173457946:+	12.252	12.5408	12.6647	12.7037	12.8047	12.909	11.8367	10.8909	12.2873	11.6283	12.6249	12.2169	12.0121	11.8849
MARS	chr12:57881735-57910438:+	11.5026	11.9353	11.1806	11.4297	10.996	10.5666	11.8367	11.4417	12.0055	11.8103	10.2232	9.77091	11.5291	11.2171
LPP	chr3:187930720-188608460:+	12.5568	13.1521	13.0456	13.3922	10.338	10.537	11.8367	11.3335	12.6596	12.6116	12.1808	12.2713	12.8113	12.859
HEATR5B	chr2:37208152-37311485:-	9.97674	9.45181	9.25423	9.41054	9.59562	9.71096	11.8361	11.6587	11.0702	10.6054	9.89348	9.91813	9.65231	9.66802
MAPK6	chr15:52311410-52358462:+	11.9707	12.2051	12.2278	12.0944	12.2306	12.233	11.8355	11.2504	12.0303	11.9134	10.9491	10.9211	11.9328	12.2674
TMED9	chr5:177019212-177023099:+	10.4678	10.3358	10.2282	10.215	10.9512	11.3562	11.8343	11.5385	11.2277	10.9256	9.61819	9.27157	10.2209	10.329
LRBA	chr4:151185810-151936649:-	11.9032	11.2013	11.801	11.6999	11.9597	12.3269	11.8331	12.1097	12.4	12.1226	10.9822	11.2493	11.9436	12.0838
DCTN1	chr2:74588280-74619214:-	10.6339	10.9588	10.851	10.8385	11.4277	11.8363	11.8313	11.8074	11.5201	11.6971	10.8368	10.7443	10.7304	10.3824
SRCAP	chr16:30710461-30751450:+	11.2562	11.7761	11.4972	11.6517	11.9806	12.2388	11.8301	11.7776	12.0622	12.2654	11.9624	11.9407	11.4294	11.4349
SSRP1	chr11:57093458-57103351:-	11.8588	12.1923	11.5606	11.6158	11.2476	10.9752	11.8276	11.1728	11.6417	11.5271	10.5963	10.607	11.5869	11.3637
CEBPZ	chr2:37428774-37458740:-	10.8243	11.2232	10.5547	10.6638	11.93	11.9809	11.827	11.8913	12.3169	12.2854	9.49146	9.1876	12.0094	12.1702
PCLO	chr7:82449795-82792197:-	7.34928	7.58276	9.1712	9.09698	6.63256	5.54425	11.824	11.6204	9.54304	9.87873	9.91511	9.56763	9.89515	9.40546
TRIM33	chr1:114935398-115053781:-	11.2399	12.0499	11.2241	11.299	11.1277	11.2986	11.824	11.5058	11.2553	11.3052	11.5946	11.8116	11.3822	11.2759
TPX2	chr20:30326903-30389603:+	12.3206	12.342	12.4459	12.5082	12.0727	12.222	11.8234	11.5374	12.1385	11.9932	10.6109	10.1627	12.4766	12.3244
EIF3D	chr22:36906896-36925277:-	11.3236	11.5928	10.9951	11.0265	11.0125	11.1771	11.8179	11.7261	9.70017	9.96279	10.2802	10.3084	10.8614	10.9717
KIAA0226	chr3:197398264-197476570:-	8.6837	8.31802	8.87637	8.97069	9.63458	9.61978	11.8167	11.9155	11.0124	10.5824	8.51147	8.83066	8.81455	8.59954
EIF2S2	chr20:32676114-32700085:-	11.6278	12.2154	11.7303	11.9524	11.4457	11.0508	11.8149	11.6817	12.5762	12.3619	9.98017	9.98504	11.8562	11.6605
OSBPL3	chr7:24836155-24932240:-	9.12034	8.32311	8.85949	8.69026	10.9092	10.9604	11.8137	11.9062	12.0188	12.0918	5.38077	5.85576	8.61034	8.687
UBE2H	chr7:129470572-129592800:-	11.6535	11.2786	11.7698	12.0243	11.8056	11.7265	11.8131	11.5275	11.4938	11.1553	11.5675	11.5011	11.7304	11.9566
MDM4	chr1:204485506-204527248:+	12.2465	11.7844	11.6974	11.8057	11.7181	11.6414	11.8125	12.0212	12.1196	11.9192	11.877	12.2454	11.9917	12.0351
UBE2I	chr16:1359627-1377019:+	11.8112	12.0701	11.8779	12.0226	11.5454	11.6194	11.8125	11.7804	10.9088	11.1423	11.364	11.1141	11.3932	11.3652
ZC3H14	chr14:89029252-89079853:+	10.8905	11.2225	11.3457	11.1849	11.2784	10.8955	11.8118	11.881	11.6922	11.3135	10.9637	11.1367	11.1039	11.1434
SKP1	chr5:133492081-133512724:-	11.9812	11.9891	11.8472	11.9103	11.6049	11.4736	11.8112	12.0208	11.5633	10.7495	11.3249	11.4921	11.4059	11.7028
PARP2	chr14:20811772-20826063:+	11.0748	11.0606	10.8435	10.5857	10.6911	10.0791	11.8094	11.6302	10.117	10.0982	9.7719	9.62348	10.3739	10.6133
ACLY	chr17:40023178-40075272:-	12.0978	11.9726	12.3065	12.3628	11.8319	11.8823	11.8082	11.3653	12.3476	12.4373	11.0931	10.5902	12.3153	12.3113
RNF214	chr11:117103451-117156404:+	9.73261	9.39011	9.31119	8.95237	11.0554	11.3209	11.802	11.8429	11.4797	11.3452	9.39161	9.21694	9.10386	9.32746
PDIA6	chr2:10923516-10952965:-	12.6236	12.9131	12.7309	12.6868	12.791	12.1956	11.802	11.1371	13.0487	12.8926	11.6732	11.3992	12.2152	12.1951
KIAA0100	chr17:26941457-26972177:-	11.7715	11.869	11.743	11.6971	11.6442	11.6801	11.8014	12.0807	11.7635	11.3851	11.3741	11.3498	11.7197	11.8642
SP1	chr12:53773978-53810226:+	12.1524	11.9743	11.469	11.9025	12.2053	12.1829	11.8002	11.936	13.2267	13.0794	11.7603	11.7518	11.7612	11.8702
SGPL1	chr10:72575703-72640932:+	11.6001	12.0441	12.0799	12.1552	11.6537	11.5947	11.7996	11.9843	11.9546	11.5832	11.5662	11.6999	11.1845	11.3237
TOMM70A	chr3:100082302-100120242:-	10.6853	10.4645	10.426	10.5343	10.547	10.2133	11.7983	11.5314	10.9042	10.9967	10.1756	9.98788	10.3078	10.329
R3HDM1	chr2:136289024-136482840:+	10.944	11.3907	10.7562	10.9019	11.3766	11.5982	11.7959	11.9406	8.67754	9.84573	10.5922	10.4324	11.178	10.9064
PRKAR1A	chr17:66409763-66529570:+	11.2309	11.2832	11.1128	11.0675	11.235	10.8969	11.7922	11.2749	11.5989	11.7326	12.6649	12.5318	11.4195	11.2333
GATC	chr12:120884240-120901556:+	11.7468	11.9682	11.8987	11.6056	11.6492	11.5604	11.7909	12.1767	12.5568	11.7608	11.6852	11.5676	11.4741	11.4685
WASF2	chr1:27730733-27816678:-	11.4317	11.6866	11.6011	11.6382	11.7962	11.6194	11.7903	11.3505	11.4582	11.7229	11.7246	11.3365	11.8343	11.9015
MTSS1	chr8:125563010-125740748:-	8.07365	7.20679	7.32047	6.98428	10.9521	10.9845	11.7903	11.1889	9.81155	9.83543	9.455	9.50557	7.05349	6.50643
FAM102B	chr1:109102970-109181949:+	8.90787	8.23406	8.51619	8.21694	11.5367	10.9441	11.7891	11.3278	11.7323	11.0874	8.40237	8.07459	9.10752	9.49436
CDK2AP1	chr12:123745516-123756687:-	10.1611	10.8502	10.9369	10.8398	12.7551	13.1554	11.7866	11.0306	11.5891	12.0609	10.1711	9.79706	10.6013	10.5204
USP48	chr1:22004791-22109688:-	11.0569	11.4582	10.9609	10.9741	11.0524	11.2634	11.7822	11.977	10.7409	10.8611	10.4624	10.5389	11.6238	11.4709
GSTP1	chr11:67351065-67354124:+	13.3345	13.6162	12.9871	13.1932	15.0148	14.9845	11.7778	11.4821	14.5628	14.9293	11.0855	10.4936	12.3418	12.4636
TGOLN2	chr2:85545140-85555419:-	11.5906	11.4248	11.6992	11.7591	11.8736	11.5586	11.7772	11.6703	13.0518	12.6218	11.2647	11.1764	11.2017	11.3015
ATP5F1	chr1:111991742-112004525:+	11.507	11.8677	11.6596	11.5519	11.1743	10.6694	11.776	11.4001	11.5463	11.8231	10.6313	10.2981	10.9964	11.1626
CDK5RAP3	chr17:46048321-46059152:+	10.4228	9.92658	9.75616	9.50155	10.965	11.2138	11.7722	11.1211	10.7547	10.3987	10.6933	10.6816	9.88345	9.81656
WDR43	chr2:29117532-29171080:+	10.8878	11.4512	11.1949	11.0844	10.2229	10.1208	11.7634	11.6277	11.402	11.4213	9.71755	9.9893	11.0784	10.83
BTF3L4	chr1:52521856-52556388:+	11.8373	11.5282	11.6528	11.3462	11.2732	11.4288	11.7627	12.2248	12.3811	12.0899	11.034	10.6434	11.7268	12.0413
HELZ	chr17:65066553-65241319:-	11.9944	11.6959	11.7286	11.6715	12.1882	12.2585	11.7615	11.5592	12.8655	12.8393	11.7755	11.6671	11.8238	11.8959
TLN2	chr15:62939509-63136829:+	10.5322	10.6682	10.6074	10.5296	11.4451	11.8955	11.7602	11.4311	11.192	11.0896	9.07161	9.12706	9.56845	9.65362
KDM7A	chr7:139784545-139876741:-	10.1555	10.2608	10.2364	10.0133	11.5561	11.1707	11.7589	11.8766	10.2045	9.54894	9.60361	9.77091	9.84229	9.83901
IST1	chr16:71929395-71964540:+	11.1076	10.9799	10.9717	11.0844	11.288	11.2722	11.7577	11.5516	11.1593	10.7007	10.9955	11.2036	10.8011	11.0235
		10.1986	10.1203	10.6693	10.8335	10.5862	10.4473	9.39782	8.94309	11.0014	10.7502	11.7576	11.6564	11.3648	11.555
COX4I1	chr16:85833172-85840607:+	12.4551	12.1992	12.1712	12.2355	11.7234	11.9245	11.7558	11.2396	12.2764	11.4243	10.7225	10.5145	12.1598	12.0626
FIP1L1	chr4:54243819-54326103:+	10.252	10.4645	9.96974	10.1542	10.1554	10.2391	11.7545	11.517	10.6582	10.6406	10.3745	10.5145	10.1525	9.81008
SEPN1	chr1:26126666-26144713:+	11.716	11.2164	11.0351	11.1572	11.9541	12.2871	11.7545	11.4884	10.8316	11.37	10.2215	9.93588	11.5426	11.3685
NAV1	chr1:201708962-201796102:+	10.9434	10.9847	11.3977	11.5319	12.128	11.8958	11.7513	11.7873	11.7671	12.0361	10.5781	10.3586	10.3965	10.1387
PRKAB2	chr1:146626684-146644168:-	10.9544	10.3877	10.7516	10.4713	12.2356	11.8791	11.7507	11.6456	12.57	12.3691	9.89565	9.73587	10.4737	10.7706
CDK5RAP2	chr9:123151146-123342448:-	10.5889	10.7096	10.2925	10.4272	11.0905	10.8524	11.7488	11.481	10.6194	10.5402	10.541	10.7701	10.09	9.9522
HIF1A	chr14:62162118-62214977:+	12.0003	11.7963	12.1514	12.1657	11.9988	12.5005	11.7488	11.4934	12.4699	12.3987	11.9223	11.6051	12.1387	12.3773
ABCE1	chr4:146019155-146050676:+	11.2738	11.5859	11.6945	11.4453	10.4166	10.3204	11.7469	11.6916	11.3513	11.1344	9.89674	9.88804	11.2485	11.4658
SSR1	chr6:7281287-7313541:-	11.8985	11.8204	12.0435	11.9338	11.3886	11.4087	11.7417	11.6817	11.5762	11.6231	11.6215	11.3432	11.3709	11.4572
RIF1	chr2:152266603-152333860:+	11.2319	11.2212	11.3373	11.2529	11.0622	11.3685	11.7398	11.9427	10.3328	10.5243	10.763	10.8211	11.6576	11.6829
ACACA	chr17:35441926-35656692:-	12.3238	11.9726	12.1784	12.2761	12.2293	12.3066	11.7385	11.2152	11.3607	11.1376	11.9686	11.7485	12.0794	12.1711
KIAA0947	chr5:5422785-5490347:+	11.3654	11.7043	11.5276	11.4527	11.4195	11.4526	11.7379	11.6994	11.0148	11.2407	10.8886	10.8751	11.634	11.4534
ADH5	chr4:99992129-100009939:-	12.2121	12.4331	12.1882	12.2398	11.3808	11.3726	11.7353	11.3653	10.9437	10.3168	11.0711	10.9285	11.2813	11.2876
PAFAH1B1	chr17:2496922-2588909:+	11.3325	11.526	11.556	11.6195	12.1088	11.921	11.7347	11.9999	11.3445	11.0804	11.3009	11.2692	11.514	11.5666
EEF1D	chr8:144661866-144679845:-	11.4303	12.0533	11.4267	11.5172	11.7665	11.8712	11.7347	11.7462	10.8531	11.0853	10.6365	10.9829	10.741	10.0762
TNPO1	chr5:72143929-72210215:+	12.0922	12.464	12.581	12.5935	11.382	11.3902	11.7347	11.6762	12.4616	12.2052	11.8134	11.5856	12.2835	12.5031
GLDC	chr9:6532463-6645692:-	11.0186	10.4366	10.4863	9.93847	10.8958	11.2612	11.7334	12.0526	12.8688	12.5987	3.52279	1.99777	10.8073	11.0369
SAP130	chr2:128698790-128784869:-	10.8334	10.9415	10.4599	10.8657	10.6567	11.0759	11.7327	11.5827	9.96988	10.6137	10.5862	10.5447	10.6429	10.7334
VPS13D	chr1:12290112-12572098:+	11.0545	10.6562	10.8753	10.896	11.4463	11.3583	11.7314	11.7965	11.2669	10.8277	11.0385	11.0912	10.971	11.0967
AQR	chr15:35148551-35261995:-	10.6515	10.8298	10.7401	10.6792	11.0935	11.4886	11.7308	11.7029	10.4343	10.5339	10.347	10.5648	11.3157	11.5101
SYNCRIP	chr6:86317501-86353043:-	12.4578	12.7719	12.6858	12.5362	11.5831	11.6569	11.7295	11.7131	12.0809	12.126	11.4813	11.8515	12.4947	12.4544
PBX2	chr6_ssto_hap7:3500237-3505689:-	11.3394	10.8781	10.7122	10.6339	11.5577	11.7584	11.7288	11.3801	10.9149	10.9425	11.6053	11.6394	11.3973	11.3783
SALL4	chr20:50400582-50419048:-	11.4487	11.5243	11.3749	11.5647	11.7172	11.9785	11.7288	12.0019	11.0176	11.3466	2.10775	3.58274	12.3986	12.2855
CEP192	chr18:12991360-13125051:+	10.4999	10.3167	10.5986	10.3576	10.8007	11.0865	11.7269	12.2723	11.6619	11.3802	11.9438	11.8945	10.5605	10.7667
ZBTB44	chr11:130096573-130184607:-	10.6443	10.3282	10.9499	10.7761	11.5726	11.5329	11.7263	11.8237	10.7834	9.9944	10.1021	10.2657	11.2179	11.5224
SMC1A	chrX:53401069-53449677:-	12.1868	11.9951	12.0416	11.9781	12.0195	11.9335	11.725	11.842	12.7487	12.8062	11.4168	11.3118	11.9558	11.7913
WDR82	chr3:52288437-52312659:-	10.9224	10.9357	10.8701	10.8571	11.448	11.4117	11.7237	11.4073	11.1293	10.8231	11.2185	10.8019	11.1534	11.1218
ACTN4	chr19:39138266-39221171:+	11.4709	12.3152	12.0872	12.3396	12.9275	13.193	11.7211	12.0656	12.3687	12.6966	11.735	11.6093	11.9944	11.9144
ATXN2L	chr16:28834368-28848558:+	11.3946	11.8262	11.4288	11.6539	11.6003	11.7154	11.7198	11.4323	11.4322	11.7382	11.3281	11.6056	11.3962	11.2996
KCTD10	chr12:109886459-109915155:-	10.4678	10.5625	10.8993	11.0834	10.8633	10.6916	11.7171	11.4293	10.3888	10.3019	10.4594	10.7651	10.6334	10.7144
AEN	chr15:89164526-89175512:+	11.165	11.0499	10.8131	11.1208	10.6696	10.4947	11.7165	11.2971	10.8568	10.7148	6.5996	6.48963	9.62574	9.99662
BRD7	chr16:50352928-50402845:-	11.0701	11.1305	10.7227	10.7787	10.7862	10.7584	11.7158	11.6074	11.212	11.1302	10.3334	10.5135	10.9639	10.6114
PPIB	chr15:64448013-64455354:-	12.0449	12.2538	12.3347	12.4519	12.4414	12.4247	11.7126	10.4775	12.6938	12.5132	11.6019	11.2356	11.7777	11.8811
CLASP1	chr2:122095351-122407052:-	12.3146	12.1528	12.1793	12.1908	12.5841	12.3865	11.7126	12.0441	12.5905	12.3826	12.5143	12.5038	12.5284	12.4605
CUL1	chr7:148395932-148498202:+	10.5052	11.0228	11.0143	11.021	10.8115	10.9352	11.7113	11.7919	9.90678	9.69145	11.3221	11.1901	10.8872	10.8074
HNRNPUL2	chr11:62480096-62494857:-	11.4303	11.3364	11.1003	11.1771	11.7272	11.5657	11.7106	11.3923	12.4018	12.4292	11.7049	11.8055	11.507	11.2938
SERF2	chr15:44084574-44088287:+	11.5056	11.3779	11.2687	11.3365	11.9972	11.9745	11.7086	11.696	10.3434	10.2456	11.387	10.8433	10.7931	10.6917
H2AFZ	chr4:100869243-100871512:-	12.7777	13.1942	12.9927	12.9561	12.3293	12.2922	11.7086	11.1421	13.1844	13.1228	11.2405	10.6631	13.7024	13.5125
TMEM189-UBE2V1	chr20:48697660-48770335:-	12.0196	12.3998	12.0593	12.11	11.9196	11.8894	11.7073	11.6121	11.6398	12.2119	11.075	11.0222	12.0824	11.9649
ARPC2	chr2:219082119-219119071:+	12.1942	12.2113	12.7361	12.6249	11.9378	12.0213	11.7054	11.3904	13.0347	12.5943	11.683	11.1583	11.9438	11.9847
HYPK	chr15:44092618-44094769:+	10.4069	10.9678	10.3174	10.3365	10.7305	10.6427	11.7021	11.4718	10.0247	9.90237	9.78253	9.24807	10.6366	10.3061
KIAA1109	chr4:123091757-123283914:+	11.4808	11.0997	11.3801	11.2862	10.8389	11.2656	11.7021	11.834	11.1933	10.513	11.9755	12.1586	11.4188	11.6039
NUDT21	chr16:56463047-56485261:-	11.4977	11.404	11.3517	11.2492	11.2562	10.9441	11.6974	11.4388	10.9417	11.0634	10.4184	10.1063	11.3991	11.1757
AHCTF1	chr1:247002401-247094726:-	11.1238	11.1363	11.5175	11.4785	10.5459	10.5325	11.6974	11.2795	12.1958	11.7998	10.8294	10.6878	11.171	11.403
HMGN2	chr1:26798901-26803133:+	12.9313	13.0282	13.2096	12.8857	12.1736	12.2209	11.6968	11.6395	12.6574	12.117	12.8108	12.4196	11.7396	11.9871
PHKA1	chrX:71798663-71934029:-	9.29942	8.39253	8.18481	8.26968	11.8525	11.6223	11.6961	10.7664	11.4887	10.8074	9.40849	8.58274	8.4523	8.20111
PPA1	chr10:71962585-71993190:-	11.9694	11.6717	11.312	11.4437	10.0054	9.5151	11.6961	11.3329	10.7432	10.07	9.92367	9.3242	10.6193	10.931
CACUL1	chr10:120440493-120514758:-	10.686	10.6792	10.7192	10.8669	11.4154	11.3087	11.6961	12.1112	10.9231	10.6893	10.5617	10.5524	10.5895	10.7397
MCM7	chr7:99690350-99699563:-	11.0382	11.4201	11.3667	11.2529	11.4036	11.4131	11.6941	11.3329	10.6225	10.3943	10.0216	10.0312	11.0808	10.9688
NPC2	chr14:74946642-74960084:-	10.1986	9.91146	9.46691	9.54193	12.1348	12.118	11.6941	11.0833	10.1853	10.4307	9.35726	9.01458	9.91618	9.79266
EIF5	chr14:103801197-103811361:+	11.6507	12.1765	12.1852	12.2403	11.6044	11.6565	11.6941	10.9774	12.5604	12.029	10.7618	10.6939	11.8646	12.1098
MCM3	chr6:52128811-52149679:-	11.9224	11.7733	11.6194	11.4777	11.6452	11.8557	11.6935	11.9315	11.1359	11.2363	10.7588	10.2797	12.0547	11.9923
APBB2	chr4:40812043-41216635:-	10.0278	9.86685	10.8837	11.0959	12.0314	12.2164	11.6928	12.0321	11.8768	11.725	10.5902	10.536	10.3739	10.1575
MTMR3	chr22:30279157-30426857:+	9.85224	9.12756	9.59476	10.0568	10.7314	10.6972	11.6915	11.5683	9.0294	8.99671	10.5235	10.6033	9.47374	9.59327
LUC7L	chr16:238973-279449:-	10.4013	10.9653	10.3143	10.548	10.243	10.9074	11.6915	11.5209	9.9816	9.92805	10.748	11.5335	10.1754	10.0099
GBF1	chr10:104005254-104142656:+	10.4154	10.2648	10.6112	10.9221	10.7595	11.0316	11.6901	11.2958	11.8362	11.7042	10.8226	10.6569	10.2756	10.1795
ADNP	chr20:49505454-49547527:-	12.079	12.1308	11.9157	11.7852	12.1964	12.2494	11.6895	12.064	11.9913	11.9079	12.4125	12.5201	12.1479	12.2659
SKIV2L2	chr5:54603575-54721409:+	11.2551	11.2812	10.8219	10.973	11.7521	11.8655	11.6895	11.8887	12.3629	11.4943	10.0764	10.2993	11.2238	11.1912
POMP	chr13:29233140-29253093:+	12.2823	12.6259	11.9888	11.8742	11.8438	11.8256	11.6895	11.8614	10.4265	10.4486	10.0581	10.3061	12.1286	11.9117
DDX1	chr2:15731744-15771235:+	11.9582	12.5367	12.3058	12.3554	11.3211	11.2155	11.6875	11.6862	12.365	12.0346	11.0997	11.0476	11.892	11.7055
C1QBP	chr17:5336098-5342471:-	12.2242	12.0625	12.0104	11.8241	10.1944	10.4956	11.6855	11.8909	10.5827	10.3758	9.45943	9.20479	11.3682	11.4243
MAGED1	chrX:51636697-51645450:+	11.5218	11.5099	11.7624	11.7392	12.2346	12.286	11.6855	11.4399	10.9679	10.7981	12.8092	12.5274	11.0092	11.2187
RHOC	chr1:113243748-113250025:-	8.2266	9.1041	9.56904	9.58716	11.4657	11.3927	11.6795	11.1749	10.4435	10.556	9.69021	9.19745	7.28454	7.85168
CCNL1	chr3:156865585-156878482:-	10.2821	10.4783	10.4959	10.5188	10.9968	10.7412	11.6768	10.8278	10.9586	11.0545	10.6398	10.7493	10.2592	10.224
BOD1L1	chr4:13570365-13629328:-	11.4727	12.0059	11.5376	11.6461	12.3922	12.5424	11.6768	11.696	11.0688	11.4345	11.5726	11.8933	11.7019	11.3485
CAND1	chr12:67663060-67708388:+	12.1959	12.0157	12.0313	12.0664	11.3982	11.2836	11.6761	11.8079	12.5186	11.9895	12.2659	11.9252	12.2243	12.2118
RCOR1	chr14:103058995-103196913:+	10.5823	10.5143	10.8164	10.4004	11.7114	11.4366	11.6754	11.4399	11.7222	11.307	11.2345	11.3879	10.303	10.2657
CTR9	chr11:10772810-10801290:+	10.4163	10.7872	10.2199	10.0611	10.4024	10.8862	11.6728	10.7683	10.9679	10.8712	10.2422	9.91962	10.2251	10.2224
ILF3	chr19:10764936-10796443:+	12.6872	12.691	12.556	12.6227	12.4376	12.0763	11.6721	11.6827	12.7779	12.3726	12.4422	12.2895	12.8711	12.872
HMGB1	chr13:31032878-31040081:-	12.5231	12.8803	12.5998	12.4068	11.9905	11.8597	11.6714	11.469	11.7418	11.9137	11.913	11.6613	12.3538	12.1337
GOLM1	chr9:88641057-88714510:-	11.7277	11.8603	11.6632	11.8583	10.7162	10.9991	11.666	11.4889	11.4701	11.2925	11.541	11.6235	11.383	11.3206
TSPAN18	chr11:44785975-44953977:+	11.9181	12.043	10.6163	10.3506	12.8337	12.7908	11.666	10.8831	12.0697	12.3441	8.81971	8.64883	9.2251	8.66324
HECTD4	chr12:112597991-112819896:-	11.0849	10.5785	10.7765	10.8335	11.697	11.6842	11.6653	11.7237	12.3088	12.0059	11.3901	11.7112	11.2489	10.9507
ZMYM4	chr1:35734567-35887545:+	11.5105	11.5048	11.5664	11.447	11.9557	11.7876	11.6647	11.6653	11.7259	11.8422	11.6198	11.6965	11.548	11.5898
DDX39B	chr6_qbl_hap6:2791676-2803927:-	12.0171	11.8484	11.9324	11.9221	11.8235	12.571	11.664	11.8038	11.6365	11.6287	11.9456	11.9114	12.2833	12.2581
TMSB10	chr2:85132762-85133799:+	12.9208	14.0379	13.5959	13.735	12.8244	12.8438	11.6626	11.0149	11.4307	11.6122	13.0125	12.7535	12.3669	12.1214
ALDH7A1	chr5:125877532-125931082:-	11.0599	10.8555	11.0584	10.9673	10.9025	10.8319	11.6592	10.9847	11.319	11.045	10.5228	9.94029	10.6302	10.7271
ASCC3	chr6:100956070-101329248:-	12.0394	11.7686	12.2987	12.3215	10.9308	10.7309	11.6538	11.7556	12.2182	11.911	9.8913	10.136	12.0993	12.0849
PUM2	chr2:20448452-20527147:-	11.9244	11.2205	11.6945	11.4462	11.9622	11.7673	11.6531	11.7009	12.3457	11.7774	11.9598	11.88	11.4088	11.6746
AKIRIN1	chr1:39456915-39471737:+	10.9906	11.2006	11.3042	11.0471	11.1298	11.2274	11.6504	11.7314	12.1223	11.9666	9.72369	9.83382	12.2402	12.3836
OST4	chr2:27293341-27294567:-	11.8938	11.9211	11.6699	11.9832	12.0121	12.1448	11.6463	11.0368	12.6098	12.5247	11.3277	10.6711	11.5941	11.9768
HELLS	chr10:96305523-96361856:+	11.332	10.7231	10.7262	10.6694	11.2562	11.323	11.6456	12.1536	10.8461	10.8445	9.27098	9.10891	11.4595	11.463
NUP93	chr16:56764016-56878861:+	11.3736	11.1384	11.2486	11.2073	10.9826	11.0213	11.6394	11.7433	10.8636	10.7042	10.2634	10.1987	10.9964	10.8849
CBX3	chr7:26241323-26253227:+	10.7594	10.7798	10.6885	10.6609	11.3021	11.694	11.6394	11.868	11.2625	11.1584	10.4184	10.3706	11.1048	11.2325
PDCD6IP	chr3:33840062-33911199:+	11.2127	11.0598	10.7413	10.9775	10.8958	10.9116	11.638	11.7024	11.4575	11.4683	10.8059	10.5581	11.0492	10.9668
B4GALT5	chr20:48249482-48330421:-	11.2733	11.7174	11.4965	11.4825	12.052	11.7723	11.6366	11.8084	12.4649	12.0708	10.8654	10.7189	11.5171	11.8014
PSMB1	chr6:170844203-170862417:-	11.1053	11.4177	10.9825	10.8984	10.965	10.9516	11.6359	10.9122	8.70842	8.43923	9.92687	9.74764	10.1103	10.3626
NF1	chr17:29421944-29704695:+	12.0626	11.1004	11.2232	11.3206	11.4486	11.3842	11.6346	11.4775	12.7712	12.4046	11.9263	11.8911	11.0808	11.2134
ARHGAP32	chr11:128834954-129062093:-	9.73711	9.22865	8.97758	8.84723	9.92831	10.3475	11.6346	10.8509	8.86206	8.87118	10.2777	10.6042	10.141	10.3061
WDFY3	chr4:85590692-85887544:-	11.451	11.1428	12.0533	12.0686	11.9537	12.0316	11.6339	11.3354	11.8137	11.3749	11.7769	11.8623	11.8741	11.8867
CHEK1	chr11:125495030-125527042:+	10.8094	10.5891	10.7933	10.9162	10.4177	10.4171	11.6332	11.9742	9.93316	9.11432	9.23532	9.48963	10.8711	10.977
EIF3I	chr1:32687970-32697205:+	12.0524	11.9609	11.5973	11.8076	11.3154	11.1304	11.6325	11.5275	11.9978	11.5267	10.0983	10.1752	10.975	10.9038
FAM98A	chr2:33808728-33824362:-	10.2903	10.2462	10.4849	10.5752	9.91671	8.97453	11.6318	11.7155	10.4887	10.6092	9.75641	9.38364	11.3834	11.0721
PIAS1	chr15:68346571-68480404:+	10.4821	9.98875	9.7944	9.1542	10.7697	10.5031	11.6311	11.1429	9.32437	9.80802	9.88911	9.91664	10.0111	9.9384
RAPH1	chr2:204298404-204400058:-	10.4041	11.2068	11.1661	11.8809	11.7181	11.7619	11.6311	11.8792	12.6178	12.4867	10.0056	10.1777	10.6385	10.7987
HERC5	chr4:89378267-89427319:+	7.96015	7.68116	8.63498	7.56924	11.4242	11.1465	11.6269	12.3433	9.29494	8.42211	10.9766	10.4407	7.59738	8.51708
TSN	chr2:122513120-122525428:+	10.1833	10.6881	10.7833	10.6496	10.4956	10.7474	11.6235	11.5069	10.8472	10.2953	9.98938	9.78731	10.4997	10.7283
CAPNS1	chr19:36630917-36641255:+	11.3547	11.9629	11.6528	11.6792	12.5105	12.5597	11.6179	11.271	11.9188	12.3343	11.4409	11.0034	11.5938	11.6521
EIF3G	chr19:10225689-10230599:-	10.4219	11.0937	10.3143	10.3558	11.0584	10.6561	11.6179	11.5358	10.6919	10.726	9.38543	9.57709	9.89515	9.53683
TMEM107	chr17:8076296-8079714:-	9.88236	8.85284	9.95988	8.41054	7.59145	8.64858	11.6172	8.89258	5.17424	7.15425	8.88034	8.76265	6.89303	7.8003
OLA1	chr2:174937174-175113365:-	12.4086	12.2648	12.1172	12.1602	11.6326	11.6181	11.6165	11.5103	13.242	12.7259	10.6063	10.5676	12.3401	12.4273
RIMKLB	chr12:8850517-8929787:+	10.0972	10.0621	10.4585	10.3645	11.161	11.2053	11.6165	11.0945	12.6191	12.4081	9.89348	9.84326	10.5246	10.7225
DDOST	chr1:20978259-20988037:-	11.1789	11.1592	10.945	11.0611	11.1226	11.0982	11.6151	11.1515	11.5627	11.0765	10.1828	9.89108	10.3416	10.3069
XPO1	chr2:61705068-61765418:-	11.2603	11.3962	11.2854	11.216	10.9333	11.4264	11.6137	11.8394	10.6931	11.3269	11.1329	11.1264	11.7569	11.9324
TEX2	chr17:62224792-62340683:-	9.24778	9.21502	9.00085	8.70127	10.182	9.9283	11.613	11.177	10.4893	10.5786	9.24047	9.1219	9.53892	9.34848
CD81	chr11:2398546-2418649:+	11.475	11.5435	11.3555	11.3928	12.7241	12.9497	11.6123	11.8522	12.7758	12.6566	11.1549	10.6746	10.7811	11.1499
DNAJC13	chr3:132136552-132257876:+	10.7145	10.4771	10.6087	10.4568	11.472	11.5012	11.6116	11.765	11.8854	11.5175	10.7371	10.305	10.5869	10.6876
MCM6	chr2:136597195-136634047:-	11.9205	11.9551	11.7883	11.6245	11.1778	10.5921	11.6109	11.6638	11.2045	11.0276	10.5051	10.0353	11.9151	12.0406
BMS1	chr10:43277953-43330385:+	11.3956	11.7853	11.487	11.626	10.6275	10.8546	11.6102	11.447	11.8477	12.0765	10.8351	10.9374	11.4378	11.3073
PARN	chr16:14529556-14724128:-	10.9198	10.7489	10.6138	10.5419	10.7399	10.9651	11.6095	12.043	11.4045	10.7183	9.99852	9.87889	10.2732	10.2118
MYCBP2	chr13:77618791-77901177:-	11.798	11.3638	11.6169	11.4992	11.5491	11.3392	11.6067	11.6445	11.3708	11.0825	12.1178	12.352	11.5447	11.3567
ESRP1	chr8:95653363-95719694:+	9.88236	9.27927	10.251	9.69852	12.2229	12.2604	11.6038	11.6911	13.0229	12.7958	5.67254	5.52134	11.969	12.004
SLC7A6	chr16:68298418-68335726:+	10.557	10.6891	10.8413	11.1146	11.2938	11.721	11.6038	10.9855	11.0109	10.8687	9.62608	9.61616	10.4709	10.472
PABPC4	chr1:40026484-40042521:-	11.762	11.9915	11.795	11.7217	10.2376	10.6402	11.5961	11.16	10.9442	11.3338	10.6352	10.9578	11.6283	11.574
MAPRE1	chr20:31407698-31438211:+	11.7457	11.5182	11.8104	11.9073	11.3571	11.2879	11.5961	11.5516	12.9408	12.2378	11.1508	10.761	11.6084	11.7552
RSRC2	chr12:122989189-123011560:-	10.5166	10.4237	10.1065	10.1421	11.028	10.8118	11.5961	11.2241	10.202	10.6538	10.6495	10.4521	10.4595	10.4637
NAT10	chr11:34127110-34168458:+	10.8992	10.7546	10.772	10.7955	10.0379	10.0232	11.5953	11.3404	10.9506	10.482	10.1899	10.3387	10.401	10.6126
U2SURP	chr3:142720371-142779567:+	12.3581	12.771	12.4568	12.1527	12.1565	12.1016	11.5911	12.0671	12.6778	12.6509	11.6579	11.8425	12.732	12.8729
AARS	chr16:70286296-70323412:-	12.0748	12.1624	11.4515	11.7903	10.9674	10.7784	11.5911	10.7448	12.1552	12.0506	10.9771	10.7299	11.9274	12.0094
BAG6	chr6_mcf_hap5:2986491-3000157:-	11.3121	11.1867	11.1549	11.1156	11.5022	11.5026	11.5904	11.1657	10.7867	11.1418	10.6417	10.404	11.3228	11.3399
PPP2R2A	chr8:26150731-26230195:+	10.7973	10.8431	10.836	10.7968	10.5652	10.3444	11.5897	11.0274	10.5827	10.5041	10.4712	10.4986	10.9614	10.7932
IL6ST	chr5:55230924-55290821:-	9.95886	9.42839	9.81643	9.84226	14.0662	14.0057	11.5889	11.4545	12.4474	11.8611	11.7585	11.6335	8.80105	8.48218
SUCLA2	chr13:48516790-48575462:-	9.63146	10.3877	10.5229	10.2567	11.2732	11.3977	11.5882	11.3604	10.8311	11.1276	8.82429	8.54081	9.34006	9.15242
CHD6	chr20:40030742-40247133:-	10.7076	10.5689	10.8044	10.6819	11.8564	11.8477	11.5875	11.5401	11.6005	11.5997	11.6623	11.8631	11.4945	11.2845
SACS	chr13:23902961-24007867:-	12.6377	12.5681	12.7587	12.7715	11.9175	11.9328	11.5868	12.2534	11.0402	10.6257	11.1241	11.0055	11.8999	12.1337
ZMYM2	chr13:20532973-20665984:+	12.1614	11.6189	11.7441	11.4976	11.3205	11.4313	11.5839	11.7864	11.1644	10.755	11.7234	11.9747	12.2825	12.3552
DCAF5	chr14:69517636-69619914:-	9.73711	9.85811	9.48628	9.93847	11.0456	11.0284	11.5839	11.9794	11.5814	11.4816	10.8599	10.9137	10.0072	9.95905
LRP6	chr12:12268960-12419811:-	10.985	10.958	11.205	11.0406	11.2784	11.5961	11.5804	11.4115	12.0397	11.9014	11.4297	11.449	11.1454	11.0699
SENP2	chr3:185304030-185348885:+	9.9052	9.828	9.73087	9.68194	10.8034	10.5982	11.5789	11.5314	11.6402	11.4225	9.34934	9.3197	10.3086	10.5004
SCAF4	chr21:33043312-33104431:-	11.5839	12.125	11.5142	11.5149	12.0023	12.0942	11.576	11.6713	12.0148	12.4094	11.341	11.4694	11.9091	11.8095
SLC2A1	chr1:43391045-43424847:-	12.2849	12.3998	13.4897	13.3669	11.7394	12.0706	11.576	9.46953	12.0353	12.5582	11.0522	11.1322	11.5671	11.8514
STAU1	chr20:47729875-47804904:-	11.7255	12.0106	11.8451	11.8197	11.9021	11.6665	11.576	11.6975	12.4982	12.6954	11.1269	10.7684	12.0726	12.0258
SNX22	chr15:64443915-64449680:+	11.8684	12.0379	12.1043	12.2473	12.1882	12.1622	11.5746	10.5125	12.5946	12.161	11.3698	11.1193	11.6251	11.7617
M6PR	chr12:9092956-9102357:-	10.99	11.0399	11.2814	11.3197	10.9746	11.2711	11.571	11.5827	11.564	11.5732	9.91832	9.95342	10.9944	11.3529
PSMC2	chr7:102987970-103009842:+	11.242	11.4118	11.4072	11.4624	11.0031	10.6544	11.571	11.4103	11.6172	10.5615	9.98631	9.58274	11.1275	11.1749
PSMD8	chr19:38865189-38874464:+	10.866	11.1478	10.3127	10.7067	11.3192	11.2212	11.5696	11.3721	10.3682	10.8087	10.1152	9.93147	10.291	10.0553
KPNA6	chr1:32573643-32642168:+	12.0784	11.7607	11.8322	11.9598	11.2932	11.1086	11.5688	11.4055	12.3639	12.0091	10.9151	10.7676	12.1523	12.1413
AHCY	chr20:32868070-32899608:-	11.8247	11.5875	11.3615	11.5055	11.1694	11.0399	11.5659	11.6466	11.6062	11.6133	10.0116	10.1128	11.3078	11.0365
DVL3	chr3:183873283-183891314:+	9.94466	10.7375	10.8806	11.1391	11.4978	11.4938	11.5659	11.5827	12.2492	12.3014	11.3604	11.3448	10.7328	10.7323
TKT	chr3:53259652-53290130:-	11.8718	12.1705	11.7624	11.9524	11.0592	11.0539	11.5645	10.8233	10.3778	10.9874	9.64562	9.22178	11.6583	11.7605
UPF2	chr10:11962020-12084840:-	9.94855	10.6017	9.95591	10.2398	10.3466	9.68011	11.5638	11.3379	9.75466	9.90852	10.3565	10.4916	10.8765	10.6852
RAB3B	chr1:52373627-52456436:-	11.3634	11.446	11.502	11.6063	13.9873	14.1941	11.563	12.0533	14.7414	14.64	10.4638	10.009	11.8813	11.7943
TULP3	chr12:3000032-3050306:+	9.29332	9.64707	9.58965	9.57823	10.6567	11.1812	11.563	11.2288	11.0739	11.5478	9.67381	9.6088	9.35862	9.22728
DDHD1	chr14:53503457-53620046:-	10.3956	9.97265	10.3065	10.1918	11.7186	11.723	11.5616	11.9591	11.1036	10.6857	10.49	10.5771	10.2902	10.8538
RUVBL1	chr3:127799799-127842671:-	10.7799	11.0537	10.801	10.3576	10.2456	10.4454	11.5594	11.5662	11.2484	11.2802	8.71508	8.47755	11.2086	10.8642
CSNK2A1	chr20:463337-524482:-	11.9388	11.7212	11.8558	11.8298	11.0645	11.2155	11.5594	11.0406	12.4984	12.1984	11.1283	11.0666	11.7416	11.8504
LAMTOR5	chr1:110943876-110950546:-	10.5579	10.6979	10.6813	10.2641	10.9818	10.9241	11.5587	11.0915	10.1502	9.82895	10.2128	9.79219	9.73985	9.98036
HIST1H1E	chr6:26156558-26157343:+	12.6288	12.5915	11.3562	11.2953	11.9443	11.7094	11.5579	12.0837	12.8485	13.0421	11.5154	10.2622	11.9855	11.9999
AHSA1	chr14:77924372-77935815:+	10.7785	10.9374	10.6596	10.9291	10.7798	10.7568	11.5558	11.2886	11.077	10.6648	10.0964	9.90316	10.6864	10.4754
ATP2A2	chr12:110719031-110788897:+	12.2105	12.064	12.303	12.265	11.865	11.7065	11.5536	11.5214	13.4364	13.226	11.4741	11.1141	12.4487	12.3585
RFX7	chr15:56382730-56535483:-	11.413	11.4325	11.5135	11.5842	11.7176	11.4337	11.5536	11.2663	10.5942	10.7808	11.494	11.5228	11.853	11.8141
RARS	chr5:167913462-167946309:+	11.475	11.7212	11.5922	11.3886	10.3844	10.2234	11.5528	11.0368	11.6591	11.5708	9.35251	9.48561	11.2962	11.3244
ABCA1	chr9:107543283-107690527:-	8.68681	6.77328	9.38379	8.34183	11.5061	11.5146	11.5514	11.6926	10.276	10.1407	10.9269	11.2212	8.07609	8.2969
ASXL2	chr2:25962252-26101312:-	10.9913	11.0086	10.7516	10.5541	11.4312	11.4886	11.5499	11.498	11.3016	11.3393	10.2499	10.4251	10.9573	10.7839
CFDP1	chr16:75327607-75467387:-	10.8187	10.5265	9.83381	9.73113	11.2094	11.4171	11.5484	11.207	10.1381	10.1058	10.7008	10.5752	11.1261	10.546
PLAA	chr9:26903367-26947468:-	10.5756	10.8018	10.9126	11.0044	10.354	10.3214	11.5477	10.9281	11.1125	10.8887	9.53122	9.33985	11.0667	10.8496
XRN2	chr20:21283941-21370463:+	11.6825	11.6747	11.8552	11.7929	11.279	10.8955	11.5477	11.4667	11.7564	11.6911	11.0697	10.8751	11.5215	11.6587
PRPF38B	chr1:109234931-109244422:+	10.0449	10.5397	10.3065	10.0696	10.394	10.7929	11.5455	11.1138	10.2087	10.0842	9.95115	10.0394	10.191	10.0699
NUDC	chr1:27248212-27273362:+	11.1722	11.5587	11.2862	11.2697	11.208	11.2868	11.5418	11.2173	11.235	10.9287	10.4972	10.0905	11.3165	11.0434
RNF216	chr7:5659671-5821361:-	9.85501	9.56353	9.5135	9.79421	10.4652	10.5913	11.5418	11.0629	11.2326	11.3274	10.3908	10.254	9.79765	9.8632
SRGAP1	chr12:64238540-64541613:+	9.82149	9.72987	10.1261	10.0396	10.5967	10.6834	11.5374	10.9256	12.8617	12.8317	9.90108	9.65599	9.87273	9.79921
IFT172	chr2:27667239-27712678:-	8.62013	8.68906	8.11544	9.00665	10.3553	10.297	11.5344	11.6095	10.0294	10.1941	9.16665	9.6051	8.0072	8.49301
TOMM22	chr22:39077953-39080766:+	11.4386	11.2688	11.3502	11.2284	10.8442	11.0684	11.533	11.3404	10.7699	10.0809	9.66617	9.73924	10.7232	10.7789
PSME4	chr2:54091203-54197977:-	11.8306	11.7442	12.057	12.1874	11.0387	10.9872	11.5322	11.5763	12.3043	11.8251	12.8784	12.6242	11.953	11.9634
B4GALT1	chr9:33110638-33167356:-	10.2933	10.6481	10.8584	10.9233	11.8468	11.9715	11.5285	10.8883	11.8033	11.9586	11.8294	11.4593	10.2789	10.1439
COX6B1	chr19:36139124-36149686:+	11.8796	12.2955	11.6442	11.6799	11.9304	11.9641	11.5278	11.4758	10.8903	11.7403	10.9464	10.5154	11.9078	11.7368
MGST3	chr1:165600109-165625372:+	10.483	10.5785	10.7482	10.7709	11.1037	11.0577	11.5255	11.072	10.152	10.8425	12.1691	11.1708	10.3486	10.4485
TCF20	chr22:42556018-42611347:-	10.9569	10.9678	10.5909	10.4665	11.1951	10.9441	11.5255	10.4358	10.383	10.3969	10.3893	10.5638	11.1936	11.272
NBR1	chr17:41322497-41363707:+	10.3126	9.98394	10.2814	10.2284	11.1498	10.9269	11.5248	11.4923	9.54567	9.54894	11.2211	11.195	10.432	10.4183
UTP6	chr17:30190189-30228729:-	10.5536	10.7047	10.6387	10.5219	9.65068	9.35982	11.524	11.5114	10.1223	9.52027	9.63653	9.69995	10.2998	9.61449
TMEM245	chr9:111777414-111882225:-	10.8564	10.5287	10.7482	10.763	11.0607	11.3308	11.524	11.4211	11.8467	11.3673	10.9459	10.8354	11.0988	11.4974
GPI	chr19:34855644-34893318:+	12.4053	12.0922	11.6467	11.6027	10.5915	10.516	11.521	11.8491	11.6594	11.6864	10.9904	10.8003	12.0714	12.1554
PRRC1	chr5:126853300-126890780:+	11.0056	10.789	11.0472	11.2169	10.6646	10.4956	11.521	11.2014	10.5929	10.8277	10.9422	10.5977	10.982	11.1073
ANAPC7	chr12:110810704-110841535:-	10.3532	10.2923	10.3419	10.0611	10.1469	10.4259	11.5196	11.2118	10.8006	10.6023	10.1756	9.74932	10.5764	10.2289
LMAN1	chr18:56995055-57026508:-	11.7671	11.5468	11.5897	11.3954	11.4742	11.1572	11.5188	11.4133	12.023	11.3969	11.3217	11.229	11.5615	11.8733
XPO7	chr8:21777179-21864096:+	11.5583	11.5678	11.5316	11.3937	11.5566	11.3256	11.5173	11.6486	11.9848	11.7523	11.1603	10.8019	11.8826	12.0943
BDP1	chr5:70751441-70863649:+	10.7864	11.3026	11.084	10.957	11.7138	11.4924	11.5158	11.2951	11.4818	11.7482	11.0945	11.105	11.5601	11.281
GGNBP2	chr17:34900736-34946276:+	9.2266	10.036	9.60492	9.86936	10.5736	10.8422	11.5158	11.6132	10.2887	10.3802	9.99446	10.3004	9.81231	9.56533
UCHL1	chr4:41258897-41270446:+	13.0571	13.5192	13.4993	13.7408	13.315	13.3387	11.5143	11.361	10.6823	10.7406	10.4168	10.3641	13.0421	13.1519
RPL36AL	chr14:50085405-50087403:-	11.3176	11.5435	11.2869	11.3188	11.0007	10.9597	11.5128	11.0576	11.2601	10.875	9.48713	9.39865	11.1587	10.6391
CFL1	chr11:65622284-65625804:-	11.9573	12.797	12.2932	12.3125	12.6346	12.6815	11.5128	11.5092	12.0152	12.3473	11.1054	10.8448	11.6181	11.6235
KIAA1429	chr8:95500004-95565746:-	10.4999	10.4378	10.4808	10.2322	10.4083	10.5188	11.5113	11.3234	11.0816	11.0094	10.574	10.6506	10.4136	10.4795
UGGT1	chr2:128848753-128953249:+	11.8041	11.6632	12.0299	11.778	11.2456	11.3675	11.5068	11.377	11.8456	11.6174	11.1859	10.9505	11.5379	11.7101
AQP3	chr9:33441151-33447631:-	4.46958	7.13915	4.77203	5.66235	8.95124	8.0653	11.5053	11.1472	7.00091	6.5568	10.4879	10.1814	5.85868	2.42962
TLK1	chr2:171847332-172087824:-	10.1789	10.5732	10.6313	10.6238	10.161	10.491	11.5037	11.2295	11.0839	10.9455	10.3269	10.3073	11.1901	10.8824
SAE1	chr19:47634079-47713893:+	11.736	11.8365	11.5115	11.5775	11.5883	11.3639	11.5037	11.7538	10.8165	10.7399	10.2626	10.1888	11.4857	11.1928
MARCKSL1	chr1:32799429-32801840:-	11.5179	11.9605	12.1313	12.0374	12.1681	12.0812	11.5022	11.6132	11.2029	11.0754	12.4675	12.2534	11.3902	11.0644
CBLB	chr3:105377108-105587887:-	8.83695	8.90468	9.63745	9.18199	10.6254	10.335	11.5022	11.4968	9.38443	9.36056	11.0912	11.2976	9.42469	9.35739
NOP58	chr2:203130514-203168384:+	11.1733	11.4094	11.1583	11.2771	10.5862	10.4042	11.5007	11.0915	12.053	11.6073	9.92899	9.59769	10.9431	11.2281
HK2	chr2:75059781-75120481:+	11.1639	10.4885	10.9717	10.2189	9.36871	9.30553	11.5	11.1508	10.5801	10.7092	13.0479	12.3197	11.0877	11.1719
UBE2G1	chr17:4172511-4269969:-	11.6038	11.6471	11.6986	11.5008	11.4866	11.4007	11.5	11.8601	10.9447	10.5243	10.4168	10.3365	12.002	12.3341
C19orf53	chr19:13885256-13889586:+	10.5348	10.8528	10.2542	10.5617	11.7595	11.7638	11.4992	10.8779	10.0313	10.5387	9.79542	9.3242	9.71246	9.83582
METTL16	chr17:2319347-2415200:-	10.0521	10.0298	9.86796	9.65953	10.239	9.5352	11.4992	10.9505	10.7143	9.76252	9.38232	9.28549	9.91931	10.4105
RIOK1	chr6:7390061-7418270:+	10.0819	10.727	10.0776	10.0309	9.77154	9.6232	11.4992	11.145	9.44067	10.2887	9.10775	9.05577	9.90254	9.86529
SEC61A1	chr3:127771211-127790526:+	11.5835	12.1192	12.1605	12.3326	11.2108	11.0495	11.4984	10.8814	12.8638	12.3875	11.1398	10.7593	11.485	11.7513
TAX1BP1	chr7:27779713-27869386:+	10.6104	10.9449	10.6957	10.5647	11.2074	11.215	11.4954	11.4429	11.2448	11.8139	10.8481	10.9914	11.3205	11.016
GTF3C1	chr16:27471933-27561251:-	11.0659	11.2395	11.134	11.2436	11.6422	11.3603	11.4954	11.2657	10.8011	10.9189	10.8732	11.0912	11.289	11.3046
DDX42	chr17:61851548-61896677:+	11.3512	11.7461	11.5422	11.4681	11.7385	11.4669	11.4939	11.271	12.115	11.8293	11.631	11.7877	11.3401	11.2281
PTPN11	chr12:112856535-112947717:+	11.9856	12.2452	12.0703	12.0616	11.2647	11.3376	11.4916	11.5912	13.2277	12.8249	10.7707	10.7889	12.1953	12.1229
SLC41A1	chr1:205758220-205782161:-	11.0683	10.7116	10.8295	10.9233	10.738	11.0995	11.4901	11.1385	10.6733	11.0253	11.1948	10.6878	10.102	10.1745
AP3M1	chr10:75880014-75910826:-	11.3789	11.3007	11.3999	11.4697	10.969	10.5825	11.487	11.2138	11.7756	11.4762	11.2409	10.9092	10.9855	11.2755
ACTR2	chr2:65454828-65498390:+	12.6653	12.3554	12.7395	12.5039	11.766	11.791	11.4862	11.9168	13.0634	12.5878	11.9947	11.6591	12.257	12.5232
GIGYF2	chr2:233562014-233725289:+	11.1772	11.1203	11.1216	10.9684	11.0287	10.8969	11.4847	11.3697	11.0185	10.9079	10.959	11.2109	11.1257	11.1845
TET2	chr4:106067841-106200960:+	7.03517	6.90128	6.97366	6.59309	10.6931	10.6964	11.4839	11.1465	11.1515	11.4927	10.9786	10.9278	7.25182	6.83901
NFAT5	chr16:69599868-69738569:+	11.8108	11.6782	12.0922	12.076	12.2499	11.9513	11.4824	10.9855	12.2434	12.0977	11.9732	12.0862	11.3224	11.3229
CDK12	chr17:37617763-37690818:+	10.9786	11.5375	11.4324	11.6049	11.3186	11.5352	11.4816	11.9033	11.9188	12.0639	11.3815	11.6475	11.5951	11.6737
PRMT5	chr14:23389719-23398794:-	10.6759	10.8599	10.8962	10.7813	10.3318	10.4171	11.4809	11.2437	10.4041	10.2802	9.98733	9.60325	10.347	10.4774
NPEPPS	chr17:45608443-45700642:+	11.1772	11.0023	11.0537	11.0232	11.0615	10.9918	11.4809	11.6189	12.1591	11.9202	10.8012	10.8259	11.0822	10.9823
VAPB	chr20:56964174-57026156:+	10.7505	11.0613	11.1941	11.3817	10.6265	10.6435	11.4801	11.4121	11.7708	11.1239	11.218	11.051	10.9276	11.222
PSMD2	chr3:184018368-184026842:+	11.5972	11.914	12.1114	12.4913	11.2019	11.0666	11.4786	11.3598	11.9157	11.4221	10.8117	10.4593	11.4745	11.1866
PSMD11	chr17:30771480-30810337:+	11.832	12.274	12.0799	12.2236	11.5888	11.4264	11.4732	11.6369	11.7742	11.8351	10.4675	10.2727	11.6302	11.8934
THY1	chr11:119288654-119294246:-	9.37839	10.9174	11.3182	11.265	10.7614	11.3475	11.4732	11.5192	8.4236	8.6212	7.67254	5.55236	11.9772	11.8813
SRSF11	chr1:70671364-70717701:+	11.1221	11.4448	11.1003	11.2445	11.1875	11.4583	11.4708	11.1313	11.3596	11.374	11.3569	11.6046	11.4214	11.3455
POLR2F	chr22:38349673-38365319:+	10.9079	11.4396	10.9177	11.1701	10.9818	10.823	11.4708	10.9677	10.062	9.21315	9.87704	9.82432	10.8554	10.6964
ACAT2	chr6:160182988-160200087:+	11.546	11.9779	11.9213	12.2025	11.2758	11.1477	11.4685	11.4067	11.0402	10.4074	10.2241	10.2797	10.988	10.9354
HIST1H2BK	chr6:27106071-27114637:-	9.89046	10.3345	9.53491	9.70127	10.2108	9.68993	11.4685	11.1189	9.76825	10.226	9.37454	8.43657	9.95531	10.0887
VPS39	chr15:42450898-42500502:-	10.6459	10.5419	10.3143	10.4503	10.9618	11.0154	11.467	10.7476	10.5935	10.4729	11.0793	10.7155	11.0468	10.7711
UNG	chr12:109535922-109548798:+	10.4191	10.2381	10.4863	10.3541	10.4877	10.9221	11.4662	11.6522	10.8461	10.8661	9.37921	9.06386	10.6181	10.7231
S100A13	chr1:153591275-153599524:-	9.09016	8.46338	9.93995	10.1115	8.45603	8.05521	11.4654	10.7324	11.0129	10.8179	9.01264	8.3465	8.60517	8.51973
GLTSCR2	chr19:48248792-48260323:+	10.433	10.1663	9.89305	10.0461	10.7152	11.0834	11.4654	11.3653	10.1485	9.99902	9.76	9.78241	10.2707	10.2775
RPS21	chr20:60962120-60963576:+	12.0087	12.1492	11.7145	11.7813	11.3994	11.8031	11.4646	12.2097	10.3615	11.0162	9.85706	9.85886	11.0905	10.9933
PSIP1	chr9:15464064-15511003:-	11.5498	11.6531	11.351	10.9535	11.5193	11.8341	11.4646	11.96	11.3113	11.3393	10.8498	10.8519	13.0338	12.5054
SLC29A1	chr6:44187241-44201888:+	10.8985	10.2648	10.6644	10.2697	11.0727	11.1875	11.4646	10.9807	10.5795	10.4494	9.36514	9.2457	10.6753	10.8182
GCNT1	chr9:79074067-79122332:+	9.20726	9.23136	8.75388	9.24355	11.1117	11.2798	11.4639	11.0795	10.1424	9.80539	7.39315	8.05306	8.63084	9.04984
IKBKAP	chr9:111629799-111696608:-	10.5166	10.5678	10.5455	10.5373	10.4583	10.2469	11.4615	10.715	11.1027	10.7908	10.4653	10.5676	11.0047	10.9488
KARS	chr16:75661621-75681585:-	11.2882	11.4278	11.4641	11.3911	10.6346	10.9832	11.4592	10.8043	11.5168	10.8611	9.93218	9.55428	11.1396	11.2317
DLG5	chr10:79550548-79686348:-	11.5322	11.7968	11.9917	12.0912	12.6381	12.5272	11.4592	11.6757	11.4652	11.4807	11.4723	11.436	11.739	11.5663
RFC1	chr4:39289068-39368001:-	10.9453	10.7972	10.949	10.7511	11.1176	10.957	11.4584	10.9693	11.9721	11.7074	10.9205	10.6452	11.3006	11.0766
LARP4	chr12:50794591-50873788:+	10.6177	10.8546	10.8066	10.7643	10.9134	10.7997	11.4561	11.695	11.6209	11.4898	9.73468	9.54467	11.2849	11.367
KPNA4	chr3:160212782-160283376:-	11.7122	12.2565	12.1475	12.1161	11.5572	11.3161	11.4553	11.5996	12.0677	12.1766	11.4387	11.3928	12.1631	12.1822
NDUFS5	chr1:39491966-39500308:+	11.6499	12.0476	11.4787	11.3427	11.2074	11.3376	11.4553	10.758	10.7928	10.3112	10.3541	9.4836	11.1369	10.785
PJA2	chr5:108670409-108745675:-	10.445	10.5121	10.2016	10.3206	10.939	11.2375	11.4553	10.6456	10.7149	10.6597	11.4594	11.2558	11.0854	11.1736
BRWD1	chr21:40557403-40685712:-	10.7712	10.6772	10.5376	10.3714	10.9423	10.7325	11.4545	11.6374	10.5278	10.4943	10.6456	11.1096	11.1802	11.2366
DCP2	chr5:112312406-112357892:+	11.9473	11.4908	11.7384	11.5812	11.3736	11.4717	11.4537	11.0173	11.4378	11.3434	10.5583	10.4198	11.8109	11.9167
RAB10	chr2:26256728-26360323:+	11.4496	11.4964	11.3495	11.0991	11.4335	11.3366	11.4529	11.4539	11.4697	11.5673	10.8453	10.4428	11.2217	11.2911
IGF1R	chr15:99192760-99507759:+	12.6868	12.8213	13.1985	13.241	11.4265	11.7738	11.4522	11.8688	11.6558	11.5509	12.5526	12.4979	12.8126	13.0561
CPSF2	chr14:92588297-92630543:+	11.4915	11.4266	11.0703	11.1146	10.8547	10.6727	11.4522	11.6772	11.0748	10.7364	10.6534	10.4654	11.782	11.8777
RBBP4	chr1:33116748-33151812:+	12.3537	12.4052	12.2224	12.1642	11.206	11.4607	11.449	12.2176	11.8597	11.7333	11.6212	11.8781	12.0983	12.0183
SHISA5	chr3:48509196-48514742:-	10.5288	10.9432	10.7754	10.9593	11.245	11.0374	11.449	10.8553	9.47837	9.68429	9.6195	8.80191	11.0444	11.0793
CDC42	chr1:22379119-22419436:+	11.5659	11.9502	12.1313	11.946	11.8516	11.6304	11.4482	11.3196	12.1759	12.1047	11.527	11.0692	11.5817	11.6274
PHF21A	chr11:45950869-46142985:-	10.1986	9.7602	9.40139	9.20151	9.52533	10.2425	11.4474	11.2179	9.5756	9.65236	10.9863	10.775	9.92347	9.91041
TBC1D14	chr4:6911170-7034845:+	10.3246	10.1391	10.1848	10.4905	11.468	11.5045	11.4459	11.369	10.8768	10.8762	9.96677	9.59769	10.191	9.94236
MFAP1	chr15:44096732-44116951:-	10.8578	11.0742	10.5094	10.4021	10.6173	10.6948	11.4459	11.571	10.1945	9.93892	10.3414	10.0381	10.6685	10.1853
DMXL2	chr15:51739920-51914967:-	10.0605	9.53311	9.71689	9.40718	10.3142	10.1159	11.4451	11.7896	10.7795	10.4048	11.0231	11.0605	9.64729	9.34848
EIF2S3	chrX:24073064-24096927:+	13.0677	12.7325	12.5145	12.5602	11.8754	11.7416	11.4427	11.7281	12.4435	12.0804	11.271	11.3021	13.3436	13.4169
HDAC1	chr1:32757707-32799224:+	10.9755	11.381	10.6873	10.3954	11.4306	11.3842	11.4403	10.8097	12.1132	12.0861	10.6763	10.6326	11.0691	10.8538
MARCH6	chr5:10353750-10440500:+	11.7114	11.193	11.5755	11.6833	11.1617	11.0734	11.4388	11.3016	11.8173	11.2201	11.8861	12.1941	11.3845	11.6902
SKIL	chr3:170077410-170114637:+	12.1018	12.2002	12.4409	12.2189	12.9724	12.6659	11.4364	11.9685	11.8271	11.7577	11.7203	11.3636	13.3043	13.3857
RALGAPB	chr20:37101448-37207504:+	11.2723	11.1217	11.279	11.2817	11.0824	11.3023	11.4364	11.6121	11.5859	11.2726	11.4609	11.1956	11.1631	11.2333
TXNRD1	chr12:104680459-104744085:+	11.3126	11.6994	11.1831	11.5	10.3217	10.5657	11.4356	11.6111	11.3914	10.9389	9.57943	9.48762	10.9333	11.0272
GABRA3	chrX:151335633-151619831:-	3.41068	1.75833	4.03507	3.24731	11.5362	11.9088	11.4348	11.2971	10.5117	10.812	6.10775	5.64163	6.69309	6.05897
ZFR	chr5:32354455-32444844:-	10.9119	11.1978	11.2141	11.045	11.3504	11.4745	11.4348	11.5747	11.8557	12.1004	11.6655	11.6389	11.3617	11.1261
NCOA2	chr8:71024266-71316020:-	10.16	10.1203	9.97562	10.0044	11.9626	11.8802	11.434	11.544	12.2877	12.4154	11.2617	11.2987	10.2781	10.5844
NCAPD3	chr11:134022336-134094426:-	10.7631	10.3901	10.4144	10.3988	10.4	10.5261	11.4332	10.9423	10.4378	10.4187	10.1115	9.7274	10.869	10.6033
DOCK1	chr10:128593977-129250781:+	10.6095	10.556	10.8175	10.3971	11.8771	12.031	11.4308	11.64	11.8195	11.7246	11.1899	11.0013	10.9415	10.9971
SUPT20H	chr13:37583450-37633850:-	11.0948	10.9783	10.7754	10.9326	10.8133	10.4112	11.4292	10.9513	10.2415	9.92076	10.852	10.8781	10.901	11.2414
CIRBP	chr19:1269266-1273171:+	11.3488	11.0047	10.6559	10.8247	11.2195	11.137	11.4292	11.8994	11.0204	10.6829	11.3596	11.2599	10.3346	10.4338
NCOA1	chr2:24807345-24993570:+	9.94206	9.25285	9.71455	9.26598	10.2964	10.7325	11.4292	11.6251	10.4797	10.6568	11.0478	11.0726	9.62574	9.43805
AKR1B1	chr7:134127106-134143888:-	10.7431	11.1978	11.0822	11.2963	10.6765	10.3598	11.4284	10.5325	11.3438	10.6406	10.5029	10.2622	10.8313	10.7998
ATP6V1C2	chr2:10861774-10925236:+	12.2002	12.4524	12.3297	12.245	12.5111	11.9968	11.4276	10.6985	12.4919	12.3297	11.3196	11.0978	11.5487	11.5676
ATN1	chr12:7033625-7051484:+	9.99063	10.274	10.6024	10.6005	12.5256	12.5886	11.4268	10.7024	13.4289	13.9821	11.8453	12.2466	10.6765	10.4105
BUB1B	chr15:40453209-40513337:+	11.5322	11.5694	11.6693	11.8367	11.9865	12.0713	11.4268	11.7348	11.7926	11.6008	10.0236	10.0394	12.2695	12.1766
HSPE1	chr2:198364720-198368187:+	13.1002	13.1195	12.7175	12.8225	12.3889	12.7844	11.4268	12.4493	12.5956	11.1522	10.49	10.594	13.3302	13.1798
ANLN	chr7:36429414-36493401:+	11.3201	11.398	11.5229	11.7067	11.5982	11.5987	11.426	10.2913	13.4451	13.3105	10.1952	9.76099	10.9125	11.0535
SNRPD3	chr22:24951617-24970932:+	10.9723	11.3307	11.0804	11.1053	10.9778	10.6916	11.4252	10.89	10.3251	10.4117	10.2128	10.0892	11.0062	10.8316
MLLT10	chr10:21823100-22032559:+	11.0467	11.1492	11.1269	10.6122	10.5089	11.1436	11.4252	10.9423	10.0266	10.2678	10.818	10.8075	11.1216	10.9344
DNAJB11	chr3:186288464-186303589:+	10.5939	11.5522	10.596	10.7013	10.6049	11.1304	11.4252	10.2624	11.5552	11.5041	9.7089	9.71202	10.2335	9.84324
PPIG	chr2:170440849-170494254:+	10.7929	11.0568	10.4515	10.5	10.7944	10.9905	11.422	11.3959	10.9787	10.645	10.2473	10.2469	11.6793	11.0825
FBXO45	chr3:196295724-196315930:+	9.98307	9.57851	9.73782	9.42722	10.2588	10.2335	11.4196	11.427	10.5391	9.96752	8.79425	8.52916	9.35862	9.65603
ERBB2IP	chr5:65222381-65376851:+	10.2769	10.193	10.5521	10.4388	11.5405	11.8716	11.4188	11.522	11.2025	11.3145	11.1124	11.051	10.4305	10.2743
NUP50	chr22:45560551-45583890:+	11.8918	12.051	11.9859	12.1401	11.5264	11.2716	11.4164	11.3068	11.3362	11.0722	10.6808	10.8164	11.5046	11.6403
DMD	chrX:31137344-33146544:-	8.98054	8.04373	8.55339	8.85711	13.2028	13.4467	11.4156	12.0137	10.5476	10.5607	7.95742	9.56002	3.5711	4.75154
NME1	chr17:49230919-49239450:+	11.8891	11.9678	11.9951	12.1068	10.4445	9.89475	11.414	11.0165	11.5161	10.3379	9.87814	9.2901	10.8695	10.9697
SLC23A2	chr20:4833001-4982145:-	9.31155	8.95144	9.4331	9.36971	8.72288	8.89191	11.41	11.5401	10.749	10.7099	10.4631	10.1752	9.65356	9.46442
NUTF2	chr16:67880818-67905219:+	11.931	11.763	11.8504	12.087	11.865	11.8604	11.4084	11.1079	12.5516	12.2412	10.4994	10.2981	11.342	11.5688
TTC3	chr21:38455246-38575408:+	11.9287	12.1166	12.175	12.3418	11.9205	11.7455	11.4068	11.2537	11.4982	11.3103	12.9965	12.9294	11.2339	11.2876
CCAR1	chr10:70480900-70552134:+	11.33	11.6168	11.6783	11.5715	11.3417	11.3634	11.4068	11.3068	11.3969	11.4733	11.2507	11.4776	11.287	11.4613
CDH2	chr18:25530929-25757445:-	12.1964	13.0684	13.0502	13.1657	12.5755	12.4975	11.4059	11.0476	12.7885	13.0273	11.0663	11.2733	11.7627	11.6086
SLC3A2	chr11:62623483-62656355:+	11.5218	12.3212	11.5877	11.821	11.5805	11.3324	11.4059	10.7141	11.3804	10.8231	9.95742	9.32869	10.6174	10.5806
DIAPH1	chr5:140894587-140998622:-	11.2148	11.691	11.6777	11.6616	11.4283	11.2414	11.4043	10.7674	11.8322	11.6749	9.948	9.97791	11.3054	10.9751
MAP1B	chr5:71403117-71505397:+	14.5236	15.5636	15.1818	15.3793	14.0036	14.0336	11.4043	11.366	12.7919	12.9634	12.71	12.3174	13.8213	13.5344
RBM34	chr1:235294497-235324571:-	10.3908	10.2832	10.4202	10.0461	10.2627	10.0514	11.4035	10.9677	11.3852	11.2112	9.60227	9.61983	10.6858	10.8751
DDX27	chr20:47835831-47860614:+	9.76677	10.0499	9.77878	9.76038	9.99288	10.3087	11.4035	10.8251	10.5265	10.5	9.5996	9.33985	9.76673	9.46442
UBN2	chr7:138916230-138992982:+	11.234	11.4171	11.5916	11.3602	11.6406	11.5474	11.4035	11.9689	9.58587	9.85214	10.7046	10.8949	11.1516	11.3618
GPX1	chr3:49394608-49395791:-	10.7879	10.8511	11.0076	11.1642	11.4183	11.537	11.4035	11.4906	6.16057	5.23487	8.54238	8.21209	9.94204	9.95905
RALGAPA1	chr14:36007557-36278432:-	10.0461	9.91146	10.1154	10.2227	10.4776	10.6768	11.4011	11.3898	10.4491	10.3525	10.52	11.0463	10.2444	10.3138
ABCF1	chr6_cox_hap2:2051220-2071356:+	10.8158	11.3853	10.869	10.9696	10.481	10.0964	11.4003	11.1686	10.1776	10.6406	9.99039	9.90617	11.4353	10.9349
PCSK1N	chrX:48689501-48694040:-	4.73261	3.98072	3.25746	2.98428	11.4474	11.6355	11.3995	9.44169	7.22768	7.37664	6.10775	3.99777	2.65356	2.88905
SRPRB	chr3:133502876-133540336:+	9.73561	9.95308	10.9023	10.7325	10.8213	10.6292	11.3995	10.6168	10.2871	10.0366	9.81626	9.53887	10.0344	10.1109
MDH2	chr7:75677336-75696827:+	11.755	11.8471	11.0795	10.9091	10.9529	10.9779	11.3986	11.0259	11.34	11.6069	9.96262	9.62166	11.2272	11.3743
FAM168B	chr2:131805448-131851004:-	10.9045	11.2988	11.1575	11.2511	11.2249	11.0335	11.3978	10.8358	11.7764	11.4968	11.871	11.514	11.2213	11.2342
TCF3	chr19:1609288-1652328:-	11.1129	11.5949	11.0958	11.2341	11.1427	11.1864	11.397	11.2945	9.66428	10.2953	10.4372	10.7535	11.077	10.7772
MDM2	chr12:69202796-69239324:+	12.1369	11.714	12.3189	12.4933	10.7934	10.5487	11.3962	11.8614	12.9391	12.6311	10.397	10.2669	11.3571	11.5961
PPP1R3B	chr8:8993763-9009152:-	12.0094	12.3367	12.2834	12.516	12.6052	12.5363	11.3937	12.018	11.1152	10.5993	9.33817	8.71545	10.2934	10.4083
KIF5B	chr10:32297937-32345371:-	11.0437	11.215	11.4065	11.3348	13.0868	12.7196	11.3937	11.1671	12.4256	12.3003	11.5916	11.4088	11.3834	11.3126
RBMX	chrX:135955605-135962939:-	11.8488	12.031	11.8669	11.5901	11.4827	11.4337	11.3913	11.6307	11.4992	11.6193	11.4081	11.45	11.9245	12.0619
BTAF1	chr10:93683735-93790080:+	10.8891	10.728	10.9902	10.4665	10.4491	10.6376	11.3913	11.331	11.1045	10.642	10.9049	11.0919	10.9456	10.9463
PARK7	chr1:8021713-8045342:+	11.4741	11.5625	11.4787	11.2445	11.0256	10.7198	11.3913	11.1262	11.0793	10.6785	9.87152	10.0919	11.1888	11.344
RSU1	chr10:16632616-16859453:-	10.6054	11.2421	10.946	11.2697	10.8407	10.8043	11.3913	11.1735	10.6423	10.6502	8.88034	9.11672	10.3988	10.5058
ETF1	chr5:137841781-137878989:-	11.88	12.2171	11.9564	12.1284	11.0295	10.6586	11.3905	11.324	12.3991	12.3952	10.1765	10.2072	11.8448	11.7456
ACIN1	chr14:23527773-23540779:-	10.0229	10.7203	10.2364	10.3241	10.8328	11.0728	11.388	11.1079	9.79394	10.389	10.677	11.1405	10.7016	10.4387
UQCRB	chr8:97238903-97247862:-	11.2681	11.1964	10.942	10.5872	10.9316	11.1904	11.3872	11.4895	9.79505	9.83414	9.974	9.85886	10.4159	10.5473
EXOSC10	chr1:11126675-11159938:-	10.7236	11.137	10.6449	10.6411	11.3034	10.8947	11.3839	11.003	11.1661	10.744	10.3885	10.5572	11.1914	10.8305
CBFA2T2	chr20:32077927-32237837:+	9.03273	8.90128	9.1331	9.25481	12.3835	12.3764	11.3831	11.6282	11.4801	11.4566	10.0414	10.2774	8.97349	9.25775
PTK2	chr8:141668480-142011412:-	11.2938	11.167	11.4808	11.6588	11.6646	11.6619	11.3831	11.5002	12.2099	12.1792	11.132	11.4464	11.4577	11.5034
SNX2	chr5:122110690-122170234:+	10.7792	10.4425	10.0444	9.89357	12.0982	12.0539	11.3831	11.1952	10.9447	10.9054	9.574	9.66489	10.5109	10.5995
WDR33	chr2:128461807-128568761:-	10.9818	10.8564	10.8044	10.8373	11.2529	10.8178	11.3831	11.4037	10.9927	11.0956	10.1783	10.1627	10.8994	10.9195
STK35	chr20:2082527-2129198:+	10.6539	10.8953	10.7355	10.5617	11.3161	11.4674	11.3831	11.1686	11.4297	11.5307	9.63523	9.81316	11.1243	11.2011
ARHGAP19	chr10:98981929-99052430:-	10.6837	9.99035	9.92584	9.87424	10.7998	10.7053	11.3814	11.1854	10.7856	10.6212	9.09075	9.12963	10.4829	10.6451
NISCH	chr3:52489523-52527088:+	9.81156	9.83692	10.283	10.0111	11.1729	11.1887	11.3814	11.5532	9.79726	10.0253	10.9889	11.0958	10.1525	9.92647
HIST1H1A	chr6:26017259-26018040:-	4.52616	4.34329	2.03507	0.66235	4.24429	2.22232	11.3765	11.2736	9.07203	9.75434	11.6559	10.4135	6.56045	7.01458
DNAJC7	chr17:40128438-40169715:-	11.0861	11.726	11.2575	11.2944	10.9802	10.6155	11.3757	11.2997	11.1085	11.2939	10.3301	10.2681	10.9845	10.9957
METAP1	chr4:99916787-99983960:+	11.0954	10.6821	10.9013	10.9008	10.5264	10.7576	11.374	10.8814	10.5036	10.1164	9.9226	9.87736	10.6327	10.9399
EPB41L4A	chr5:111498314-111755010:-	9.68836	10.2082	9.78772	9.99103	10.562	10.5388	11.374	12.0309	11.3715	11.0467	8.91081	8.85576	9.23351	9.36625
CCNK	chr14:99947738-99977852:+	10.7386	10.9473	10.711	10.719	10.2456	10.1316	11.3682	11.2179	11.3573	11.2582	10.059	10.3038	10.7328	10.5531
ARFGEF2	chr20:47538274-47653230:+	10.3678	10.2314	10.3189	10.5572	11.5111	11.1244	11.3674	11.0712	11.9814	11.914	10.2984	10.5418	10.3517	10.4183
JARID2	chr6:15249085-15522273:+	12.2444	11.6241	11.946	12.005	11.4526	11.6486	11.3649	11.8133	9.8934	9.89122	11.1738	11.3304	12.9111	12.7288
TXLNG	chrX:16804554-16862642:+	10.5697	10.6821	10.2607	10.2807	10.1341	10.0438	11.3649	11.2624	11.0322	10.7652	9.41153	9.30611	12.2219	12.2048
PSMB6	chr17:4699438-4701798:+	11.434	11.5441	10.9873	11.0144	11.4	11.4622	11.3641	10.5991	11.0133	10.0645	9.58618	9.73756	10.9338	10.9914
CYP51A1	chr7:91741462-91764059:-	11.8215	12.0708	11.9324	12.1731	11.4195	11.1208	11.3624	11.3789	11.2293	10.8231	12.6064	12.1364	11.6558	11.7855
BFAR	chr16:14726667-14763093:+	10.4358	10.5143	10.3764	10.4713	11.2925	11.1418	11.359	11.7194	11.0176	11.1599	9.84809	9.44279	11.0276	10.4896
ATP11C	chrX:138808504-138914447:-	10.1566	10.609	10.2767	9.93847	11.1964	11.483	11.359	11.5922	11.0499	10.9281	9.05417	8.42404	11.3311	11.3655
GPR125	chr4:22388996-22517677:-	10.4349	10.5549	11.2671	11.2501	12.1865	11.939	11.3582	11.5181	10.8584	10.5146	10.8283	10.9211	10.7615	10.7817
RAF1	chr3:12625099-12705700:-	10.7288	10.4622	10.5716	10.8222	11.4514	11.559	11.3565	11.1392	11.9714	11.7639	10.814	10.8472	11.0502	11.1715
KIF1C	chr17:4901242-4931694:+	10.1822	10.6999	10.4972	10.4519	12.0779	11.9968	11.3565	11.15	10.0143	10.1186	8.65465	8.91664	10.4773	10.1396
TM9SF2	chr13:100153627-100216302:+	11.118	11.0275	11.5081	11.1249	11.233	11.0004	11.3557	11.4832	11.9576	11.6261	11.0817	10.9233	11.3532	11.3816
STX16	chr20:57226308-57254582:+	10.9479	10.3231	10.2347	10.1522	10.8564	10.7922	11.3549	11.2847	11.3644	11.0782	11.1987	11.3652	11.1048	11.3596
PRPF40A	chr2:153508106-153573975:-	11.5485	11.608	11.462	11.4665	11.1305	11.1584	11.3549	10.8024	10.3983	10.6443	10.8626	11.1507	11.6337	11.3312
WDR77	chr1:111982511-111991830:-	11.2903	11.4947	11.2995	11.5827	10.915	11.1031	11.354	11.2	11.9354	11.0999	9.455	9.37281	10.5638	10.715
HTT	chr4:3076236-3245687:+	11.7535	11.2655	11.7122	11.9014	11.6477	11.579	11.3532	11.5114	11.0148	11.0191	11.2516	11.1845	11.6526	11.8632
SRPR	chr11:126132813-126138877:-	9.50696	10.2327	9.81861	9.81464	10.2416	10.195	11.3515	10.6012	10.0601	10.0082	9.92474	9.74932	10.1806	10.0089
FAM13B	chr5:137273641-137368802:-	9.87284	9.79542	9.74702	9.8019	10.5231	10.4318	11.3507	10.597	10.0947	10.1789	10.3099	10.8172	8.82349	9.20111
TSG101	chr11:18501857-18548503:-	10.034	10.1449	9.96186	9.86202	10.5524	10.4778	11.3498	11.2145	10.5827	10.7183	9.95324	9.80352	9.95124	10.1161
MYO9A	chr15:72118360-72410440:-	9.44227	8.59963	9.24127	9.38686	10.9472	11.0609	11.3498	11.4735	10.6841	10.3704	9.83227	9.76099	9.4523	9.10381
DCAF12	chr9:34086380-34126771:-	10.2872	10.0727	10.4697	10.2972	10.7238	10.2798	11.3498	11.0878	10.9743	10.5106	10.5617	10.1089	10.1901	10.5316
NUCKS1	chr1:205681946-205719372:-	14.7021	14.1451	14.4678	14.3104	13.7563	13.8356	11.3498	11.6852	14.7863	14.3456	13.175	12.9682	14.3768	14.7048
PRPF4B	chr6:4021568-4065217:+	10.9975	11.1769	11.16	11.1888	11.182	10.9631	11.3481	11.2343	11.231	11.2037	10.8825	11.1931	11.2547	11.27
CLSTN1	chr1:9789078-9884550:-	11.0617	11.4512	11.215	11.317	11.0547	11.2743	11.3456	11.093	11.0052	11.0517	10.5305	10.56	10.8412	10.3373
CDS2	chr20:5107406-5178533:+	11.1948	11.0514	11.1678	11.3506	11.5529	11.7967	11.3448	10.8411	11.5278	11.3479	9.74438	9.85886	11.4945	11.8047
CTPS1	chr1:41445006-41478235:+	10.527	10.6989	11.0294	10.8984	10.1985	10.0399	11.3439	11.5537	10.9256	10.6346	9.73102	9.47957	10.9369	11.0662
MCM4	chr8:48872762-48890719:+	12.1775	12.1279	12.0402	11.7845	10.9447	10.7134	11.3439	11.8327	12.415	12.7579	10.4461	10.0666	11.9028	11.9349
LUC7L3	chr17:48796925-48830072:+	11.5056	11.3495	11.2774	11.2015	12.4142	12.5338	11.3439	11.8133	12.8787	12.7903	11.1106	11.8247	11.8568	11.5695
GNL2	chr1:38032412-38061586:-	10.3493	10.6153	10.5508	10.392	9.66462	9.65026	11.3439	10.8977	11.0902	10.8341	9.02263	9.0062	10.1248	9.94334
C14orf2	chr14:104378624-104387903:-	11.1538	11.5177	11.2	10.9977	11.0861	11.0148	11.3388	11.1938	10.4307	10.467	10.4319	10.0463	10.3385	10.3462
SFRP2	chr4:154701741-154710228:-	10.1533	10.6772	11.662	11.2054	12.5699	11.9224	11.3363	11.3653	5.03128	7.09501	7.7027	8.1322	11.5426	11.321
CRKL	chr22:21271713-21308037:+	12.0406	11.7284	11.844	11.7518	11.6422	11.6801	11.3363	10.8188	12.4125	12.0784	11.6893	11.2103	11.4805	11.6179
DNAJB1	chr19:14625581-14629201:-	9.41068	9.07121	9.24127	9.18591	10.089	10.064	11.3354	11.8165	10.4442	9.58013	12.2465	12.1434	8.84339	8.87463
MTPAP	chr10:30598729-30638267:-	10.8522	10.0329	10.4374	10.5647	10.0802	9.71738	11.3354	10.622	10.1354	9.83672	10.1255	9.99918	10.5342	10.9275
MTR	chr1:236958580-237067281:+	11.1499	11.23	11.1583	11.0823	10.5491	10.9448	11.3337	11.6137	11.7427	11.3488	11.3854	11.4282	11.0831	10.9842
BLMH	chr17:28575212-28619184:-	10.5087	11.1943	10.2396	10.2379	10.2039	10.0348	11.3329	11.2315	9.71662	9.19512	9.99446	9.8417	10.0891	10.0452
TPP2	chr13:103249285-103331523:+	11.36	10.8824	11.294	11.348	11.1045	11.0463	11.3329	11.0313	11.077	10.6376	10.3962	10.4334	11.4085	11.7193
BRPF3	chr6:36164549-36200567:+	9.69916	10.3792	10.4374	10.6165	10.521	10.5568	11.3329	11.0453	11.1001	11.1946	12.1596	11.9935	10.3769	10.1473
PRC1	chr15:91509267-91537881:-	10.6427	10.0997	10.6485	10.6093	10.9217	10.7459	11.3329	10.6906	11.582	10.8572	9.80703	9.68428	10.4523	10.6324
DCAF7	chr17:61627795-61671642:+	11.4126	10.9855	11.2405	11.3602	11.6065	11.4037	11.3312	11.4991	12.314	11.9443	11.9472	11.6046	11.5008	11.6412
INTS8	chr8:95835517-95892721:+	10.2728	9.76955	9.93995	9.76564	9.91505	10.3077	11.3312	11.3404	10.6527	10.4795	9.48134	9.3465	9.99638	9.90434
NFATC3	chr16:68119268-68263162:+	11.0376	10.693	10.7297	10.7365	10.8907	10.9186	11.3303	11.3132	11.5188	11.4341	10.9285	10.5874	10.9629	10.751
UBR1	chr15:43235097-43398286:-	10.1123	9.9432	9.95393	10.1218	10.5799	9.9018	11.3303	11.6476	11.067	10.3677	10.6109	10.4926	9.81903	10.2672
PSMC1	chr14:90722893-90738966:+	11.4266	11.8145	11.5922	11.599	11.7347	11.6435	11.3295	11.3684	11.8843	11.9589	10.5242	10.5724	11.6422	11.3652
SEC61G	chr7:54819939-54826939:-	10.2882	10.3657	10.357	10.2284	10.3952	9.85894	11.3295	11.0803	10.823	10.7901	9.42366	9.34871	10.2268	10.237
KIAA0430	chr16:15688225-15737023:-	9.88911	9.66722	10.3019	10.2715	10.4422	10.3619	11.3286	11.0908	9.94617	9.83672	11.3107	11.2109	10.4752	10.5322
RLIM	chrX:73802810-73834461:-	10.7777	10.5954	10.7539	10.8197	10.9545	10.78	11.3286	10.3436	11.3573	11.0349	11.1608	11.1777	10.8684	10.9595
PSMA4	chr15:78832746-78841563:+	11.5718	11.713	11.5903	11.2715	10.9992	10.3842	11.3278	11.1101	11.2953	10.2505	10.0619	9.94029	11.178	11.0402
SMC4	chr3:160118346-160152741:+	11.2196	11.401	11.2655	11.0536	11.7418	11.7376	11.3269	11.9011	11.5701	11.4914	10.4221	10.4582	11.3976	11.2402
MRPS5	chr2:95752951-95787754:-	9.95758	10.3743	9.41589	9.44371	9.87963	10.2369	11.3252	10.9348	10.1528	9.78277	9.1576	9.25044	8.89938	8.57936
JADE1	chr4:129730777-129785787:+	9.64749	9.31036	9.09396	9.236	8.48325	8.67847	11.3218	10.5069	9.56656	9.04893	8.62608	7.92259	10.0667	10.3092
RPUSD3	chr3:9879532-9885702:-	8.6427	9.36319	7.80765	8.0199	11.1001	11.3685	11.32	10.7285	11.1895	11.4422	7.90649	7.30156	8.7897	8.80466
POLR3A	chr10:79734906-79789298:-	10.4069	10.7038	10.5986	10.6078	10.4617	10.3151	11.3192	11.078	10.4811	10.4117	10.1412	9.9476	10.6573	10.7992
IGF2R	chr6:160390130-160527583:+	12.0062	12.2997	12.3285	12.3787	11.8542	12.0154	11.3183	11.3379	11.8254	11.7791	11.1671	10.8243	12.0615	11.6665
MCMBP	chr10:121588915-121633140:-	10.1986	10.2259	10.2972	10.2604	10.8451	10.4131	11.3166	11.0437	11.9777	11.5874	9.40696	9.40079	10.0487	10.6293
POLE	chr12:133200347-133264110:-	10.8453	10.7779	11.019	10.7338	11.3161	11.4077	11.3149	11.3189	12.5583	12.4814	10.4085	9.90767	10.4465	10.474
UQCRC2	chr16:21964608-21994668:+	11.4817	11.4874	10.9893	10.7878	10.6882	10.9004	11.3132	11.444	11.2764	10.7814	10.4206	10.6097	11.1324	11.3195
DDX24	chr14:94517267-94547558:-	10.6829	11.1166	10.8021	10.7577	10.608	10.4357	11.3132	11.1833	10.7184	10.5638	11.6582	11.3592	10.6839	10.5257
TRIP11	chr14:92434242-92506403:-	10.2266	10.4783	10.2249	10.1522	10.9569	10.7498	11.308	11.1973	10.8132	10.5162	10.3261	10.8409	10.4283	10.2337
RNF114	chr20:48552913-48570422:+	10.8762	10.9366	11.0332	10.8522	11.2182	10.9725	11.3071	11.5472	10.6119	10.2002	9.74438	9.6702	10.4737	10.6602
MAVS	chr20:3827445-3856770:+	10.7951	10.8987	10.7251	10.8373	10.9834	11.1887	11.3036	11.2571	11.7157	11.6738	10.9359	10.8059	11.1715	10.9823
URB1	chr21:33683329-33765312:-	10.7386	10.8476	10.7016	11.0739	9.90166	10.1904	11.3028	11.7882	10.6715	10.7489	9.96677	10.2657	10.6579	10.8095
DARS	chr2:136664253-136743222:-	11.3942	10.8298	10.9499	10.5312	10.6183	10.297	11.301	11.3965	11.3603	11.1127	10.5835	10.4397	11.0928	11.0165
HNRNPL	chr19:39327027-39340617:-	11.5922	11.6782	11.5547	11.518	10.9666	11.0342	11.301	11.0352	11.3093	11.5008	10.906	10.5495	11.528	11.6938
SCAMP5	chr15:75287875-75313836:+	7.25198	5.75833	7.19157	7.18591	7.75674	7.20417	11.3001	8.9231	8.7705	8.19512	8.17743	6.96356	9.62702	9.687
ARHGAP35	chr19:47421932-47508333:+	11.8376	11.9115	11.9554	11.9775	11.9054	11.5644	11.3001	10.3904	12.0938	11.8211	11.7651	11.7643	12.3289	12.4053
GPBP1	chr5:56471274-56560506:+	11.5021	11.2602	10.9579	10.9408	10.8573	11.1352	11.2993	11.7319	11.5724	11.031	11.0755	11.1551	11.3287	11.6179
FBXO7	chr22:32870706-32894818:+	10.5798	10.3595	10.4959	10.6944	10.7679	10.8877	11.2993	10.9513	10.696	9.87118	10.1684	10.1309	10.5804	10.6894
AGPAT6	chr8:41435706-41482520:+	9.58394	9.91483	9.57422	9.89357	11.2614	11.0412	11.2993	11.1327	11.0416	10.8509	9.42366	9.69995	9.61935	9.2938
UHMK1	chr1:162467594-162499419:+	9.72659	9.67321	9.87217	9.85217	8.89153	9.08774	11.2984	10.2396	11.44	11.2991	9.23703	9.42404	9.88984	9.99472
GATAD2B	chr1:153777202-153895451:-	10.8817	10.7125	10.8456	10.8108	11.4612	11.4707	11.2975	11.3061	11.6402	11.4741	11.9688	11.9974	10.9675	11.5138
MLH1	chr3:37034840-37092337:+	10.5374	10.6622	10.7641	10.4272	10.4024	10.283	11.2967	10.6994	10.049	9.95686	10.4252	9.78077	10.2005	9.9384
YTHDF3	chr8:64081185-64125346:+	11.0449	11.493	11.4345	11.4897	11.5237	11.3188	11.2967	11.0997	12.1324	12.274	11.06	11.2296	11.8511	11.6086
STARD7	chr2:96850602-96874573:-	13.0056	12.7203	12.879	12.9561	12.6139	12.3565	11.2958	11.6552	13.463	12.9609	11.7301	11.3448	12.7592	12.8353
RAPGEF2	chr4:160188997-160281301:+	10.0689	10.0591	10.3251	10.4777	11.3085	10.8791	11.2949	11.6127	11.1708	10.9874	10.3651	10.1037	10.5437	10.3721
RAB1B	chr11:66036055-66044963:+	10.6938	10.6461	10.5013	10.7683	11.2296	11.3822	11.294	10.5747	11.8219	12.1255	9.97194	9.40929	10.014	10.0744
TRIM71	chr3:32859509-32933771:+	12.9651	12.4757	12.4928	12.5254	12.2266	12.2386	11.2932	11.807	12.719	12.5436	3.84472	4.39009	12.8814	13.0082
SPIN1	chr9:91003296-91093622:+	11.3556	11.1514	11.5289	11.4503	11.3742	11.1566	11.2923	11.8052	11.7184	11.2883	11.9848	11.8631	11.7214	11.8292
ATP5J2	chr7:99055783-99063824:-	11.4937	11.4248	10.9902	11.1986	10.9913	10.9638	11.2905	10.5662	10.1267	10.1941	9.86708	9.38148	10.6353	10.9576
XPO6	chr16:28109297-28223239:-	11.8851	11.8489	11.7075	11.8815	10.8204	11.1748	11.2888	11.473	11.5371	11.5697	10.5922	10.3038	11.527	11.5211
YY1AP1	chr1:155629232-155658447:-	9.94466	10.0313	9.78102	9.84723	10.8616	10.8926	11.2879	11.3678	11.2108	11.4687	10.0405	10.2958	10.2918	10.1109
HERC1	chr15:63900816-64126147:-	10.6435	10.4425	10.5755	10.4055	11.089	11.0552	11.2879	11.1615	11.4005	11.3704	11.4994	11.5238	11.1414	11.1292
NDUFA10	chr2:240896788-240964819:-	10.6546	10.8987	10.4904	10.3489	10.4306	10.7269	11.2861	11.2854	9.94018	9.84059	10.455	10.6407	9.88558	10.1396
IMPAD1	chr8:57870487-57906430:-	11.5781	11.215	11.6306	11.7987	12.8551	12.805	11.2853	11.0046	13.6461	13.1997	11.5781	11.1264	10.5784	10.8506
SERINC3	chr20:43127900-43150726:-	10.1656	10.7705	10.9054	10.9373	11.2182	11.0115	11.2844	11.2241	11.4818	10.9657	10.4146	10.1024	10.407	10.2798
IMPDH2	chr3:49061761-49066875:-	11.7513	11.2515	10.7401	10.7656	10.2745	10.1292	11.2826	10.8788	10.0181	9.64942	9.99039	9.67725	10.5129	10.7745
SF1	chr11:64532075-64546316:-	11.0796	11.3395	11.8273	11.3894	11.3964	11.4062	11.2809	11.1486	11.9655	11.8044	11.5061	11.2634	11.5541	11.5061
ANXA5	chr4:122589151-122618147:-	12.9519	13.6382	13.8239	13.9701	11.696	11.5415	11.28	11.4109	12.1532	11.9687	11.2263	10.7791	12.1636	11.9399
IPO9	chr1:201798287-201853422:+	12.4642	12.3461	12.3838	12.3277	12.1951	12.3736	11.28	11.7979	13.0661	12.7234	11.9014	11.6596	12.3032	12.4035
UBE2R2	chr9:33817181-33920401:+	11.3136	11.1078	10.8316	10.8972	11.2816	11.4166	11.2791	11.1335	11.6814	11.5897	11.5662	11.5199	11.4648	11.5819
ACVR2B	chr3:38495789-38534633:+	12.6796	12.1471	12.5222	12.1243	12.0543	12.2141	11.2773	10.8727	11.993	11.8585	11.2818	11.4029	13.1698	13.1758
RDX	chr11:110066285-110167437:-	10.2457	10.8936	9.96186	10.0991	10.1341	10.4636	11.2773	11.4091	10.0322	10.2944	10.8453	10.6171	11.2192	10.7756
CDC42SE2	chr5:130599701-130730382:+	10.4542	10.0406	10.6238	10.3471	9.75674	9.8905	11.2773	11.336	11.7407	10.6814	9.74679	9.2739	9.81231	10.2712
FNDC3A	chr13:49550047-49783915:+	10.7937	11.1268	10.8669	10.6209	12.2009	12.0326	11.2764	10.6994	9.6895	10.0896	11.6401	11.7804	10.4092	10.3911
CAD	chr2:27440257-27466654:+	11.5012	11.2455	11.4683	11.4314	11.1132	11.4097	11.2755	10.9815	11.4544	11.224	10.5963	9.98504	11.6759	11.5995
DTL	chr1:212208894-212278348:+	11.6375	11.6717	11.569	11.289	11.1985	11.711	11.2738	11.2477	11.4676	11.584	10.4907	9.71374	11.8676	11.8896
SIAH1	chr16:48394445-48399784:-	9.64909	10.1319	10.2558	9.89597	10.3626	9.96648	11.2711	11.6225	9.79947	9.41694	9.82429	9.96356	9.74691	9.8767
DKC1	chrX:153991016-154005964:+	12.0025	12.0941	11.9912	11.9466	11.1992	10.7677	11.2711	11.7443	11.9422	11.5446	10.3277	10.424	11.7877	11.8975
DOCK11	chrX:117629871-117820123:+	8.28515	7.37304	8.12253	7.73917	11.3632	11.3827	11.2711	11.6189	9.45895	8.88623	10.2901	10.4366	7.34162	8.11612
IARS	chr9:94972489-95056038:-	12.5395	12.8066	12.5508	12.6819	11.6696	11.4956	11.2684	11.2261	12.2143	12.0823	11.4864	11.1258	12.5797	12.6722
CEP170	chr1:243287729-243418708:-	11.9369	11.8276	12.2237	12.4511	12.5875	12.4301	11.2684	11.0682	10.919	10.7434	11.4104	11.4745	11.3909	11.5566
DDX18	chr2:118572254-118589953:+	12.1942	12.5359	12.5816	12.3449	11.2977	11.1887	11.2649	11.1269	13.0684	13.0407	11.0306	11.0188	12.1873	12.1851
CACYBP	chr1:174968570-174981163:+	10.6218	10.8686	10.6571	10.6609	9.87621	10.1328	11.264	10.4299	10.9635	11.1971	9.86819	9.55428	10.4581	10.4624
AKAP13	chr15:85923846-86292589:+	11.3537	11.4201	11.5342	11.525	11.4148	11.5142	11.264	11.4889	11.0495	10.8862	11.8834	11.9348	11.1225	10.9384
EIF4G1	chr3:184038100-184053146:+	12.259	12.802	12.5508	12.4897	12.079	12.0294	11.2613	11.5423	12.595	12.9025	11.4602	11.3276	12.5918	12.0687
PRDM2	chr1:14031349-14114574:+	9.88642	10.4541	10.4087	10.3697	11.4714	11.3251	11.2604	11.6627	11.4589	11.5057	10.8847	11.2463	10.2894	10.2814
CTSD	chr11:1773981-1785222:-	9.46234	9.26348	9.27028	9.20151	9.79888	10.3721	11.2595	10.9088	10.7495	10.3028	8.66234	8.09581	9.68454	9.83795
TNKS	chr8:9413444-9639856:+	11.6063	10.8289	11.2257	10.6638	10.9175	10.8955	11.2595	10.9331	11.6472	10.9335	11.5774	11.5292	10.9287	11.3615
RSF1	chr11:77377273-77531880:-	10.1499	10.2936	10.397	10.3044	11.0078	10.6155	11.2595	11.0788	10.1001	10.5203	11.1617	11.3553	11.0043	10.5197
WDR26	chr1:224572844-224622001:-	11.6618	11.4495	11.6789	11.5901	11.7267	11.7872	11.2586	11.3727	12.3167	12.0372	11.4748	11.5282	11.3758	11.3161
IQGAP1	chr15:90931472-91045475:+	12.2298	12.3898	12.4413	12.5211	12.3531	12.8161	11.2577	12.0094	12.4912	12.2327	11.0522	10.8994	12.0447	12.1887
OAZ1	chr19:2269519-2273487:+	12.1961	12.3795	11.4669	11.6567	11.7186	11.5604	11.255	11.6506	11.8885	11.7964	10.6056	10.7392	11.6676	11.3983
TRA2B	chr3:185632357-185655924:-	11.6112	11.9621	11.6325	11.5412	11.5346	11.7588	11.255	11.6542	11.0523	11.1286	10.8638	10.8933	11.3924	11.2147
TIMELESS	chr12:56810156-56843200:-	10.0937	10.2819	10.5455	10.392	11.3862	10.9591	11.2541	11.0758	10.7067	10.719	10.4244	9.98504	10.274	10.341
SUSD2	chr22:24577443-24585074:+	6.26866	5.17336	5.20499	4.56924	9.54914	9.7537	11.2523	11.4963	10.6119	11.2892	3.33014	3.58274	5.61292	6.53814
SPAG5	chr17:26904582-26926056:-	10.7221	10.7451	10.9136	10.6539	11.4271	11.3145	11.2514	10.9677	10.9501	10.7323	9.8105	9.49563	10.701	10.7789
PNISR	chr6:99847840-99873207:-	11.4358	11.5933	11.05	11.021	11.7563	11.7146	11.2514	11.4551	11.5827	11.7458	11.5603	12.2552	12.4338	11.9947
ASH1L	chr1:155305051-155532324:-	11.0837	10.5689	10.8806	10.2953	11.6178	11.6262	11.2496	11.8473	12.7698	12.7787	12.252	12.2663	11.2243	11.2366
GSPT1	chr16:11961984-12010519:-	11.8119	11.9596	11.9309	11.7793	10.9842	10.7677	11.2469	11.2295	10.9073	10.7895	10.6476	10.533	11.6561	11.6073
ACADM	chr1:76190031-76229363:+	9.7175	9.58911	9.82297	9.42722	9.66065	9.46263	11.2451	11.2193	9.0702	9.0556	9.58753	9.08258	9.94614	10.1541
VPS13B	chr8:100025493-100889814:+	10.7675	10.2923	10.8764	11.0319	11.2074	11.3957	11.2442	11.7252	11.8443	11.6042	11.3951	11.6711	10.6019	10.7482
KLHL42	chr12:27933186-27955973:+	10.2255	10.8145	10.9023	11.182	10.3868	10.3413	11.2424	10.9045	12.5833	12.2991	11.1743	10.9001	10.3532	10.3008
POLR1A	chr2:86253450-86333278:-	10.466	10.8546	10.893	10.9798	9.94309	10.4721	11.2415	11.2227	11.5002	11.347	10.2301	10.1037	10.6404	10.6299
USP12	chr13:27640286-27746033:-	9.56043	9.77884	9.94795	10.1053	10.3711	10.1147	11.2415	11.6728	9.44067	9.44093	9.38698	9.38579	9.47232	9.84958
FGD6	chr12:95470524-95611240:-	10.6814	10.4953	10.7922	10.7067	10.3504	10.4072	11.2406	11.1196	9.28237	9.51221	8.95324	9.03669	11.2837	11.4151
PSMA6	chr14:35747763-35786685:+	11.6786	11.645	11.5986	11.4889	11.333	11.4067	11.2397	11.2782	12.0745	11.0196	10.4092	10.3531	11.212	11.3729
CDC123	chr10:12237960-12292589:+	11.9511	12.0185	11.8202	11.8906	11.2202	11.6133	11.2397	10.8605	10.8573	10.9085	10.06	10.3354	12.1592	11.7098
ATAD2	chr8:124332090-124408705:-	10.3295	9.70084	10.1797	9.97069	10.5904	10.2425	11.2397	11.0923	12.1926	11.941	10.5828	10.2242	9.72681	9.87877
CD9	chr12:6309481-6347437:+	11.0388	10.9783	10.4766	10.2189	10.905	10.8618	11.2378	11.1749	12.6784	11.9649	7.99039	7.69821	9.68821	9.56661
BRD8	chr5:137492572-137514358:-	9.48393	9.85108	9.7239	9.47292	10.6725	10.7246	11.2378	10.7933	10.999	10.6122	10.181	10.5986	9.7897	9.82836
COX6C	chr8:100890222-100906242:-	11.1744	11.3116	11.0537	11.0991	10.5747	10.5096	11.2351	10.6916	11.1117	10.7679	10.8759	9.85886	11.4411	11.1908
RAD50	chr5:131892615-131980313:+	10.9659	10.5298	10.0028	10.2734	10.5799	10.3308	11.2324	11.3151	10.1937	9.74198	10.7902	10.99	11.1378	11.1201
ARID1A	chr1:27022521-27108601:+	11.7186	12.2225	12.0547	11.8602	12.1154	12.0911	11.2315	11.1071	11.6068	11.8018	11.6063	11.6524	12.0986	11.932
BRK1	chr3:10157332-10168874:+	10.8529	10.7116	11.0028	10.9501	11.4635	11.5411	11.2305	10.4452	10.7722	11.3908	10.5093	10.2398	11.1592	11.1065
STON2	chr14:81726993-81893556:-	9.53653	10.1217	11.4123	11.6202	12.0816	11.3761	11.2296	11.7887	11.9469	11.7201	8.30742	8.52916	10.892	10.8757
HTATSF1	chrX:135579237-135594503:+	11.6562	11.8095	11.4437	11.3401	11.2964	11.0122	11.2278	12.1071	11.2444	11.1692	11.3753	11.2552	11.3362	11.2232
ANAPC4	chr4:25378847-25420120:+	9.60051	9.58488	9.82731	9.53887	9.89661	10.2324	11.2278	11.5181	10.4449	10.1491	9.32207	9.30384	9.4652	9.71386
SLAIN2	chr4:48343612-48428215:+	9.7987	9.88933	9.46969	9.25854	9.59977	9.95838	11.2278	11.2723	9.13806	9.49267	10.3188	10.0826	9.4188	9.67398
BAG3	chr10:121410881-121437329:+	8.55704	9.21776	8.48902	8.77087	9.69792	9.55144	11.2269	9.79513	8.62125	9.42383	8.20929	8.20235	8.48082	7.85588
GHITM	chr10:85899184-85913311:+	10.4088	10.3244	10.6957	10.4889	10.0935	10.1495	11.2269	10.8015	11.2281	10.1397	9.42215	9.21209	9.77826	9.78607
ARHGEF11	chr1:156904631-157015162:-	9.96015	10.3155	9.98538	9.89357	10.6497	11.0772	11.2269	10.8874	11.2657	11.5642	10.4153	10.56	10.7857	10.3677
SNRPE	chr1:203830739-203840280:+	11.4266	11.6277	11.6263	11.636	10.9291	10.7661	11.226	11.0644	10.8241	10.5138	9.85034	9.59023	11.078	10.8101
SPTLC2	chr14:77972339-78083110:-	10.9894	10.9021	10.5269	10.5125	11.8266	11.814	11.226	11.8544	11.9765	11.3488	10.1012	10.2599	10.7994	11.0127
PEBP1	chr12:118573869-118583390:+	12.1994	12.0228	12.036	11.965	11.4324	11.7265	11.225	11.4335	12.4537	12.0025	10.9704	10.5733	12.03	11.9134
ASRGL1	chr11:62104773-62160887:+	9.26659	9.37794	8.20499	8.22459	11.709	11.3792	11.225	10.9513	10.6667	10.3334	6.75161	6.65599	8.17364	7.08783
SPRY4	chr5:141689991-141704620:-	10.2583	12.3433	13.4503	13.6602	13.7459	13.3806	11.2205	12.7596	13.9251	14.0431	9.48424	9.65062	11.6078	11.5682
PTPRF	chr1:43996546-44089343:+	11.2836	11.1853	11.1287	11.3303	11.0764	11.2133	11.2195	11.3348	12.4377	12.4557	10.9595	10.8227	11.3548	11.14
HMGN1	chr21:40714240-40721047:-	11.8091	11.9283	11.8387	11.4478	11.328	11.3124	11.2195	10.8197	11.3656	11.5485	11.6129	11.4516	11.2039	11.2317
RBM12	chr20:34236846-34252878:-	11.2116	11.8738	11.9049	11.9115	11.3711	11.3034	11.2195	11.6349	12.2365	12.0771	11.2499	11.1551	12.3066	12.1939
NDUFB4	chr3:120315127-120321258:+	10.8633	10.7677	10.5845	10.4745	10.1139	10.1098	11.2186	10.4741	9.76373	10.0622	9.91939	9.80674	10.2886	10.4233
SNAPC3	chr9:15422781-15461627:+	9.29739	9.13915	9.09396	9.00665	10.5416	10.5307	11.2177	10.8553	10.6262	10.6084	9.6482	9.55811	10.0401	10.048
UHRF2	chr9:6413150-6507051:+	9.45325	9.02199	9.37194	9.35235	10.1226	9.83997	11.2158	10.8849	10.545	10.2716	9.87041	9.98788	9.31177	9.13006
CASP2	chr7:142985307-143004789:+	11.1352	10.6491	11.5047	11.2999	11.4036	11.4205	11.2149	11.2749	11.1895	10.7406	11.5607	11.305	10.863	10.8406
KIF22	chr16:29802288-29816706:+	10.0701	10.3998	10.0238	9.98653	11.1512	11.1956	11.214	11.0313	10.4449	10.5098	9.72491	9.70858	9.73867	9.81008
APMAP	chr20:24943579-24973425:-	10.5008	10.4213	10.3312	10.4289	11.0448	10.6461	11.2121	10.9439	10.96	10.6302	10.515	10.4282	9.93485	9.96684
TEAD1	chr11:12695968-12966284:+	12.5966	12.1521	12.3678	12.4681	12.5218	12.5664	11.2121	11.0697	12.6948	12.6249	11.4972	11.3498	11.7598	11.5813
SNRPD1	chr18:19192259-19210208:+	11.6527	11.7337	11.698	11.6165	11.0233	10.8712	11.2112	11.4493	10.9427	10.3177	10.3691	10.0558	11.1728	11.1732
FRYL	chr4:48499379-48782316:-	10.7409	10.5721	11.1101	11.0232	11.5667	11.233	11.2112	11.5041	11.4777	11.2002	10.8203	10.7635	10.5239	10.6095
CPVL	chr7:29035246-29186153:-	9.12034	9.51766	8.45573	8.7122	9.16525	9.6351	11.2112	10.3373	9.91901	10.0645	8.12642	8.6702	8.21835	7.71502
ARID2	chr12:46123619-46301819:+	10.8194	10.6602	10.9893	10.6339	11.3293	10.8073	11.2094	10.8588	11.3888	11.1532	11.3557	11.5021	11.1234	11.249
KLHL18	chr3:47324329-47388306:+	8.92375	9.25285	9.31119	9.43714	11.2343	11.0063	11.2066	11.0149	11.3213	11.2816	8.39007	8.11672	8.92035	8.91545
DYRK1A	chr21:38792601-38887679:+	10.6602	10.2884	10.3999	10.1279	10.6931	10.7317	11.2038	11.0227	11.5308	11.543	11.2413	11.0125	10.976	11.0644
LRIG2	chr1:113615830-113667342:+	9.15887	8.45414	9.28931	8.5141	9.26273	9.37207	11.2029	10.6033	9.38149	8.94253	9.40084	9.43449	9.49626	9.42114
POLDIP3	chr22:42979726-43010968:-	9.98307	10.0282	9.48628	9.67358	10.2562	10.6427	11.2019	10.6857	9.60114	9.52509	9.8913	9.63259	10.0497	9.70225
PCBP1	chr2:70314584-70316334:+	11.6969	12.1283	11.7069	11.5164	11.9921	11.8564	11.201	11.2464	11.7651	12.2198	11.4263	11.301	12.2266	11.8168
RBPMS	chr8:30242016-30429778:+	11.0309	10.7442	11.0133	10.9408	11.5993	11.9557	11.201	11.0576	11.8562	11.8541	9.07546	9.37064	11.6375	11.6439
SF3A3	chr1:38422651-38455761:-	11.329	11.8996	11.2526	11.4322	10.4833	10.27	11.2001	11.247	10.3674	10.8192	10.3493	10.105	11.2894	10.9364
EIF5A	chr17:7210855-7215782:+	12.3085	12.6544	12.3838	12.5362	10.9889	11.0277	11.1991	10.7748	11.3483	11.0765	10.4062	10.0706	12.612	12.4539
VPS13A	chr9:79792360-80032399:+	11.1306	9.82442	10.3912	10.2752	10.6285	10.9945	11.1991	11.3635	10.019	10.0299	9.76715	10.223	10.6251	10.9861
GNA13	chr17:63005406-63051892:-	10.9072	10.6184	10.9717	11.0417	10.4295	10.5334	11.1982	11.099	11.6497	11.3047	10.4733	9.93882	10.5987	11.0798
CTNNB1	chr3:41240941-41281939:+	12.6011	12.4843	12.9223	12.928	11.9762	12.0412	11.1982	11.1421	12.8288	12.2676	12.8732	12.643	12.5678	12.6929
CLIC4	chr1:25071759-25170815:+	11.7664	11.7484	11.8137	11.7819	11.5111	11.3402	11.1982	10.7514	11.2961	11.4225	10.4712	10.2218	11.8532	11.8041
SLC4A8	chr12:51785100-51909547:+	9.34732	8.25551	8.27028	8.70127	12.2141	11.9922	11.1963	11.3157	12.4032	11.8396	9.56991	9.49762	8.53621	8.4849
FBLN1	chr22:45898718-45954591:+	10.7843	10.9207	11.1949	11.2999	11.2121	11.3335	11.1944	10.8526	9.1081	9.06004	10.3	9.87429	10.7667	10.8443
EPG5	chr18:43427573-43547305:-	10.1899	9.84932	10.074	10.1115	10.5747	10.7069	11.1926	10.6506	10.7125	10.4221	11.0429	10.9001	10.3118	9.93642
SNW1	chr14:78183943-78227497:-	9.97927	10.3792	10.154	9.75775	9.89153	9.89898	11.1916	11.222	10.4673	10.5962	9.5996	9.40929	10.0478	9.67517
SUDS3	chr12:118814357-118855840:+	10.5408	10.1846	10.1592	10.2807	10.9937	10.796	11.1916	10.6876	11.826	11.4328	9.98529	10.0312	10.7082	10.7883
FRMD6	chr14:52118575-52197444:+	7.90253	7.85987	10.21	10.2112	12.4068	12.2383	11.1907	11.0282	12.2377	11.7988	7.15941	6.48963	8.14185	8.16433
PIK3R3	chr1:46505811-46598380:-	9.45325	10.0047	10.1746	10.2917	10.8284	10.475	11.1907	11.3989	10.42	10.3122	9.88802	9.96644	9.35554	9.67517
CENPJ	chr13:25456411-25497027:-	10.3927	10.3607	10.2987	10.2246	12.0839	11.9688	11.1907	11.4764	9.48661	9.50897	10.086	10.3498	10.3609	10.2546
SEPT11	chr4:77870894-77959768:+	12.31	12.6819	13.1772	13.3852	13.0768	12.7075	11.1897	11.458	13.0521	12.9741	11.7483	11.0753	12.3278	12.3348
PHF8	chrX:53963112-54071569:-	9.7987	10.1663	9.47247	9.53272	10.3268	10.6735	11.1879	11.2166	10.3396	10.3908	10.0658	10.4593	9.88345	9.91545
ZEB1	chr10:31608100-31818742:+	6.91318	7.69693	8.85524	9.03739	7.70372	6.95567	11.1879	10.2125	3.35321	3.6182	9.3172	9.64163	5.84119	4.01458
MMP15	chr16:58059281-58080804:+	8.66177	9.15921	9.61501	9.64534	10.8106	10.9918	11.185	10.6985	8.64354	8.81197	10.0532	9.55428	8.29421	8.3692
GLIPR2	chr9:36136532-36163910:+	6.72054	7.33324	7.9658	8.19373	11.865	11.6899	11.1841	11.2964	8.45195	8.26973	8.74679	8.64163	7.09097	5.7334
FYTTD1	chr3:197476423-197511317:+	7.73261	8.94815	8.71689	8.99774	8.3417	8.39625	11.1831	11.4049	10.1802	10.5855	9.81396	10.0932	8.92865	8.50376
NCBP1	chr9:100395704-100436029:+	11.329	11.2917	11.5442	11.7197	11.2087	11.1483	11.1831	11.1952	11.3585	10.8718	11.0051	10.6171	11.4966	11.6151
FAM178A	chr10:102672325-102724891:+	10.4839	10.4703	10.8392	10.7511	11.0333	10.7838	11.1831	12.2251	11.1059	10.9419	12.8127	13.0398	10.2502	10.2514
ALKBH5	chr17:18086866-18113267:+	10.3908	10.5386	9.91974	9.86447	10.1624	10.1927	11.1822	11.4997	9.67514	8.80142	9.91832	9.79544	10.2878	10.493
WHSC1L1	chr8:38132560-38239790:-	10.6665	10.7881	10.4159	10.6093	11.0156	10.9991	11.1822	10.2821	10.6355	10.9171	11.035	11.2681	10.6882	10.6542
SERPING1	chr11:57365026-57382326:+	10.5391	9.89788	10.1949	10.0243	12.1448	12.1274	11.1813	11.4288	6.96988	8.14176	12.0706	11.9432	10.1936	9.8003
MRPL51	chr12:6601315-6602471:-	11.9843	12.3737	12.0289	12.0611	12.1688	11.7086	11.1813	11.1247	13.5368	13.2008	10.9332	10.6362	12.2043	12.4044
LRP4	chr11:46878267-46940173:-	10.5425	10.8036	10.3645	10.3593	12.232	11.6343	11.1794	11.6627	9.39469	9.21115	8.02263	8.17768	10.246	9.08425
SPTSSA	chr14:34902143-34931468:-	9.61851	9.73751	9.34492	9.1542	9.63053	9.16952	11.1794	11.2056	9.98257	9.28496	8.80588	7.95778	9.64225	9.4183
BIN1	chr2:127805598-127864903:-	7.66492	8.06818	7.34492	8.0022	9.60391	9.85459	11.1784	10.5114	5.67514	6.13757	9.06195	8.5752	7.10569	7.34848
ARPC1A	chr7:98923495-98963885:+	10.3444	10.6204	10.3189	10.5389	11.0256	11.0514	11.1775	10.975	10.9129	10.3713	9.17563	8.96644	9.4709	9.3455
CSRP2BP	chr20:18122867-18169031:+	10.2499	10.2582	10.0885	9.58716	9.4855	9.87481	11.1775	11.2343	11.6609	11.5517	9.45057	9.33093	10.3338	10.1109
UBE2Z	chr17:46985730-47006422:+	10.2372	10.1957	10.2575	10.2417	10.4765	10.5031	11.1727	11.2847	10.8557	10.9769	10.1855	10.1128	10.5239	10.424
USP33	chr1:78177337-78225564:-	10.6218	10.2555	10.7732	10.7217	10.7577	10.9317	11.1718	11.3517	11.5325	11.4324	11.0091	11.4986	11.1819	11.3418
QRICH1	chr3:49067141-49131504:-	10.9401	11.204	11.1652	11.2917	11.3392	10.8326	11.1708	11.7636	11.2505	11.3279	10.8328	10.9241	11.2958	11.1473
COL1A2	chr7:94023872-94060544:+	11.3419	12.1034	12.397	12.564	10.154	10.9825	11.1689	10.9281	9.54698	9.2582	14.1894	13.7422	10.2158	10.1635
NUP160	chr11:47799669-47870057:-	11.6153	11.4857	11.6479	11.5118	10.6018	10.9074	11.1689	10.89	11.8135	11.3525	10.789	10.9476	11.4987	11.8149
CSNK1A1	chr5:148875456-148931115:-	10.7922	11.2253	11.0228	10.935	10.7871	10.6899	11.166	11.1196	10.8742	10.8968	10.9538	10.761	10.9333	11.1314
PIP4K2B	chr17:36921943-36956158:-	10.9856	11.0514	10.9795	11.2131	11.0712	11.4371	11.166	10.7646	10.6612	10.6735	11.2939	11.1658	11.178	11.3115
ARL6IP1	chr16:18802990-18812857:-	11.7686	11.6935	12.1484	12.133	12.9722	12.6456	11.1651	11.3746	12.4563	12.1586	11.2503	11.1076	12.4548	12.4575
PPHLN1	chr12:42719946-42835765:+	10.9297	10.8677	10.6729	10.4551	10.6356	10.5077	11.1641	11.2111	11.4801	10.8419	9.88144	9.7643	10.5157	10.4373
CLPX	chr15:65442783-65477563:-	9.86601	9.77328	9.01996	9.23221	10.3002	9.98121	11.1632	10.4417	10.719	10.753	9.64949	9.57142	10.3385	10.1126
TMEM33	chr4:41937136-41962824:+	11.4326	11.3206	11.5638	11.567	10.9209	10.5816	11.1632	11.7261	11.6343	11.5611	10.645	10.4407	11.2427	11.3403
TMEM131	chr2:98372800-98612354:-	11.0327	11.2858	11.4274	11.2141	12.9182	13.2575	11.1622	11.1952	11.582	11.5315	10.973	11.1475	10.8318	11.0369
UBFD1	chr16:23568861-23585710:+	10.8144	10.5817	11.1462	10.9547	11.2932	11.2997	11.1622	11.1966	11.0086	10.8566	10.3745	10.5619	10.8717	11.0958
SREK1	chr5:65440045-65479444:+	10.0689	10.3091	10.1848	9.91502	10.0772	10.1412	11.1612	10.8727	10.2824	10.2398	10.5424	10.9211	10.1039	9.72997
CDK4	chr12:58141509-58146230:-	11.1129	11.502	11.2494	11.3593	10.8991	10.9584	11.1584	10.7822	11.4386	11.5267	10.5382	10.3476	10.6529	10.9008
RNMT	chr18:13726703-13764554:+	11.2624	10.9975	11.1763	11.0287	11.142	11.2458	11.1584	11.1138	11.6497	11.1855	11.1693	11.1024	11.2531	11.4208
TARBP1	chr1:234527058-234614849:-	9.18547	8.40218	9.15054	9.07598	9.21211	9.05521	11.1584	10.9983	11.0843	10.5708	10.1549	10.2504	9.82904	9.86216
TRMT112	chr11:64083963-64085556:-	11.7712	11.4148	11.283	11.4576	11.3129	11.2607	11.1584	11.1875	11.6078	10.5057	10.3675	10.0394	11.3134	11.3057
C14orf166	chr14:52456227-52471420:+	11.4224	11.1363	11.2854	11.2853	10.4166	10.6752	11.1574	10.7608	10.6275	9.60157	9.78606	9.61799	10.5777	10.7487
MCM8	chr20:5931297-5975852:+	10.5087	10.493	10.283	10.1421	10.0742	10.1304	11.1555	10.8251	11.6637	11.3628	8.96987	8.77913	10.3354	9.92946
ATP5I	chr4:666224-668127:-	11.6779	11.7498	11.2932	11.4421	11.346	11.419	11.1536	11.0908	9.42789	9.42727	10.0764	9.65777	10.4473	10.364
PLS3	chrX:114795176-114885179:+	12.3407	12.4103	12.7807	13.1092	13.6326	13.8147	11.1516	10.3585	12.5033	12.2802	9.86708	8.78568	13.7157	13.7949
ATP5J	chr21:27096790-27107965:-	11.361	11.8893	11.4402	11.548	11.2699	11.2274	11.1507	10.9766	11.5617	12.0042	10.6411	10.4886	12.2387	12.3
SEC11A	chr15:85212767-85259691:-	12.6903	12.5798	12.3135	12.294	12.2128	11.9276	11.1487	10.9323	11.3225	10.5615	11.1675	10.9204	12.2807	12.4042
BCCIP	chr10:127512103-127542264:+	10.7228	11.1578	10.4159	10.5707	10.092	10.0412	11.1458	11.4458	10.2902	10.2191	9.56034	9.69821	10.3424	10.0323
DERL1	chr8:124025403-124054663:-	9.82853	9.95472	10.4245	10.4649	10.6018	10.3308	11.1439	10.8579	11.9971	11.8077	10.0812	9.70686	10.6065	10.8648
GTF3A	chr13:27998680-28009846:+	10.4955	10.5828	9.97562	10.1177	10.8796	10.5388	11.1439	10.6955	8.98548	9.48774	9.16303	8.75933	9.7725	9.83369
USP8	chr15:50716573-50793280:+	9.96399	10.3545	9.79883	9.64249	10.0831	10.4579	11.1439	11.0086	9.63615	9.95448	9.46677	9.93735	10.5757	10.4499
RB1CC1	chr8:53535017-53627026:-	11.0671	10.8145	10.9648	11.0044	10.6921	11.0342	11.1439	11.3259	11.762	11.274	10.3366	10.3354	11.2477	11.149
TNFRSF21	chr6:47199262-47277683:-	11.5092	11.8383	12.3224	12.5515	11.1778	10.6017	11.1419	9.61992	10.9845	10.4902	9.94696	9.31519	10.7863	10.6823
RNF38	chr9:36336398-36400296:-	11.4046	10.9807	11.5781	11.3654	11.7651	11.9217	11.139	10.975	11.4153	11.1465	11.1832	11.0551	11.3455	11.6509
XPO4	chr13:21351467-21476913:-	11.6574	11.5048	11.4459	11.5938	10.8124	10.6619	11.138	11.0537	11.1041	10.6684	10.339	10.1309	11.5091	11.6117
GNPTAB	chr12:102139274-102224645:-	10.9191	10.6338	9.79883	10.368	10.9341	10.953	11.138	11.2775	10.7495	10.9067	10.0464	9.60695	11.3377	11.3507
IPO7	chr11:9406168-9469674:+	12.7638	12.5967	12.4159	12.3611	11.5715	11.6465	11.1361	11.4085	12.2953	12.2089	11.0595	11.0531	12.5408	12.7221
OSBP	chr11:59341870-59383617:-	10.3146	10.3039	10.4202	10.5172	10.5673	11.0596	11.1351	11.1903	11.01	10.5693	10.3683	10.3298	10.453	10.3297
AKAP11	chr13:42846288-42897403:+	10.507	10.1261	10.9044	10.6567	10.5524	10.8727	11.1351	11.74	9.8472	9.85851	11.0798	11.152	11.2017	11.1745
UROD	chr1:45477804-45481341:+	9.93032	10.9863	10.7051	10.7108	10.7455	10.9462	11.1332	10.6827	9.91291	9.25047	9.85146	9.67549	9.5711	9.47947
SPECC1L	chr22:24666784-24813708:+	10.1733	9.88245	10.1523	9.61072	10.2835	10.4947	11.1322	11.3666	9.67874	9.44093	10.574	10.6913	10.2642	9.95709
PTPN14	chr1:214522038-214725024:-	12.0605	11.9903	12.6968	12.8779	11.6789	11.7142	11.1322	11.3423	13.5828	13.4979	11.5203	11.375	12.1545	12.0998
CCNB1	chr5:68462836-68474070:+	11.9105	11.4953	12.0662	12.1696	11.2456	11.2798	11.1322	11.1636	11.8135	10.9586	9.69771	9.5311	11.4663	11.751
TXNDC12	chr1:52485803-52521843:-	10.6704	10.5276	10.5081	10.5157	11.5572	11.5247	11.1312	10.7905	12.5004	12.0464	9.45205	9.27855	10.4444	10.3282
UBA2	chr19:34919267-34960798:+	10.3851	10.9983	10.4945	10.5078	10.0727	10.3578	11.1302	11.1777	11.0583	11.0863	10.2447	10.0692	10.829	10.6002
BRD4	chr19:15357846-15391262:-	10.6483	11.1173	10.7911	10.7472	10.815	11.089	11.1302	10.7533	10.6454	11.1981	10.5036	10.8979	11.1583	10.785
TANC2	chr17:61086897-61505067:+	10.3841	10.0591	10.851	11.0482	11.6147	11.4905	11.1292	11.469	11.7942	11.6836	12.9205	12.4959	9.4794	9.50108
DGKD	chr2:234263152-234380743:+	8.38031	8.70475	8.23146	8.24731	11.2087	10.8582	11.1292	11.2302	9.89959	10.0798	8.8105	9.04217	8.85214	8.26251
MYO5A	chr15:52599479-52821247:-	9.8144	9.73751	10.2216	10.4697	11.0039	11.3387	11.1253	11.3042	11.6119	11.5666	9.69771	9.72909	10.526	10.4226
OXA1L	chr14:23235730-23240998:+	11.307	10.8773	10.8753	10.9718	11.1653	11.3413	11.1253	11.3061	10.9753	10.6107	10.0226	10.1652	10.9245	11.1575
RNF44	chr5:175953699-175964421:-	10.2116	10.3694	10.3955	10.5078	11.0333	11.2268	11.1253	11.1522	10.0629	10.2563	10.1603	10.2504	10.725	10.6704
ZC3H15	chr2:187350884-187374087:+	10.3697	10.9564	10.7355	10.2881	9.87792	9.80277	11.1243	11.1742	10.2965	10.5529	9.72369	9.87583	10.6704	10.8278
ANKRD11	chr16:89334028-89556969:-	11.1744	11.9847	11.2175	11.518	12.0861	12.0939	11.1233	11.2166	11.5659	12.1843	11.6566	11.9425	11.8657	11.4689
RASAL2	chr1:178062863-178448648:+	10.388	10.1144	11.0657	11.2092	9.71333	10.18	11.1233	10.7785	11.749	11.4923	10.3269	10.5321	10.9276	10.917
SMN1	chr5:70220767-70248838:+	10.0118	10.2923	9.92988	9.99103	9.89492	9.56217	11.1214	10.8797	8.18441	8.18704	10.3358	10.2634	10.0695	10.1318
NFE2L3	chr7:26191846-26226756:+	9.65068	9.61216	9.99892	9.72844	11.4277	11.3251	11.1214	11.2808	10.2808	10.3837	7.93218	8.01458	10.722	10.5217
TIAL1	chr10:121332977-121356541:-	10.7821	10.7212	11.0133	11.0696	10.3129	10.5379	11.1204	10.8658	10.7381	10.482	10.3517	10.0612	10.4144	10.7242
RAD23B	chr9:110045516-110094475:+	11.3556	11.4845	11.4787	11.6999	11.0264	11.3521	11.1204	10.8456	10.7043	11.0683	10.6235	10.9159	11.3651	11.4927
POLA1	chrX:24712063-25015102:+	10.679	10.6542	10.4159	10.236	9.52096	9.94342	11.1204	10.7063	10.8413	10.7577	9.63262	9.61432	11.628	11.3146
UBL5	chr19:9938567-9940797:+	11.9527	11.9543	11.7861	11.9478	11.4219	11.1689	11.1184	11.1735	11.2887	10.774	10.7175	10.195	11.1666	11.1533
LUZP6	chr7:135611502-135662204:-	10.944	11.0039	11.5903	11.5916	10.8141	10.78	11.1174	11.0476	11.6002	11.2996	11.1357	10.8612	11.0047	11.1622
PLCG1	chr20:39766160-39804357:+	10.5604	10.903	10.5013	10.6736	11.2673	11.4386	11.1145	10.7285	11.0933	10.9956	11.1639	11.4183	10.9031	11.0179
R3HDM2	chr12:57647547-57704246:-	10.4732	9.95144	9.01616	8.73381	11.1455	11.4626	11.1135	10.7024	10.4624	10.9407	10.789	11.0264	10.4181	9.99281
PAIP2	chr5:138677520-138705409:+	10.6976	10.5817	10.6288	10.3628	10.5768	10.211	11.1135	10.5336	10.3793	10.2669	10.4922	10.1526	11.1543	11.1537
NFRKB	chr11:129733669-129765490:-	9.71142	9.83158	9.16435	9.79421	9.45832	8.99579	11.1125	10.715	9.73288	9.65675	9.71508	10.1551	8.95328	8.89314
KMT2B	chr19:36208920-36229779:+	8.881	9.20403	8.65956	8.82726	9.85726	9.20645	11.1125	9.92812	9.3741	9.58321	9.41761	9.38364	9.68454	9.19449
GLYR1	chr16:4853203-4897303:-	10.8769	10.8807	10.3143	10.5265	10.9017	10.9386	11.1125	11.1034	10.9337	10.6152	10.2171	10.0229	10.9436	10.7789
SUGP2	chr19:19103176-19144380:-	11.2467	10.7067	10.5323	10.7538	10.6457	10.7792	11.1115	10.7391	11.2112	10.6189	11.3265	11.282	11.4491	11.0896
SSBP1	chr7:141438120-141450288:+	11.7164	11.9943	11.8077	11.6071	10.9398	10.4797	11.1115	10.8313	10.8402	10.3855	9.84472	9.96788	11.5853	11.4713
NAA50	chr3:113435306-113465120:-	11.1232	11.3389	11.3243	11.3026	10.1469	10.3045	11.1115	10.8133	11.3148	11.055	9.96054	9.83855	11.3943	11.4716
ESYT2	chr7:158523688-158622319:-	10.1953	10.401	10.4473	10.4777	11.354	11.0335	11.1095	10.3068	11.2859	11.2265	10.0246	9.85264	10.6998	10.8689
HILPDA	chr7:128095883-128098472:+	9.87557	8.78069	8.55339	8.79678	8.21752	8.47025	11.1085	9.12327	8.27921	7.56306	8.55621	8.44486	9.05728	9.14042
PTGES3	chr12:57057124-57082192:-	11.2661	11.6235	11.1497	10.9138	10.547	10.3172	11.1075	11.1643	10.7962	11.3493	9.84809	9.85264	10.5321	10.6336
TP53	chr17:7571719-7578811:-	11.4228	11.4668	11.2125	11.2073	11.2906	11.3872	11.1065	10.8561	10.6187	10.6227	10.5916	10.4019	12.5884	12.5414
TFRC	chr3:195776154-195809032:-	12.0503	11.9085	11.9445	11.8748	10.8694	10.455	11.1055	10.6617	12.7514	12.622	10.6681	10.8227	11.5886	11.5306
EPHB4	chr7:100400186-100425143:-	9.58061	10.3718	10.0574	9.96385	11.1575	11.0609	11.1055	11.6415	9.73172	10.1323	9.57536	9.66489	10.5531	10.341
MYO6	chr6:76458908-76629254:+	10.3256	9.8118	9.98926	10.0739	10.721	10.7045	11.1045	11.0825	10.49	10.4976	9.64432	9.65599	10.4523	10.4561
RHEB	chr7:151163097-151217010:-	10.0665	10.641	10.4529	10.1602	10.5609	10.3214	11.1045	11.0368	9.40197	9.50084	9.82085	9.6542	10.9553	10.9399
GABARAP	chr17:7143737-7145753:-	11.0989	10.8919	10.9786	10.8681	11.1226	11.2486	11.1045	10.7887	8.98354	9.02872	11.1983	10.8643	10.3494	10.587
SLK	chr10:105727469-105787342:+	10.3851	10.5806	9.77428	9.97976	10.7408	10.6997	11.1015	11.0878	11.1933	11.2864	11.0697	10.6152	10.5698	10.2798
DCAF8	chr1:160185504-160232350:-	10.0819	9.81902	9.27665	9.38003	10.0935	10.4807	11.1005	10.7121	10.0509	10.3251	10.2651	10.746	9.72204	9.94925
SRPK2	chr7:104756820-105029377:-	9.28105	9.45877	9.1882	9.03739	9.09934	9.14832	11.0975	10.9431	9.22111	8.772	9.27601	9.5466	9.12026	9.46716
ATP6V1G1	chr9:117349993-117361152:+	9.65068	10.4237	9.97758	10.0199	11.1212	10.7506	11.0965	11.0125	8.88303	9.4494	10.2768	10.1652	9.39053	9.08604
KCTD7	chr7:66093867-66108216:+	8.26451	8.15636	8.27028	8.29171	9.65667	9.57811	11.0965	10.9406	10.1152	9.58167	9.42667	9.07192	8.19788	8.41261
NDUFA4	chr7:10971579-10979813:-	11.9802	11.8502	11.4452	11.4231	11.4669	11.7106	11.0955	11.1812	11.2116	11.3297	10.4153	10.0257	11.6356	11.6638
PPP1CC	chr12:111157612-111180783:-	13.1285	12.5708	12.6093	12.4334	11.5956	11.9519	11.0955	10.7362	13.2013	12.9383	11.2664	11.0859	13.0491	13.3117
AKAP1	chr17:55163077-55198705:+	9.77116	9.97103	9.14707	9.39027	10.9242	11.3766	11.0935	11.3844	10.5138	10.4324	7.87594	8.49762	10.2073	10.697
OLFML3	chr1:114522012-114524876:+	11.6673	10.5419	11.294	11.6209	14.2046	14.2209	11.0925	9.55212	10.9052	10.9341	9.59022	8.91365	11.1221	10.9899
KIAA1143	chr3:44790235-44803173:-	11.0211	10.9855	10.5807	10.5063	10.4236	10.7427	11.0925	11.444	10.7224	10.6331	10.1049	9.97791	10.9492	10.8079
MAST2	chr1:46269284-46501796:+	9.3571	9.99991	9.30808	9.58716	11.6671	11.3802	11.0915	11.5385	11.3194	11.5037	10.3326	9.74597	9.67962	9.8305
CAB39	chr2:231578262-231685790:+	10.2728	10.2286	10.4876	10.5931	10.8668	10.8841	11.0905	11.4228	10.4701	10.1779	10.4653	10.2855	10.1771	10.4401
SNX12	chrX:70279096-70288298:-	10.5831	10.4272	10.3941	10.548	10.7934	10.2776	11.0895	9.80608	11.1619	10.5693	9.91725	9.4324	10.7107	10.923
H2AFV	chr7:44866487-44887725:-	11.0205	10.8755	11.1029	11.0654	11.041	11.1869	11.0895	11.0606	11.0223	10.7814	11.3318	10.7535	10.5239	10.8952
ZBTB39	chr12:57392616-57400297:-	10.2903	10.1334	10.2429	10.2585	10.6275	10.5012	11.0875	11.1529	11.4085	11.3731	9.93006	9.42194	10.6851	10.8364
CLEC2D	chr12:9822303-9852151:+	11.6299	11.8816	11.141	11.0897	10.9382	11.005	11.0864	11.0522	12.2448	12.0929	10.1828	10.4796	11.7339	11.4839
TNPO2	chr19:12810007-12833462:-	10.507	10.764	10.7367	10.7826	11.0993	10.593	11.0864	11.0583	10.5916	10.5638	10.7683	10.3954	10.5578	10.927
SIPA1L2	chr1:232533711-232651243:-	10.0784	10.7825	10.2183	10.5078	11.1015	11.3324	11.0864	11.0337	11.357	11.1941	9.97709	10.3016	8.92243	9.01646
TCEB2	chr16:2821414-2827297:-	10.661	10.8755	10.5402	10.5078	10.883	10.8103	11.0824	10.9011	9.51376	9.58629	10.1908	10.0298	9.89409	9.83369
PDS5B	chr13:33160563-33352158:+	10.6095	10.6246	10.8478	10.4072	10.8016	10.9938	11.0804	11.3844	10.0729	10.0622	10.8099	10.8283	10.5731	10.5825
SF3A1	chr22:30727976-30752913:-	11.1082	11.6318	11.1531	11.0991	10.3736	10.1268	11.0794	11.0046	10.6256	10.7948	10.0898	10.1913	10.7404	11.0662
PTTG1IP	chr21:46269499-46293818:-	11.5839	12.0298	11.9208	12.2063	11.8477	11.4905	11.0783	10.9709	12.4996	12.5588	11.5182	11.1373	10.9639	10.8321
WDR75	chr2:190306158-190340264:+	10.9284	10.5527	10.9951	10.9989	9.61421	9.77537	11.0783	11.0915	10.8289	10.127	9.78018	9.98219	11.1016	11.2494
NFYA	chr6:41040706-41070146:+	10.2213	10.2858	10.4072	10.1898	10.3796	9.63848	11.0763	10.4889	9.88303	9.50897	10.5129	10.9137	10.4935	10.6882
GDI1	chrX:153665258-153671814:+	10.0629	9.72795	9.79218	9.95927	11.089	11.0908	11.0732	11.1392	11.2273	11.3024	10.1996	10.5437	10.0013	9.97168
RRP12	chr10:99116457-99161127:-	9.38605	9.90128	9.23146	9.68749	9.41892	9.28625	11.0722	10.8006	9.85889	10.0389	7.8402	7.82432	9.83458	9.4268
VIM	chr10:17270257-17279592:+	14.0193	14.7159	14.6263	14.8148	13.3388	13.3285	11.0712	10.4592	12.1728	12.6782	12.3352	12.3236	12.4027	12.1307
CABIN1	chr22:24407764-24574596:+	9.89986	9.78439	9.49995	9.63963	10.1722	10.3098	11.0702	10.1364	8.775	9.00363	10.0156	9.62895	10.1996	9.95122
HIVEP1	chr6:12012723-12165232:+	10.1578	10.2286	11.0341	11.0855	13.0262	12.7823	11.0702	12.1784	12.6267	12.8069	11.4039	11.7287	11.324	11.2253
DAPK1	chr9:90112595-90323549:+	10.6411	11.0259	11.2767	11.2341	11.3466	11.7357	11.0692	11.5418	11.2432	11.0523	10.1961	10.3387	10.9573	10.978
TCF12	chr15:57210832-57580714:+	10.6992	10.897	10.9559	11.0066	11.0418	11.313	11.0681	10.6708	10.8077	10.7854	11.6053	11.476	10.9974	10.8767
KIF2A	chr5:61601988-61683011:+	10.927	11.5424	11.21	11.1431	11.1778	11.1689	11.0681	10.5938	11.3573	11.4135	10.8571	10.6631	11.3769	11.4464
CTSC	chr11:88026759-88070941:-	11.6128	11.6752	12.1848	12.1249	12.2084	11.9849	11.0671	10.7034	9.14849	8.9521	9.56445	8.47351	11.7378	12.0717
TSR1	chr17:2225981-2240678:-	11.1953	11.5527	11.2092	11.3697	9.89492	10.2042	11.0661	11.0141	10.1793	9.90852	10.2968	9.80674	11.0592	10.9409
RPA2	chr1:28218035-28241308:-	9.955	10.2475	9.94795	10.0696	10.235	9.98653	11.064	11.7762	8.74324	8.56618	9.39623	9.35313	9.56179	9.4849
ZNF292	chr6:87865268-87973406:+	10.7799	10.162	10.7709	10.3954	11.5105	12.0797	11.063	11.4097	10.2973	10.482	11.5882	11.7759	11.0653	11.438
C17orf85	chr17:3710044-3749545:-	10.3975	10.4507	10.8616	11.0089	11.0349	11.1642	11.061	10.8632	10.3419	10.0634	11.215	11.4198	10.7268	11.1218
VAT1	chr17:41166621-41174459:-	10.7682	11.5689	10.6275	10.5557	10.6931	11.0148	11.061	10.5281	8.85571	9.49758	8.99852	8.86814	10.6257	10.7667
USP22	chr17:20902905-20946352:-	11.9297	12.3498	12.3559	12.317	12.8159	12.7186	11.0599	11.8913	10.985	11.2788	12.3821	12.2584	12.4333	12.3218
USP36	chr17:76792964-76836969:-	9.69145	10.4034	9.73551	9.47613	10.3066	10.5913	11.0589	10.7314	10.5002	11.0253	9.59693	9.34429	10.2039	10.1248
HDAC7	chr12:48176506-48213763:-	9.10649	9.71252	9.96383	9.94775	10.6686	10.6334	11.0579	10.5854	10.7427	10.6604	9.59157	9.56002	9.25513	8.89722
CHD1	chr5:98190907-98262238:-	10.4505	10.8747	10.8595	10.38	10.413	10.7206	11.0568	11.0621	10.5124	10.7134	10.2413	10.4593	10.9969	10.7783
PRAME	chr22:22890122-22901696:-	-0.174281	0.173365	0.450103	0.66235	0.156825	-0.0996081	11.0568	11.239	13.2596	12.9352	2.10775	3.99777	3.94307	3.67754
SUMF2	chr7:56131916-56148365:+	10.2821	9.5375	9.44162	9.49207	10.6214	10.711	11.0558	10.8943	10.9635	10.4247	9.69146	9.5562	9.30382	9.36773
ATG2B	chr14:96747594-96829678:-	9.94076	9.46799	9.54286	9.59013	10.0117	10.1208	11.0558	10.9138	9.8181	9.83801	10.0126	10.686	9.98647	10.6987
DDX10	chr11:108535751-108811657:+	10.5748	10.6692	10.5256	10.4256	10.007	9.52975	11.0548	10.5832	9.5404	9.53468	10.4572	10.5135	10.5122	10.3
FARSB	chr2:223436161-223520827:-	10.7609	10.4714	10.1746	10.3098	9.53837	9.0803	11.0527	10.8429	9.75466	9.65529	9.28434	8.84952	10.2192	10.341
PSMD6	chr3:63996224-64009282:-	10.5131	11.1203	10.2347	10.5404	10.2758	10.0387	11.0506	10.9464	9.76712	9.86865	9.25241	9.41984	9.77826	9.73682
UPF3A	chr13:115047058-115071291:+	9.89986	9.99195	9.76977	9.67358	10.8736	11.0161	11.0496	10.6517	10.019	9.91954	10.1246	10.3685	10.3701	9.887
ATM	chr11:108093558-108239826:+	10.6704	10.4483	10.8595	10.5827	10.9897	10.8289	11.0486	11.5763	10.2847	9.80934	11.2545	11.3504	11.3621	11.2293
SLC44A2	chr19:10736170-10755235:+	10.9678	10.6215	10.7028	10.6624	12.1139	12.5043	11.0486	11.2716	11.1912	10.9921	10.7089	10.6921	10.984	10.9947
HKR1	chr19:37825579-37855357:+	9.19858	8.53531	8.7944	8.62235	10.2053	9.94068	11.0486	11.2657	9.41786	8.73368	9.07738	9.64883	8.38148	8.38672
RPAIN	chr17:5322960-5336340:+	11.3246	11.2799	11.0831	10.991	10.0501	10.3371	11.0465	10.896	9.76712	9.32602	9.61555	9.72229	10.7931	10.3925
COX7A2	chr6:75947390-75953644:-	10.7022	10.7106	10.369	10.3903	10.4059	10.3992	11.0455	10.4311	10.0313	9.46786	9.95429	9.13988	10.8527	10.612
PSMA3	chr14:58711522-58738727:+	12.1491	12.0239	11.9116	11.846	11.5736	11.1765	11.0455	10.9538	12.0035	10.9317	10.0246	10.2182	11.7566	11.8504
SUB1	chr5:32585604-32604185:+	10.8749	10.9678	10.5508	10.3098	10.0117	9.67847	11.0455	10.5203	9.41066	9.70566	10.0774	9.68777	10.014	9.93444
C11orf58	chr11:16760147-16779901:+	10.6876	11.0368	11.0095	10.8019	10.5502	10.6686	11.0455	10.7636	10.7728	10.3379	10.4748	10.4428	10.6629	10.5907
TPM1	chr15:63340635-63362831:+	12.1794	13.0401	12.8181	13.3026	13.6954	13.8815	11.0444	11.5602	14.3452	14.6054	9.3541	8.83698	12.5713	12.0441
MDC1	chr6_qbl_hap6:1960515-1978389:-	11.33	11.6241	11.1907	10.7244	11.2053	11.6194	11.0434	11.31	10.4293	10.9622	10.2293	10.5085	10.9825	10.8585
MOB1B	chr4:71768056-71853891:+	9.65068	9.6328	10.1797	9.86447	10.8788	11.0615	11.0423	10.9959	11.1755	11.2456	9.3761	9.0312	9.64351	9.94729
PEAK1	chr15:77400497-77712446:-	10.2436	10.4507	10.892	10.7839	8.74928	8.6112	11.0402	10.6168	9.49072	9.94253	11.9113	11.7812	11.3894	11.1635
NIPA2	chr15:23004683-23034427:-	10.9691	11.2721	11.3266	11.0938	11.1008	10.8805	11.0392	10.5303	10.6948	10.4536	9.91511	9.21936	10.4815	10.8689
TRIM24	chr7:138145078-138270332:+	12.1143	12.1741	11.8936	12.0033	12.0058	12.1513	11.0382	11.5319	9.42931	9.65382	11.4733	11.3858	12.5453	12.4188
CIRH1A	chr16:69166498-69202937:+	10.5798	11.0352	11.2133	11.1562	10.4189	10.3721	11.0371	11.477	11.7343	11.365	9.59693	9.20966	10.6116	10.8203
NREP	chr5:111064999-111312628:-	13.2878	13.0982	13.3983	13.0194	13.7293	13.8379	11.035	10.7343	12.2129	11.4947	14.0609	13.8544	13.6512	13.7502
CDCA7L	chr7:21940516-21985542:-	10.9729	10.2608	10.5481	10.392	9.31922	9.88053	11.034	11.4929	9.46313	9.35877	10.8913	10.533	11.191	11.4496
SDC2	chr8:97505881-97624037:+	7.8144	9.13626	10.6813	11.0298	12.5193	12.6496	11.0319	10.9248	12.432	13.0715	9.83227	9.5752	9.11117	8.84536
SCAMP2	chr15:75137196-75165670:-	9.54511	9.77328	9.77878	9.70401	10.915	10.8155	11.0319	10.299	10.092	10.3873	9.49002	9.1322	9.71005	9.79046
SMU1	chr9:33041849-33076714:-	11.0186	10.8	11.0228	11.0133	10.4989	10.4308	11.0319	11.1721	11.4009	10.7652	10.8117	10.7468	10.7232	11.0169
SCUBE2	chr11:9041046-9113150:-	3.91318	2.17336	1.4501	3.66235	10.6537	10.7815	11.0308	8.92979	7.09737	6.45277	2.69271	1.58274	3.5711	2.75154
APOC1	chr19:45417920-45422606:+	8.7416	9.45877	9.00085	8.84723	10.4595	10.7013	11.0308	11.3455	5.71311	5.86106	6.30415	6.06386	8.15252	8.16433
MTA3	chr2:42721708-42984087:+	10.9427	10.2936	9.68612	9.73113	11.5346	11.0056	11.0298	10.3132	10.8349	11.1323	9.9501	10.0905	11.293	11.4083
NUDT4	chr12:93771700-93797024:+	10.832	10.7404	10.9999	11.0385	11.7948	11.8267	11.0266	10.8797	12.5539	12.3906	10.8781	10.693	10.6404	10.8144
INO80D	chr2:206858444-206950906:-	10.6915	10.8	11.3502	11.1771	12.2433	12.1967	11.0256	11.7706	11.8091	11.812	10.4755	10.6631	11.5222	11.724
TAF7	chr5:140698056-140700351:-	10.3832	10.0818	10.5481	10.5677	10.3129	10.2949	11.0245	11.4534	10.9956	10.6092	11.1166	11.0181	10.0873	10.4004
NUFIP2	chr17:27582853-27621166:-	11.6169	11.476	11.8806	11.6944	11.4754	11.348	11.0245	10.6127	11.2371	11.2783	11.035	11.002	12.1516	12.2611
MKLN1	chr7:130794854-131181398:+	10.4533	10.1334	10.7539	10.5526	10.7798	10.641	11.0213	11.1572	11.1537	10.8687	11.1403	11.0367	10.9229	11.0909
ANXA7	chr10:75135188-75173841:-	10.6868	10.5009	10.5362	10.5172	10.2067	10.0915	11.0213	10.8883	11.4229	10.9781	9.16845	9.41352	10.2958	10.4842
PNPT1	chr2:55861197-55921045:-	10.0948	9.70669	10.063	9.95237	9.38805	9.15778	11.0213	11.2383	10.8991	10.2495	9.35726	9.44899	9.4794	9.78276
FGFR1	chr8:38268655-38326352:-	11.7969	11.4183	11.3963	11.3869	9.53404	9.53339	11.0203	10.6738	10.4121	10.7113	11.1761	11.3575	11.6416	11.6339
SLMAP	chr3:57743173-57914894:+	9.89315	10.2341	10.3645	10.3611	9.6285	10.3832	11.0182	11.3959	9.48249	9.98043	11.5351	11.9675	10.4956	10.5717
EZR	chr6:159186772-159239340:-	12.3946	13.0528	12.9164	13.3308	12.9933	13.0998	11.0171	11.0583	13.596	13.3561	10.9899	11.4811	12.1494	12.1503
SEC16A	chr9:139334547-139377507:-	11.0825	11.6323	11.3182	11.5662	11.3392	11.143	11.0171	11.641	11.2488	11.2558	11.6122	11.1354	11.3785	11.0685
TAF9B	chrX:77385244-77395179:-	10.2872	10.3332	10.1592	10.4355	9.76045	9.63171	11.0161	10.9782	9.38149	9.49431	9.15578	8.98362	9.55107	9.90129
NEK3	chr13:52706778-52733670:-	8.90787	8.80636	8.64486	8.89117	10.5067	10.8215	11.0161	11.1643	6.91393	6.79877	8.61819	9.11152	9.45662	9.43805
MLX	chr17:40719077-40725221:+	10.1689	10.6369	10.1471	10.3098	10.5641	10.2065	11.015	10.1805	9.77836	9.88248	9.27098	9.18017	10.1311	10.059
SUPT6H	chr17:26989301-27029249:+	10.7015	11.0952	10.9609	11.0276	11.2046	11.1442	11.0139	11.0576	11.5161	11.3828	11.2877	11.0544	10.8951	10.8401
BNC2	chr9:16409500-16870786:-	9.58893	7.84579	7.63001	7.52033	12.2259	12.3316	11.0139	10.9895	10.5084	10.382	10.7606	11.0291	10.7783	10.6752
NUSAP1	chr15:41624891-41673248:+	10.6079	10.1188	10.1436	10.0352	10.9225	10.9523	11.0118	10.6698	10.6594	10.4418	10.0266	9.5921	10.6772	10.4754
ELK4	chr1:205577070-205602000:-	11.0919	10.4413	10.8251	10.7067	10.3675	10.4891	11.0107	10.249	11.9432	11.3126	10.0266	10.1564	10.3022	10.9235
MAP3K4	chr6:161412821-161538417:+	10.8215	10.7536	10.5742	10.5219	10.582	10.796	11.0086	11.0078	10.4027	9.84316	9.6649	9.77585	10.4616	10.4863
PSMD4	chr1:151227196-151239954:+	10.7704	11.2773	10.8032	10.9921	11.0516	11.0096	11.0075	10.4946	10.4456	10.0831	9.38232	9.38579	10.0296	9.58063
PTP4A1	chr6:64281916-64293493:+	11.2266	11.4142	11.3327	11.38	11.1568	11.1701	11.0075	9.90623	12.1119	12.0279	11.3309	10.9447	11.5787	11.5482
GNB1	chr1:1716723-1822556:-	12.2164	12.4448	12.4547	12.5625	12.4086	12.6624	11.0065	11.3635	12.522	12.2755	11.9535	12.0615	12.2526	12.3732
DROSHA	chr5:31400601-31532282:-	11.4673	11.4512	11.229	11.1431	10.9431	11.3598	11.0065	11.1421	11.7699	11.4906	10.6456	10.6886	11.4243	11.5319
ANP32E	chr1:150190716-150207026:-	11.6961	12.2904	11.6577	11.5289	11.4283	11.2296	11.0054	11.0758	11.0866	11.3149	9.7719	9.26924	11.6741	11.5224
PSMG1	chr21:40547371-40555440:-	9.75793	10.3142	9.76072	9.96613	9.28611	9.47782	11.0054	10.8097	9.87886	9.81722	8.67254	8.40292	9.92347	9.68583
CNN2	chr19:1026297-1039064:+	12.2483	12.9917	12.6605	13.0396	12.5397	12.6054	11.0054	11.2042	12.4229	12.7269	9.12642	9.10891	12.6211	12.6371
PBX1	chr1:164528596-164821060:+	11.8194	10.7299	11.2461	10.9443	11.8146	12.0329	11.0043	10.8762	12.4304	12.0054	11.3691	11.1833	12.1349	12.2122
CUL4A	chr13:113863085-113919392:+	10.5647	10.8625	11.1729	10.9268	10.7725	10.799	11.0043	11.2617	10.6925	10.1769	9.85706	10.2981	10.6784	10.6274
SSB	chr2:170655321-170668571:+	11.7015	11.7954	11.4599	11.1177	10.137	10.3547	11.0033	10.4821	11.0369	10.672	10.2447	10.3253	12.4014	12.1959
RBM33	chr7:155437202-155574179:+	10.9704	10.6772	10.62	11.0276	11.0179	11.1442	11.0022	11.2723	10.5311	10.3969	11.2992	11.6185	10.9964	10.998
PQBP1	chrX:48755194-48760422:+	8.75941	10.0667	9.03882	9.44699	11.925	11.8723	11.0001	10.2821	8.92812	8.94732	9.46823	9.1702	8.40548	8.08067
PWP1	chr12:108079589-108106257:+	9.58727	10.0818	10.2846	10.3732	9.33922	9.29914	10.999	10.6837	10.5562	10.187	9.54099	8.97505	9.72681	10.2011
P4HB	chr17:79801033-79818544:-	11.2425	11.5533	11.2534	11.447	11.5248	11.5343	10.9979	10.6648	12.6282	12.7074	10.0803	9.73418	10.5382	10.3373
FKBP1A	chr20:1349620-1373816:-	13.0539	12.8235	13.2611	13.1847	13.2408	13.3171	10.9947	11.7804	13.5381	13.5473	11.9678	11.2023	12.6262	12.7268
IPO11	chr5:61714710-61924416:+	10.3975	10.3877	10.5108	10.5541	10.1008	9.86906	10.9925	11.3672	10.244	9.90483	9.54099	9.55811	10.0845	10.4218
TTLL4	chr2:219575567-219620138:+	11.1899	11.0727	10.9085	11.01	11.2033	11.2541	10.9914	11.3592	10.4561	10.2368	10.1926	9.76596	10.6735	10.839
TLN1	chr9:35697333-35732392:-	10.6641	11.3351	11.1514	11.2953	11.1001	11.3267	10.9904	10.962	12.0594	12.0262	11.6205	11.449	11.0942	10.6482
HMCES	chr3:128997683-129024135:+	9.31957	9.6491	9.58709	9.46325	10.1512	10.1939	10.9904	10.8197	10.3198	9.97809	8.89348	8.69126	8.90149	8.76277
RPL36A	chrX:100645877-100648840:+	10.42	10.3681	10.1436	10.0991	9.58519	9.80126	10.9893	10.7314	7.38884	7.44602	9.31558	9.31519	9.57243	9.4026
COPZ1	chr12:54718873-54745635:+	10.6491	10.7807	10.6238	10.333	10.7586	10.78	10.9893	10.2396	10.7856	10.9491	10.0668	9.91962	10.1789	10.1728
DRG1	chr22:31795538-31830172:+	10.7601	10.7546	10.569	10.5707	10.9778	10.6112	10.9882	10.7841	10.1072	10.0711	9.76953	9.28779	10.2592	10.5647
KIAA0195	chr17:73452663-73496533:+	9.32954	9.13337	9.06113	9.06323	9.43295	9.94068	10.985	9.16075	8.7884	9.57859	10.4364	10.5752	9.19616	9.20934
INO80	chr15:41271078-41408444:-	9.62824	10.036	9.81205	9.46001	10.6193	10.3802	10.985	11.007	10.5685	10.3056	9.83227	9.73924	10.1525	10.1387
HIF1AN	chr10:102295640-102313681:+	10.8179	10.5817	10.5216	10.3401	10.7399	10.5361	10.985	11.4821	11.5584	11.1009	10.5794	10.4644	10.4473	10.3604
NSA2	chr5:74062815-74072737:+	10.2362	10.4919	9.93593	10.0265	9.73991	9.86762	10.9839	10.0591	9.66185	9.28306	9.76715	9.67901	10.1002	9.92147
C4orf3	chr4:120217573-120225600:-	10.8735	10.1246	10.3645	10.0865	10.7679	10.7623	10.9828	10.7333	10.1623	9.58782	10.7831	10.3641	10.1266	10.3259
LPCAT1	chr5:1461541-1524076:-	11.406	11.538	11.7034	11.5396	11.9476	12.2967	10.9828	11.1349	12.9027	12.8072	9.56855	9.67725	11.4206	11.593
TAF1	chrX:70586088-70685855:+	9.83834	9.20403	9.76299	9.67358	10.2216	9.94479	10.9828	11.444	11.019	10.9128	10.3839	10.3354	9.87917	9.50643
EGR1	chr5:137801180-137805004:+	11.9372	11.7135	10.9339	10.5617	13.9113	13.9291	10.9806	10.437	11.6429	11.9446	12.7525	12.3484	11.145	10.9084
ZYX	chr7:143078359-143088206:+	9.42935	10.9694	10.6849	10.9966	11.2588	11.5393	10.9795	10.8684	9.76486	10.6655	8.94696	9.09053	9.73512	9.5589
POLD3	chr11:74303574-74354105:+	10.7319	10.7527	10.2526	10.1156	9.87792	9.80277	10.9784	10.7646	10.2855	10.2716	9.16845	9.75099	10.5876	10.5064
TTLL5	chr14:76127550-76421425:+	10.4367	10.2542	10.0123	10.3697	10.3342	10.742	10.9784	10.8385	10.4329	10.263	10.1412	10.4082	10.8357	10.078
FNBP4	chr11:47738068-47788993:-	10.278	10.2714	10.1643	10.1937	10.5199	10.9317	10.9784	10.7617	10.6883	10.6914	10.5835	11.1354	10.4893	10.078
FBXL20	chr17:37408896-37557909:-	9.9818	9.10706	10.1882	9.55717	10.2283	10.2347	10.9763	11.3862	9.90062	9.75979	11.5838	11.4495	10.2318	10.3462
EMC1	chr1:19542157-19578053:-	10.5434	10.5254	10.4599	10.5465	10.3293	10.3108	10.9763	10.6466	11.0303	10.922	10.1002	10.0598	10.4581	10.3191
AHCYL2	chr7:128864854-129070052:+	9.25408	9.15064	9.4101	9.35932	10.8293	10.6249	10.9763	10.8286	10.6361	10.3324	9.2558	9.18017	9.78285	10.2712
MPZL1	chr1:167691186-167761156:+	10.9251	10.484	10.9167	10.7511	11.8195	11.8905	10.9763	11.1931	12.0723	11.5379	11.6175	11.472	11.2213	11.5303
CD164	chr6:109687716-109703762:-	9.81582	9.57424	10.0008	9.79934	10.161	10.0167	10.9752	10.8313	10.6212	10.4886	10.5692	10.1128	9.65731	9.92547
PPP1R15B	chr1:204372491-204380944:-	10.8884	10.7116	10.6498	10.6252	9.9786	10.4151	10.9752	9.72758	11.1267	11.1286	10.0774	10.1102	10.0315	10.6464
FBXW2	chr9:123519253-123555740:-	10.9975	10.5408	10.8424	10.6136	10.6183	10.7669	10.973	10.8429	10.9073	10.4754	10.4864	10.448	10.8866	10.8008
MRPS23	chr17:55916286-55927433:-	10.4812	10.7135	9.9658	10.0177	9.58519	9.18348	10.973	10.5203	10.4749	10.3534	8.52841	8.77913	10.0382	9.76501
ARIH1	chr15:72766666-72878896:+	11.4781	11.1471	11.2306	11.0675	11.2634	10.9631	10.9719	11.1479	10.66	10.4828	11.3901	11.4114	11.2183	11.4997
TIMM23	chr10:51592080-51623386:-	11.2196	11.2334	11.5336	11.4063	10.6892	10.5406	10.9708	10.6916	11.8578	10.9711	9.81281	9.93882	11.2217	11.3522
CYP2S1	chr19:41699114-41713444:+	10.8851	11.6394	10.9157	11.1761	13.2517	13.368	10.9686	10.7599	10.6244	11.3379	7.33657	6.88042	11.6732	11.6494
FAM117B	chr2:203499900-203634480:+	9.91318	9.89958	9.74931	9.84474	10.2012	10.4131	10.9686	10.7112	9.20288	9.57084	10.5936	10.5986	10.1841	9.98229
MMS19	chr10:99218080-99258366:-	10.5502	10.3706	10.0181	10.3697	10.7789	10.7777	10.9675	10.8088	10.0829	9.79612	9.97297	9.77421	9.86842	10.1327
RBM17	chr10:6131308-6159422:+	11.0563	11.5473	11.0313	11.0078	10.7124	11.2873	10.9664	11.2769	10.3105	9.86865	10.1783	10.1814	10.7345	10.5698
NEK9	chr14:75548817-75593778:-	11.1476	10.5054	10.569	10.2529	10.5427	10.3639	10.9664	11.9058	8.58331	8.16252	11.5572	11.5991	9.80105	10.0599
WEE1	chr11:9596233-9611313:+	11.0919	11.5276	12.1128	12.2784	11.2323	11.4769	10.9653	10.9323	11.6957	11.0372	10.4528	9.95488	11.6187	11.925
HLTF	chr3:148747903-148804341:-	11.1689	10.0591	9.82514	9.54805	9.46289	9.59388	10.9653	11.1812	11.2609	10.3452	11.7516	11.3016	10.7685	11.1986
RBM27	chr5:145583162-145668784:+	11.1937	11.0636	10.891	11.0675	10.4967	10.6494	10.9653	10.8464	11.2054	11.1475	10.5976	10.4946	11.7428	11.4997
MED12L	chr3:150804675-151154465:+	9.01059	8.37304	9.0313	9.1542	10.3104	10.4405	10.9653	10.5489	9.65211	8.91098	8.95742	9.13477	9.39653	9.1387
MARK3	chr14:103851700-103970166:+	10.5043	10.5891	10.4711	10.5078	10.3516	10.5496	10.9642	10.5597	10.4442	10.3677	10.6623	10.8003	10.2732	10.2751
KAT6B	chr10:76586170-76792380:+	9.22018	9.86511	9.20499	9.55109	10.5242	11.097	10.9642	11.3783	10.2095	10.4951	11.2777	11.4811	10.2099	10.0369
CLIP1	chr12:122755980-122907116:-	9.73861	10.4714	10.3096	10.4338	11.3398	11.5022	10.9642	11.2834	12.212	12.1017	9.90865	9.55044	9.89091	9.81548
POLR2H	chr3:184080770-184086383:+	11.2583	11.3001	10.9157	10.6151	10.0379	10.0322	10.9631	10.7333	10.1433	10.1449	10.0345	9.72399	10.3731	10.8865
KDELR2	chr7:6500711-6523849:-	11.7542	11.8055	11.9289	12.0149	11.8672	11.8058	10.9631	10.7237	13.2711	13.1365	11.1974	11.0571	11.4801	11.6578
FAM118B	chr11:126081618-126132879:+	9.53308	10.8449	9.79662	9.8718	9.97541	10.368	10.9631	10.8814	9.23585	8.56306	9.9226	9.77256	10.2022	9.62683
EPB41	chr1:29213602-29446558:+	10.8481	10.8009	10.9369	10.7981	11.2502	11.199	10.962	11.5996	10.0893	10.0174	10.8368	10.6947	11.3181	11.0553
AP3D1	chr19:2100986-2151556:-	11.1203	11.3718	10.9157	10.9466	10.7944	10.7467	10.962	10.4288	11.135	11.6531	10.3549	10.1602	10.7783	10.6506
ATP7B	chr13:52506805-52585630:-	7.1386	7.40218	7.21829	7.58121	8.71141	8.63848	10.9609	11.1152	6.2665	6.5442	8.27098	8.58649	7.265	7.54856
CKS1B	chr1:154947117-154951725:+	11.5214	11.5226	11.5775	11.579	11.3522	11.0622	10.9609	10.6116	11.0067	10.4853	9.93959	9.52721	11.4595	11.4502
COPS3	chr17:17149937-17184012:-	9.9691	10.6256	10.5202	10.3523	9.77705	9.58864	10.9598	10.2703	9.17254	9.32786	9.27433	9.09844	9.94818	9.71502
HERC2	chr15:28356182-28567298:-	11.2245	11.0667	11.2405	11.1986	11.1813	11.0778	10.9598	11.0468	10.7778	10.9395	11.7225	11.8762	11.8243	11.7303
RBM26	chr13:79893002-79980356:-	10.927	11.2495	11.0332	10.9373	10.8941	10.805	10.9598	11.1049	10.3622	10.6957	11.2198	11.449	11.1987	11.0457
JMY	chr5:78531924-78623038:+	8.44043	8.81361	9.0313	8.96156	10.2496	9.78303	10.9598	10.8215	9.54961	9.0128	9.93853	9.6088	10.1157	9.59201
VDAC3	chr8:42249278-42263455:+	10.8605	10.6722	10.6175	10.4055	10.1999	10.1352	10.9587	10.7362	10.9251	10.6227	9.47989	9.73924	10.1841	10.2028
NOL8	chr9:95059639-95087876:-	9.62985	10.4874	9.92381	9.63963	9.78253	9.56928	10.9587	10.8561	9.52314	9.88499	9.56991	9.81955	10.2974	10.0183
RPA1	chr17:1733272-1802848:+	10.7937	10.4413	10.6789	10.5767	10.7807	10.8073	10.9576	10.7448	10.2949	9.41867	9.90541	9.5466	10.191	10.0443
NT5C2	chr10:104847773-104953063:-	9.17887	9.72026	9.60997	10.5219	9.86591	9.97721	10.9565	11.4341	10.4056	10.3398	9.64432	9.93441	9.43929	9.11086
IFI16	chr1:158979681-159024945:+	6.90253	5.59963	6.92584	7.69577	11.0287	10.6452	10.9565	10.4603	9.2633	9.16458	8.42968	8.46538	5.41437	4.88905
TAB2	chr6:149639435-149732747:+	10.7682	11.0267	10.9825	10.8888	11.5873	11.8651	10.9565	11.3542	11.8011	11.8454	11.6142	11.4072	11.0165	11.0608
ANAPC11	chr17:79849588-79858409:+	10.8383	10.7908	10.504	10.5872	10.9706	11.1962	10.9554	10.564	12.2176	11.8862	9.63131	8.97219	11.3716	11.0838
TBC1D23	chr3:99979660-100044096:+	11.1111	10.64	10.363	10.4189	10.7493	10.8827	10.9554	10.7878	10.0228	10.2592	8.99852	9.07992	9.40845	9.31684
DESI2	chr1:244816351-244872334:+	10.8236	10.5774	11.0547	10.8522	10.4697	10.6326	10.9554	10.9273	11.9034	11.374	10.2456	9.50359	10.9904	11.3103
CGGBP1	chr3:88101099-88199016:-	9.80729	9.50204	10.0685	9.77609	10.3565	9.86762	10.9543	10.8097	10.1734	9.7099	10.2885	10.3298	9.61549	9.57172
RBBP7	chrX:16862774-16887978:-	10.8194	10.3767	10.4159	9.74184	11.3008	11.5293	10.9543	11.1056	12.2774	11.7347	12.1257	12.256	11.788	11.677
AATF	chr17:35306174-35414171:+	9.79439	10.426	9.95988	10.0066	11.1469	10.5077	10.9543	11.0173	10.5581	10.7632	9.33657	9.3197	9.71246	9.69171
MYSM1	chr1:59120410-59165747:-	11.8066	11.4004	11.6522	11.6093	11.2026	11.0803	10.9532	11.3598	7.37113	7.60613	10.6391	11.0139	12.5969	12.8195
YME1L1	chr10:27399039-27443349:-	11.7405	11.6445	11.7715	12.0122	10.9873	11.0252	10.9532	11.265	11.8694	11.3982	11.4127	11.2314	12.2677	12.2552
HIGD2A	chr5:175815783-175816751:+	9.93555	10.0329	9.42452	9.55109	10.4526	10.1171	10.9532	10.3145	10.7581	11.1068	9.79891	9.41773	10.1248	10.2554
PLEKHA1	chr10:124145584-124191871:+	9.75498	9.39737	9.5455	9.04173	10.3565	10.82	10.9521	11.241	10.5338	10.1881	9.16665	9.14243	9.93999	10.4436
BZW1	chr2:201676907-201688569:+	11.6169	11.7265	11.8606	11.7624	10.8599	10.8065	10.9521	11.3783	11.5607	11.1568	10.5808	10.5016	10.6174	10.8674
PIK3C2B	chr1:204391757-204459474:-	9.96783	9.73561	9.34189	8.82222	10.7181	10.6103	10.951	10.7933	9.89134	9.84958	9.29097	9.03943	9.39203	9.59578
GRN	chr17:42422490-42430470:+	9.85776	9.88933	10.4515	10.3489	10.4674	10.6292	10.9498	10.9054	9.11521	9.37842	10.0424	9.79056	9.64098	9.52633
NEFH	chr22:29876180-29887277:+	7.1386	8.55274	5.77203	6.33478	9.74367	9.84291	10.9498	11.2288	5.46869	4.35516	8.80356	9.30156	7.44364	6.76947
YPEL2	chr17:57409052-57479095:+	7.29332	3.98072	7.34492	8.01108	10.4708	9.92553	10.9487	11.288	9.19619	8.40479	9.91403	9.89108	5.5711	6.38381
ATF7IP	chr12:14518565-14655869:+	11.2287	10.439	10.9717	10.8019	11.4224	11.5856	10.9487	10.948	11.7487	11.5065	11.6388	11.5653	11.5651	11.7385
FANCI	chr15:89787193-89860362:+	11.1622	10.8458	11.1029	11.0177	10.9746	11.3711	10.9476	11.0165	11.0729	10.9746	10.2301	10.0034	10.8614	10.7981
CTSA	chr20:44519590-44527458:+	9.9198	10.1492	9.10115	9.34183	10.4283	10.7506	10.9465	10.7014	10.3128	10.2319	9.39315	9.19253	9.49207	9.30306
RMND1	chr6:151725896-151773316:-	9.04004	8.52651	8.10115	7.93847	10.2601	10.4693	10.9454	10.8133	9.54435	9.7516	8.48279	7.55236	8.14897	8.27197
KPNA1	chr3:122140747-122233786:-	10.5157	10.3129	10.8795	10.9535	9.51877	9.44536	10.9454	10.8883	10.9226	10.7468	10.7329	10.8573	9.87058	10.2466
PSMA2	chr7:42956461-42971805:-	11.568	11.7686	11.1763	11.13	11.132	11.0995	10.9454	10.9315	11.6166	11.6626	10.0276	9.51937	11.5115	11.1883
PSMD13	chr11:236807-252984:+	10.7198	10.8369	10.6449	10.9877	10.4754	9.97185	10.9443	10.5192	11.2733	10.2972	9.22669	9.47553	10.3501	10.6145
NFE2L1	chr17:46125685-46138907:+	11.4628	11.7456	11.5723	11.4817	11.3898	11.1724	10.9443	10.8097	12.3474	12.118	10.6083	10.4167	11.6728	11.4513
SLC35B4	chr7:133974089-134001827:-	10.808	11.0788	10.7274	11.1228	10.9698	10.5675	10.9443	10.8331	11.1857	11.0589	10.397	10.1777	11.1503	11.2724
ZNF609	chr15:64791618-64978266:+	11.4144	11.6127	11.0472	11.1238	11.6391	11.8341	10.9432	10.2913	11.2681	11.2916	11.6388	11.8271	11.5817	11.812
GNAS	chr20:57466425-57486250:+	13.7032	13.7163	14.0562	14.1458	13.9427	13.706	10.9409	10.8614	15.2376	15.1511	14.1288	13.6578	13.7792	14.0202
FAM63B	chr15:59063392-59149734:+	9.39937	9.50428	9.37194	9.36279	10.3736	10.3246	10.9409	10.5159	10.8477	10.8139	8.65978	9.15006	9.81791	9.4781
CLCN5	chrX:49687224-49863892:+	10.0521	9.60382	9.57681	9.60193	9.68235	9.25354	10.9409	10.8675	10.1346	9.76659	12.3334	12.934	9.55242	9.41404
ARHGAP21	chr10:24872537-25012597:-	11.2467	11.6622	11.6807	11.9977	11.4119	11.4617	10.9409	10.8043	12.0112	11.6012	11.3792	11.4921	11.6579	11.6262
WBSCR22	chr7:73097897-73112551:+	9.62338	9.99514	9.25423	9.72575	9.80788	9.86762	10.9398	11.3561	8.71076	8.44263	9.34775	8.68777	9.40845	9.20276
PREX1	chr20:47240792-47444420:-	7.94466	8.55707	9.56385	9.38686	9.82748	9.8252	10.9398	10.5258	10.9536	11.3131	8.94485	8.71887	6.96745	7.13006
PLEKHH1	chr14:68000007-68056255:+	8.66807	8.56138	8.9658	8.88635	9.94146	10.9812	10.9387	10.4405	9.67032	10.0589	8.27098	8.37715	9.71486	9.58823
PICALM	chr11:85668213-85780139:-	10.6751	10.5538	10.8273	10.8485	10.7257	10.4396	10.9376	10.8623	11.5807	11.6575	10.6553	10.6116	11.0634	10.9586
MED13L	chr12:116396380-116714991:-	11.1175	11.0251	11.3457	11.6757	10.6427	10.6359	10.9376	10.6043	12.9237	12.7248	11.7292	11.712	10.698	10.7943
MAP1A	chr15:43809805-43823818:+	7.26866	8.79175	8.97366	9.41389	7.48774	7.2841	10.9353	10.3208	10.4934	11.0013	9.30579	9.39009	6.31653	6.6964
TEAD4	chr12:3068477-3149842:+	9.13406	9.34579	9.33275	9.18199	9.19574	9.10006	10.9353	10.1436	10.44	11.0099	6.07738	4.45721	8.54703	8.41261
CCNG2	chr4:78078356-78091213:+	8.2728	6.74322	8.69328	8.26226	9.18196	8.57282	10.9353	9.81876	9.72941	9.67709	9.98836	9.87583	8.04969	7.9094
ADRM1	chr20:60877951-60883918:+	9.63307	10.7564	10.4159	10.2548	10.8079	11.1141	10.9353	10.5347	10.2228	11.0517	8.33336	8.49762	9.70764	9.83688
KIAA0232	chr4:6784458-6885899:+	9.84392	10.1705	9.99507	9.88394	10.7907	10.4483	10.9342	11.1508	11.087	10.8649	10.0454	10.5818	10.49	10.3743
ANXA6	chr5:150480266-150537443:-	10.4256	10.7096	10.443	10.3937	10.328	10.715	10.9331	10.9798	10.6721	10.6406	10.8209	11.107	8.91618	8.83476
RAB1A	chr2:65313987-65357435:-	12.1934	11.8369	12.0926	12.0733	10.9593	10.9011	10.932	10.498	13.0553	12.513	11.3	11.0167	12.054	12.1183
RABGAP1	chr9:125703287-125867147:+	10.3444	9.85987	10.5067	10.2284	10.9577	11.0148	10.932	11.391	11.1831	10.4787	11.8576	11.3863	10.2327	10.4105
GSK3B	chr3:119540801-119813264:-	11.2979	11.204	11.7861	11.7345	11.1944	11.2541	10.9308	11.1889	11.9058	11.8712	11.9592	11.7602	11.3902	11.374
ATP5J2-PTCD1	chr7:99014361-99063824:-	11.0062	10.9702	10.4058	10.6209	10.2202	10.8691	10.9308	10.4228	10.2359	10.2221	9.76358	9.62895	10.4349	10.738
PSMB2	chr1:36065142-36107152:-	11.67	11.4588	11.5716	11.5188	10.9674	11.0884	10.9308	10.6537	12.2669	11.9085	10.6056	10.2433	11.2285	11.4568
PPP6R3	chr11:68228185-68382801:+	11.253	11.2102	11.5189	11.5039	11.3078	11.4225	10.9297	11.4335	11.823	11.8834	11.1063	11.2421	11.6632	11.7191
SDHC	chr1:161284165-161334535:+	10.3365	10.0863	10.0849	10.0265	10.0547	9.74745	10.9297	11.124	10.9073	10.7316	9.43568	9.91365	11.0106	11.3492
MAB21L3	chr1:116654375-116677861:+	10.4487	9.98554	10.6957	10.4206	10.2887	10.3464	10.9297	11.3629	10.7564	10.7364	10.8543	11.56	10.585	10.5197
SNX1	chr15:64388082-64436433:+	9.66019	9.59543	10.1575	9.55413	10.0935	9.77691	10.9286	10.5618	9.2244	9.28496	10.8226	10.6217	10.2518	10.1845
PRDM1	chr6:106534194-106557814:+	8.70836	9.04064	9.56124	9.7122	12.9778	12.9311	10.9275	12.1763	11.2162	11.2707	4.94905	3.3197	5.59216	4.85588
CAPZB	chr1:19665266-19811201:-	11.0581	11.365	11.02	11.1228	11.4059	11.5338	10.9275	10.6728	11.3062	11.285	10.3058	10.0719	11.0563	10.929
ARHGEF7	chr13:111839172-111958081:+	10.0725	10.0818	10.2639	10.3834	10.0039	10.4966	10.9263	10.8675	10.2553	10.3731	9.75281	10.0892	10.2526	10.1719
DMTF1	chr7:86781676-86825648:+	10.9395	11.0636	11.3366	11.348	11.3736	11.3007	10.9263	11.0046	11.848	11.4708	11.1494	11.6262	11.7595	11.6944
ARPC5	chr1:183595327-183605076:-	10.4569	10.7337	11.0867	11.0177	10.8106	10.0791	10.9263	10.7924	11.503	11.2383	10.1996	9.66489	10.4928	10.4233
PIAS3	chr1:145575987-145586546:+	9.84113	9.08625	9.49995	9.44699	10.1183	10.7777	10.9252	10.8831	9.94018	10.1911	10.059	10.0229	9.84668	9.98995
DDX47	chr12:12966279-12982915:+	10.362	10.2622	10.5612	10.0928	10.2758	10.4835	10.9252	10.5159	11.7472	11.3429	10.541	10.7742	10.5591	10.6274
NSUN2	chr5:6599351-6633473:-	10.1888	10.8262	10.7436	10.5916	10.1355	10.474	10.9241	10.7024	11.0114	11.1349	9.25919	9.73248	10.5698	10.2625
YBX3	chr12:10851675-10875953:-	11.2351	11.8716	11.6705	11.9097	10.778	11.0043	10.9241	10.451	11.7823	11.9984	8.83113	9.0312	11.3605	11.2329
LRRC59	chr17:48458593-48474914:-	10.4478	11.081	10.5884	10.8172	11.4566	11.6895	10.9241	10.7121	11.5623	11.7465	8.93006	9.24333	10.2107	10.2044
COX20	chr1:244998638-245008359:+	9.66177	9.12756	9.29559	9.22077	9.29638	9.44342	10.9241	10.5314	10.2705	9.87873	9.4039	9.6014	10.1454	10.4012
PIK3C2A	chr11:17108123-17191354:-	12.1631	11.8846	11.9864	12.0776	11.5904	11.7711	10.9229	10.8745	12.6284	12.407	11.3156	11.1789	12.1532	12.4105
MLXIP	chr12:122516633-122631894:+	9.70836	10.2975	10.0922	9.82726	10.7257	10.7646	10.9229	10.772	10.3903	10.5871	10.1403	10.0706	10.1093	10.1421
CYB5B	chr16:69458497-69500167:+	10.9988	11.3601	11.0181	11.2073	11.0509	10.856	10.9229	10.4061	11.4951	11.5406	10.2541	9.88956	11.3181	11.0585
PSMC3	chr11:47440319-47448024:-	10.2287	10.6266	10.1712	10.6252	10.8958	10.5307	10.9195	10.3573	10.4005	10.3242	9.45943	9.23618	10.0535	9.60828
CALM3	chr19:47104511-47114039:+	11.6266	11.5326	11.5909	11.4206	11.8672	11.9113	10.9195	10.7878	12.1081	11.8699	10.6908	10.2374	11.7545	11.9275
TRAP1	chr16:3708037-3767598:-	10.879	10.7658	10.2133	10.5296	9.81146	10.1765	10.9184	10.5726	9.72593	10.2572	9.52841	9.3354	10.5941	10.4997
OCLN	chr5:68788118-68853931:+	10.1284	10.8824	10.5148	10.8121	11.3952	11.1483	10.9161	11.0102	11.4866	11.4277	7.62608	8.52916	10.2584	10.237
SNRPF	chr12:96252708-96260238:+	11.1324	11.1734	10.9146	10.8924	10.3305	9.97988	10.9161	10.7381	9.80936	9.24269	9.59827	9.19745	10.3586	10.2782
COPG1	chr3:128968452-128996616:+	10.8844	10.7289	10.7844	10.9431	10.6577	10.3045	10.9161	10.0329	11.4421	11.3956	10.5949	10.6189	10.7214	10.6445
NUP205	chr7:135242661-135333499:+	11.9906	11.413	11.6442	11.6202	11.5105	11.6241	10.915	10.7285	11.8768	11.6343	10.877	10.5921	12.1123	12.2406
GID8	chr20:61569440-61579827:+	10.7137	10.362	10.2751	10.6093	10.6833	10.676	10.915	10.9306	11.5633	11.2764	10.0036	9.99071	10.6084	10.5104
AHCYL1	chr1:110546569-110566364:+	11.6899	11.7982	11.7303	11.7325	11.0979	11.1707	10.9127	10.9546	11.9417	11.7364	11.2128	11.1212	12.0245	11.9185
PGM2	chr4:37828281-37864559:+	9.52269	9.26083	9.05743	8.67358	9.22291	9.31402	10.9127	10.8909	10.9811	10.5138	8.85371	8.4114	9.33851	9.47401
LUZP1	chr1:23410515-23495351:-	11.2314	11.5271	11.5547	11.6063	11.4177	10.9997	10.9127	10.5672	11.3543	11.2911	9.96573	10.1193	11.0587	11.0834
HAX1	chr1:154245038-154248355:+	10.0131	10.5721	9.6741	9.64249	9.95773	9.92276	10.9116	10.8295	10.5891	10.9874	9.33817	9.15259	9.7702	8.96684
PLEKHA2	chr8:38758752-38831430:+	8.29739	6.17336	6.55863	6.59309	8.75674	8.66194	10.9116	11.2097	9.25529	8.64795	10.7188	10.4376	8.15606	8.99377
CKS2	chr9:91926112-91931618:+	10.6403	10.6692	10.7539	10.5312	10.1226	9.38421	10.9104	10.1407	7.87677	7.89122	9.13566	8.88652	9.34162	9.83582
PROM1	chr4:15969848-16077741:-	8.26451	9.07423	9.91363	9.8718	11.7535	12.1355	10.9093	10.9983	13.3538	12.8607	6.20929	8.14243	10.333	10.4345
NARS	chr18:55267893-55289177:-	12.2186	12.6831	12.3727	12.5879	11.1183	11.0653	10.9093	11.1429	12.2295	12.1023	10.9832	10.8148	12.2508	12.3197
PRKCI	chr3:169940219-170023770:+	11.661	11.3161	11.9569	11.8121	11.4083	11.4802	10.9082	11.0406	12.5036	12.1052	10.7948	10.6921	12.3203	12.3329
MCM5	chr22:35796115-35820495:+	10.1645	10.8253	10.3764	10.6581	11.0241	11.3256	10.907	10.8658	9.55485	9.71974	9.70518	9.12963	10.78	10.5889
TMEM214	chr2:27255773-27264565:+	8.91583	10.0863	9.74012	9.95237	9.62647	9.93794	10.907	10.1479	10.3652	10.7337	9.84697	9.94029	9.32599	9.20276
PTAR1	chr9:72324437-72374876:-	11.1975	10.6348	10.6968	10.8134	11.8932	12.1942	10.9059	10.6354	11.3961	11.2216	10.2031	10.4715	11.2813	11.2382
ZNF142	chr2:219502639-219524263:-	9.71446	10.6173	9.48077	10.0374	10.1197	10.2884	10.9059	10.3758	9.42646	10.3223	9.43268	9.37499	10.1884	9.93939
KIF3A	chr5:132028322-132073265:-	9.18985	8.99673	8.90543	8.91974	10.4606	10.5825	10.9059	11.053	10.351	10.2697	9.98222	10.1526	8.95328	9.42962
CCNL2	chr1:1321090-1334718:-	9.69454	10.2164	10.2798	10.0802	11.1391	11.5243	10.9059	11.4615	10.6619	10.3677	11.1453	11.6129	10.0686	9.96392
PAPOLA	chr14:96968712-97033453:+	12.5592	12.4634	12.61	12.5606	11.8056	12.0681	10.9059	11.6683	12.8562	12.4654	11.5922	11.5326	13.0331	13.1617
PPP1CB	chr2:28974613-29025806:+	11.2415	11.1195	11.178	11.06	10.9275	11.0958	10.9047	10.8745	11.3396	11.2883	10.7249	10.4438	11.3173	11.4083
AK2	chr1:33473540-33502512:-	11.4093	11.1656	10.9844	10.7617	10.7371	11.02	10.9036	10.1042	11.8978	11.5073	10.7843	10.7502	11.398	11.2692
PACSIN2	chr22:43265771-43411184:-	10.1157	10.2286	10.5309	10.6209	10.9267	10.9137	10.9024	10.4228	9.30741	9.49431	9.50007	9.37932	10.0506	9.75717
CAPN5	chr11:76777991-76837198:+	8.64909	8.828	9.04256	9.00665	9.27577	9.69155	10.9013	10.3758	8.44067	8.34066	9.55896	9.61064	8.2748	7.89722
CHD9	chr16:53088944-53361414:+	11.0659	10.748	10.662	10.831	10.5351	10.5965	10.9001	11.3189	10.1853	9.95448	11.7114	11.7451	11.1198	11.0277
TNRC6A	chr16:24741048-24837547:+	11.4942	11.4605	11.7028	11.5834	10.9585	11.2291	10.899	11.2417	11.0167	10.8406	11.3843	11.5524	12.4663	12.2977
PPP1R12A	chr12:80167342-80328978:-	10.5192	10.4331	10.5858	10.2511	11.2542	11.1226	10.8967	10.2207	11.351	11.3991	10.3533	10.5253	10.7363	10.3418
VARS	chr6_dbb_hap3:3030878-3049294:-	9.94336	10.5054	9.78326	9.93381	9.46744	9.32456	10.8967	10.6199	9.84933	10.1789	8.9	8.4324	9.6283	9.90028
KLHL24	chr3:183353410-183402304:+	8.47677	7.28189	8.41589	8.32056	8.61626	8.95567	10.8967	10.1522	8.49617	8.16252	11.281	11.0236	9.49626	9.44643
COPS6	chr7:99686582-99689822:+	11.04	10.8018	10.3327	10.9547	10.5384	10.3922	10.8955	10.4061	10.1117	9.82635	9.74317	9.88042	10.5355	10.2641
SYNRG	chr17:35874899-35969486:-	10.3075	10.3792	10.2315	10.4437	10.426	10.4347	10.8955	10.6876	10.6853	10.3961	10.7672	10.6362	10.1901	10.4964
SPATS2	chr12:49760687-49921207:+	9.20293	8.61631	9.12253	8.77609	9.58519	9.08527	10.8955	10.3234	10.4818	10.3149	9.98529	9.68428	9.44798	9.14901
DAD1	chr14:23033806-23058143:-	10.6038	10.9951	11.1392	11.2341	10.3454	9.96379	10.8944	10.6965	10.3228	10.3961	10.3777	10.0034	10.97	10.4513
PRDX4	chrX:23685644-23704514:+	11.0143	11.0529	10.5323	10.6224	11.3405	11.4792	10.8944	10.5917	11.2985	11.3209	9.23015	8.80513	10.8157	10.8506
ZNF236	chr18:74536115-74682682:+	10.0972	9.52872	9.30185	9.52344	10.1341	10.1742	10.8944	10.7589	10.4243	9.96042	9.69647	10.1399	9.66479	9.87152
ATP6V0A2	chr12:124196864-124246301:+	9.83695	9.86859	10.4317	10.0396	9.90669	10.3972	10.8944	10.598	10.7242	10.667	9.62739	9.81316	10.6353	10.364
KIF21A	chr12:39687029-39837192:-	10.2478	10.2341	9.75616	10.0547	9.76785	9.45114	10.8944	10.2769	11.5444	11.4169	10.0385	9.83225	10.8073	10.6704
RPUSD4	chr11:126071988-126081587:-	10.5339	10.5954	10.2639	10.5842	10.5841	10.5947	10.8932	10.8727	9.09378	8.40131	9.66617	9.38364	9.85433	9.72539
PSPC1	chr13:20277008-20357159:-	9.73261	10.4599	10.6632	10.5632	10.6203	10.8877	10.8921	11.3548	11.609	11.3196	10.2901	10.5243	10.6648	10.6488
WDR47	chr1:109512837-109584850:-	7.955	8.16772	8.23146	7.94775	8.87107	8.41214	10.8909	10.9423	9.09018	8.80142	8.47116	8.18265	6.99143	7.2498
BNIP3	chr10:133781203-133795435:-	10.8179	9.63484	9.66685	7.95697	9.03641	8.83113	10.8909	11.1392	9.90473	9.40131	9.82885	9.58836	9.34782	9.61573
CCSER2	chr10:86088344-86278277:+	9.91715	9.9182	9.94995	9.96841	10.6587	10.5763	10.8909	10.6557	10.7722	10.4126	10.276	10.0571	9.95124	10.1937
CCDC88A	chr2:55514977-55647057:-	11.9129	11.7677	11.6986	11.5496	11.1827	11.4712	10.8897	11.1225	9.83756	10.0094	11.4943	11.4572	11.8882	11.8401
STAT3	chr17:40465342-40540513:-	10.9342	10.81	10.5768	10.6638	10.7502	10.3802	10.8886	10.7832	9.89753	9.66405	10.276	10.4156	10.2385	10.527
C14orf1	chr14:76117232-76127538:-	11.1915	10.9653	11.3182	11.4737	10.8363	10.7277	10.8886	10.2926	11.0583	11.0185	11.2575	10.6079	11.3909	11.6979
SMAD5	chr5:135468533-135518422:+	10.7646	10.6592	10.5677	10.5797	10.4708	10.2087	10.8863	10.4311	10.4272	10.5146	11.3115	11.4423	10.7262	10.5518
UBXN4	chr2:136499188-136542633:+	10.3385	10.6235	10.7505	10.4616	10.823	10.8311	10.8863	10.9513	10.2577	10.337	11.0493	11.1303	10.869	10.6366
PTPN2	chr18:12785476-12884334:-	9.95758	9.97426	9.43594	9.16618	9.99445	10.084	10.8863	10.6945	9.2585	9.20316	9.30087	9.26456	9.40548	9.50643
SEPHS1	chr10:13359437-13390298:-	11.5515	12.1442	13.0815	12.8942	10.7095	11.0603	10.8839	11.0568	11.4336	11.1438	10.358	10.105	13.1697	13.3028
PEX5	chr12:7342281-7364079:+	9.80443	9.62251	8.86796	8.4239	8.43295	9.46072	10.8828	10.0878	10.351	10.0094	9.61555	9.93147	9.09282	8.71271
NUP107	chr12:69080730-69136473:+	11.7671	11.9617	11.5309	11.704	11.3796	11.3272	10.8828	11.5838	11.8033	10.9938	10.5143	10.0558	11.3451	11.1322
PLEKHA5	chr12:19282625-19529333:+	10.4404	10.1818	10.3867	10.4388	10.8983	10.6283	10.8816	11.0659	10.9367	11.0231	9.79192	9.43864	10.7333	10.8003
CETN2	chrX:151995870-151999301:-	9.87829	10.0094	9.89512	9.83228	10.161	10.6103	10.8816	10.6158	9.82027	9.69573	9.89783	9.61799	9.21156	9.16263
SF3B6	chr2:24290453-24299314:-	10.2572	10.5232	10.2331	10.0675	10.0364	9.57987	10.8816	9.52142	9.12932	10.1313	9.86597	9.57709	9.41585	9.39107
SUPT5H	chr19:39936185-39967308:+	9.91451	10.5462	9.7239	10.2322	10.1096	10.1939	10.8805	10.5159	9.80607	10.4401	9.70021	9.51544	9.62957	9.64151
ABL1	chr9:133589267-133763062:+	10.5579	10.7918	10.8446	10.7826	10.5231	10.455	10.8805	10.8215	9.81155	9.645	10.8967	10.7914	11.16	10.8506
C3orf17	chr3:112721291-112738555:-	10.5647	10.0997	10.3464	10.4519	11.243	10.7784	10.8793	11.0484	11.8742	11.6979	9.87262	9.95488	10.4225	10.7954
PITHD1	chr1:24104875-24114722:+	10.1272	9.80454	9.94196	9.93381	9.63256	9.77844	10.8781	11.1903	9.8472	9.25047	9.15397	9.44072	9.70885	9.94334
PDS5A	chr4:39824482-39979576:-	11.3937	11.2502	11.2339	11.1928	10.7324	11.1141	10.877	11.29	11.5168	11.0478	11.2701	11.1488	11.3401	11.4579
SMARCE1	chr17:38783975-38804103:-	10.8824	11.3755	10.9075	10.8851	10.8547	10.9407	10.8758	10.7533	10.6582	10.7113	10.8989	11.3203	11.3697	10.9315
NETO2	chr16:47115430-47177936:-	8.98307	9.75079	10.4374	10.3611	12.9202	12.8489	10.8746	10.6354	11.5138	11.3934	8.44165	7.17768	8.93279	8.68228
MTHFD1	chr14:64854758-64926725:+	11.1117	11.3895	11.0931	10.7865	10.5894	10.783	10.8746	10.9273	9.67634	9.65968	9.69146	9.2457	11.2364	11.3191
SMPD4	chr2:130908964-130939330:-	10.18	10.3632	10.2987	10.4809	10.4318	10.3182	10.8746	10.9105	9.87154	10.2707	9.90541	10.1602	10.354	10.4408
NCOA6	chr20:33302577-33413433:-	9.2872	9.39253	9.09035	8.60486	9.13124	9.64858	10.8734	10.7228	10.7812	11.0523	10.5186	10.7552	8.75743	8.71964
SAFB2	chr19:5587009-5622938:-	10.2614	10.5054	10.3434	10.6439	9.86073	9.99183	10.8734	10.5854	10.543	10.4091	10.1503	10.2889	10.3385	10.078
PLRG1	chr4:155456148-155471585:-	10.1667	9.93989	10.0238	9.91974	9.32925	9.49658	10.8723	9.82596	10.1152	10.0196	9.49577	8.90467	10.0411	10.1091
LDB1	chr10:103867324-103880210:-	9.83555	9.8546	9.93392	10.1622	10.4353	10.3711	10.8711	10.3221	10.1328	9.68285	10.6501	10.5977	9.91304	10.2601
SKP2	chr5:36152144-36184142:+	11.5074	11.48	11.6795	11.6638	9.76416	9.75214	10.8711	10.6074	12.1243	11.5716	10.7642	10.6217	10.8549	11.4596
PNMA1	chr14:74178485-74181128:-	9.1386	9.1985	9.29873	9.35235	9.45145	9.54064	10.8711	11.3953	10.38	10.2906	10.4972	10.1839	9.43783	9.40976
STRAP	chr12:16035287-16056410:+	11.4915	11.8262	11.7459	11.5118	11.072	11.0063	10.8711	10.7486	12.5478	12.1774	10.4244	10.2774	11.4059	11.4183
PFDN2	chr1:161070345-161087866:-	10.2127	10.0031	9.44162	9.88152	9.53404	9.09761	10.8711	10.249	9.75238	9.082	9.06582	8.51741	9.07048	8.90535
SRSF5	chr14:70233828-70238722:+	11.6673	11.4512	11.5396	11.5473	11.8047	11.6648	10.8699	10.9798	11.7337	11.438	11.4089	11.7759	12.2813	12.0279
VANGL2	chr1:160370363-160398468:+	11.3576	11.6642	11.7069	11.6645	12.1937	11.7033	10.8699	10.6738	11.8757	11.7841	10.7504	10.6217	11.6511	11.5589
SNX19	chr11:130745765-130786382:-	10.1238	9.88245	9.37788	9.94775	9.89153	10.2809	10.8688	10.388	10.4421	10.0185	10.9574	10.3804	9.87273	9.92847
USP14	chr18:158482-213739:+	11.0278	11.3558	11.0831	11.1918	10.6911	10.4807	10.8676	10.8771	10.5104	10.5607	10.3916	10.2657	11.1936	11.0521
ALS2	chr2:202564985-202645895:-	10.2862	10.1549	10.2735	10.3834	10.2012	10.5086	10.8676	10.8464	10.4407	10.3324	9.51856	9.8666	10.22	9.86111
TMEM41A	chr3:185207388-185216845:-	9.86052	9.958	9.66927	9.46648	10.7267	11.0539	10.8676	10.4534	11.1236	11.0528	11.4028	10.7783	9.432	9.69757
DHX36	chr3:153993456-154042286:-	10.8681	10.8928	10.851	10.6107	10.3976	9.81478	10.8664	11.0788	10.3479	10.0656	10.4289	10.6014	11.0997	11.0553
KIAA1958	chr9:115249247-115427591:+	9.17887	9.5375	8.93392	8.82726	8.72288	9.40024	10.8664	10.0712	7.77275	7.4861	9.07161	9.29927	9.25513	9.92147
MYH10	chr17:8377522-8534079:-	12.7116	12.7077	13.185	13.1459	12.5465	12.677	10.864	10.9636	12.2087	11.9259	12.3856	12.2401	12.8792	12.9034
HBP1	chr7:106809459-106842974:+	8.31757	8.00625	8.50539	8.56924	9.65468	9.42787	10.864	9.94969	8.69662	8.40131	10.2482	10.0799	8.92658	9.25458
EID1	chr15:49170289-49172380:+	10.9072	11.9584	11.6375	11.7203	11.4708	11.3103	10.864	11.0298	11.0105	11.2161	12.393	12.2675	12.0308	11.5372
FOXJ3	chr1:42642209-42800903:-	10.5434	10.587	10.698	10.7564	10.5652	10.7005	10.864	10.9522	10.4085	10.6152	10.7624	11.0551	10.3054	10.671
GGCX	chr2:85771977-85788657:-	10.7198	10.9831	11.4209	11.1218	11.2562	11.1939	10.8629	10.1622	11.2605	10.7801	10.7114	10.6116	10.707	10.9344
MINOS1	chr1:19923470-19956315:+	11.4266	11.6812	11.2901	11.3766	10.6863	10.6989	10.8617	10.6333	11.2581	10.5434	10.0156	9.6014	11.8423	11.7742
BMPR2	chr2:203241049-203432474:+	10.9576	11.0039	11.2092	11.1662	11.5411	11.8278	10.8605	10.7924	11.3785	11.4286	12.6871	12.3523	10.2797	10.3214
SMAD2	chr18:45359465-45457517:-	11.2164	10.342	11.02	10.8791	10.7605	11.1292	10.8593	11.1508	11.4386	10.8712	11.3354	11.229	10.9543	11.1799
RAPGEF6	chr5:130759613-130970929:-	10.4614	9.64097	10.154	10.0374	10.1197	9.79369	10.8593	10.8006	10.0848	10.186	10.1531	10.1802	9.98348	10.2265
UBE2L3	chr22:21921835-21978323:+	11.0217	11.5076	11.1154	11	11.1448	11.0219	10.8581	10.5629	12.8189	12.8953	10.5051	9.80029	11.265	11.0744
PNRC2	chr1:24286300-24289949:+	10.0593	10.4106	10.3065	10.333	10.7324	10.7482	10.8581	10.361	10.5198	10.3855	9.98324	9.79706	10.4429	10.1404
MME	chr3:154797435-154901518:+	8.28924	7.75079	8.84671	9.00665	11.4765	11.6826	10.857	10.9315	10.7335	11.0433	11.6003	11.4786	8.41437	8.7425
SYTL4	chrX:99929488-99986522:-	6.23511	3.8738	3.25746	4.24731	5.85726	5.29271	10.8558	10.539	3.69425	4.95924	6.91511	7.71887	3.87596	4.51708
THADA	chr2:43457974-43823185:-	10.1295	9.60799	9.98148	10.3471	9.72478	9.24691	10.8546	10.7495	10.844	10.0622	9.82085	9.73756	9.86518	9.9094
ELMSAN1	chr14:74181824-74227001:-	9.32756	9.17054	8.83381	8.95697	10.4514	10.1542	10.8546	10.3423	11.1249	10.744	10.4176	10.2739	8.41142	8.92547
POLR1C	chr6:43484776-43489246:+	9.41443	9.35078	9.4101	9.56623	9.71907	9.00368	10.8546	10.6896	9.98062	9.65821	8.16665	8.47755	9.67716	9.53422
JAM3	chr11:133938819-134021652:+	10.1622	10.5506	10.5013	10.4122	11.279	11.2836	10.8534	10.3734	10.2625	9.90483	9.9343	9.5016	9.42762	9.5184
CREB3L2	chr7:137559724-137686847:-	11.6144	11.5902	11.9389	12.1557	12.2182	12.0193	10.8534	11.1522	11.3423	10.9311	11.8517	11.6573	11.8453	12.0139
U2AF1	chr21:44513065-44527688:-	11.3085	11.3551	10.8435	10.935	10.7133	10.4032	10.8522	10.8295	11.4965	10.7288	10.1863	10.4272	10.9057	11.0429
KIAA0922	chr4:154387497-154557862:+	10.0736	9.59543	9.47801	9.78647	10.7446	10.49	10.8522	10.4695	11.6287	11.4695	9.2575	9.756	9.8781	9.94433
MRPL30	chr2:99797541-99816020:+	10.9231	10.8307	11.134	10.8159	10.1441	10.5451	10.8522	10.1735	10.3051	10.5901	9.90865	9.60325	10.9266	11.1928
CTGF	chr6:132269316-132272518:-	10.8776	11.1122	12.6203	13.2236	9.75301	10.2358	10.851	8.45568	8.82353	9.08852	10.645	10.1576	9.54703	9.52765
PSMD12	chr17:65336618-65362721:-	9.90654	10.9465	10.1592	10.1562	10.2797	10.2291	10.851	10.4968	11.3423	11.8374	9.50007	9.06117	11.2986	11.0475
GFM2	chr5:74017028-74063196:-	10.3035	10.1734	10.0611	10.2379	9.96418	9.81926	10.8486	10.4775	10.6679	10.4704	9.62739	9.87276	10.4429	10.5329
CSNK2A2	chr16:58191811-58231782:-	11.3937	10.8928	10.869	10.8385	10.4595	10.3598	10.8475	10.9807	11.6472	11.0059	10.1002	9.58461	11.1103	11.2346
PIKFYVE	chr2:209130990-209223475:+	10.7326	10.4794	10.7227	10.5975	10.5111	10.1707	10.8475	10.6827	10.5568	10.1911	10.7194	10.7008	10.236	10.491
KANSL3	chr2:97258891-97304116:-	10.1192	9.84402	9.52692	9.60193	10.1624	10.4607	10.8463	10.5292	10.1623	10.3525	10.6572	10.8511	9.75976	9.55244
KLF7	chr2:207938861-208031970:-	10.3784	11.4902	11.5697	11.6944	12.0746	12.3259	10.8463	10.7063	11.9081	11.5673	9.89348	9.63259	10.3268	10.3485
UBXN1	chr11:62443969-62446589:-	9.51397	9.31547	9.14707	9.32056	9.969	10.1232	10.8439	10.4299	9.14503	8.52509	9.49864	9.07459	8.97949	8.80466
EIF3CL	chr16:28722784-28747053:+	9.08781	9.55274	9.07215	9.2844	9.36871	9.5352	10.8415	10.9079	8.41499	8.60005	8.05027	8.23139	8.89091	9.01458
BHLHE40	chr3:5021096-5026865:+	9.96783	10.6101	10.6024	11.2678	8.93818	9.5151	10.8415	9.51698	8.81919	9.94852	9.748	8.58274	6.51706	6.961
HIST1H1D	chr6:26234439-26235216:-	11.6681	12.0224	10.2671	9.62525	11.3596	11.5338	10.8415	11.3734	10.575	11.1397	11.3596	10.3586	11.0194	10.697
HIC2	chr22:21771692-21805750:+	10.1667	10.2368	10.0426	9.96613	11.1269	11.166	10.8415	10.4288	12.3076	12.5259	9.18278	9.31066	9.99143	10.0369
CHCHD3	chr7:132469622-132766828:-	10.5008	10.7696	10.5455	10.5767	10.2989	9.95296	10.8415	10.4878	10.351	10.1605	9.74317	9.63983	10.942	10.9134
SEC23B	chr20:18488606-18542059:+	10.0217	10.3495	10.0648	10.1361	10.0256	9.81029	10.8391	10.2234	11.1218	11.0545	9.66106	9.39438	9.98647	9.94334
GTPBP4	chr10:1034348-1063708:+	10.1238	10.9165	10.478	10.7577	10.4445	9.93244	10.8391	10.6567	10.1143	10.2121	9.77782	10.0598	10.256	10.1961
NDUFS6	chr5:1801495-1816167:+	10.8236	10.643	10.6547	10.8681	10.7577	10.3361	10.8367	10.2531	10.3464	9.44263	9.41609	8.92851	10.171	9.8962
RANBP9	chr6:13621729-13711796:-	9.60544	9.6491	9.89719	9.82977	10.5405	10.5022	10.8367	11.0468	9.90575	10.0961	10.4821	10.2993	9.65731	9.8632
KDM2A	chr11:66886739-67025550:+	10.6907	10.9224	10.9268	10.9115	11.4142	11.5483	10.8367	11.2049	12.1689	11.9125	11.3346	11.3337	11.3436	11.1503
ZKSCAN8	chr6:28109687-28127250:+	10.6218	9.97265	10.3555	10.3523	10.3305	10.6899	10.8331	11.0499	9.58075	9.67276	11.2167	10.9505	10.1383	10.4218
ADAM23	chr2:207308367-207485854:+	8.15215	8.53969	8.57422	7.73917	8.24429	8.14832	10.8319	10.9546	6.2665	6.5568	7.61025	7.49762	9.38752	9.14042
NARF	chr17:80416539-80446143:+	9.33153	8.93824	9.413	8.95237	9.30657	9.64691	10.8319	10.2964	9.11875	9.09717	8.80124	9.28086	9.31336	9.21589
RASSF3	chr12:65004292-65091347:+	9.77409	10.022	9.85949	9.33831	9.16525	8.77998	10.8307	11.2802	9.1861	9.33884	7.50007	8.20723	10.0836	10.1541
URGCP-MRPS24	chr7:43906156-43946231:-	10.0006	10.0422	9.74702	9.86936	9.88304	10.1507	10.8295	10.2056	10.4143	10.472	9.34934	9.01179	9.28777	9.10027
NEO1	chr15:73344824-73597547:+	11.2207	10.8449	11.3388	11.2871	10.9601	11.7194	10.8295	10.579	11.5335	11.1196	11.8707	11.9907	11.1893	11.0649
TUFT1	chr1:151512780-151556059:+	8.57055	7.85987	8.69803	9.49524	10.0425	9.97988	10.8282	9.89601	8.62623	8.38019	8.35568	8.1322	7.59738	7.45752
SLC43A1	chr11:57252003-57282358:-	6.89181	7.35327	6.51619	5.94775	10.6725	10.3711	10.8258	10.8675	8.31977	8.1207	4.73224	5.48963	8.08355	7.36035
SEC24C	chr10:75504130-75531933:+	10.2266	10.1232	10.2987	10.0482	10.1902	10.2155	10.8258	10.3965	10.789	10.622	10.2701	10.0326	9.99934	9.92347
NDUFV1	chr11:67374322-67380012:+	10.0094	9.63075	9.21497	9.0199	10.6892	10.7482	10.8258	10.2756	11.0784	10.6516	9.52841	9.08258	8.99934	8.82408
ABR	chr17:906757-1090616:-	8.63307	8.48625	8.55339	8.55109	9.14267	10.084	10.8246	10.9281	9.97184	9.85724	8.94485	8.95778	9.5294	9.27354
PEG10	chr7:94285636-94299006:+	13.04	13.1341	13.0926	13.2063	15.2528	15.0444	10.8246	10.5002	11.9826	11.9746	13.7516	13.2239	12.5032	12.5574
MRPL37	chr1:54665839-54684056:+	10.7755	10.8405	10.5429	10.5312	10.1554	10.2178	10.8246	10.6106	10.8783	11.2363	9.44165	8.96932	10.5902	10.8241
C1orf123	chr1:53679771-53686289:-	10.6922	10.3937	10.354	10.0844	10.9834	11.1956	10.8246	11.0383	10.7761	10.1799	10.0166	10.3095	10.1392	10.0923
PSMB3	chr17:36908965-36920484:+	10.7022	11.1727	10.5729	10.3954	10.3305	10.6155	10.8234	10.1493	9.81374	9.6212	9.37454	8.73924	9.31494	9.13698
DNAJC8	chr1:28526789-28559542:-	11.0849	11.0915	10.7955	10.8096	10.6745	10.5808	10.8234	10.9406	9.95412	9.65089	10.2676	9.98646	10.7673	10.8144
WASL	chr7:123321980-123389125:-	9.9052	9.85811	9.85524	9.91974	12.3997	12.3804	10.8222	10.6708	12.6156	12.7755	10.7855	10.2254	9.53212	9.59954
DNAJC3	chr13:96329392-96447243:+	10.2457	10.695	10.5897	10.6806	10.6305	10.5397	10.8222	10.245	9.81374	10.3056	9.60094	8.98362	9.9057	10.187
WBP11	chr12:14939411-14956401:-	11.0143	11.5004	10.6632	10.7813	10.8966	10.9945	10.8222	10.4181	12.0906	12.3377	9.96262	9.87736	11.6539	11.5181
USP54	chr10:75257295-75335433:-	9.73411	9.97103	9.93593	9.79934	10.0456	10.1062	10.8222	11.2356	9.91901	9.85597	9.62082	9.18017	9.92969	9.88494
GJC1	chr17:42875815-42908179:-	11.2867	11.5912	12.0238	11.8657	10.8416	11.1601	10.821	10.9823	9.99899	9.74198	10.6559	10.2398	11.3822	11.4716
ZMYM3	chrX:70459473-70475047:-	10.9956	10.9072	10.7754	10.6238	11.2809	11.4072	10.8198	10.9742	10.5775	10.6331	12.2594	12.1373	11.3272	11.4927
DAP3	chr1:155658884-155708800:+	10.2383	10.1943	10.1313	9.8197	10.3832	10.571	10.8198	10.6567	10.8311	10.6749	9.33657	9.55428	9.56712	9.65844
EIF4A3	chr17:78109012-78120982:-	10.2541	10.7658	10.504	10.1462	10.1341	9.89333	10.8185	10.773	10.477	9.67853	9.13381	8.80513	9.49347	9.61821
ZNF451	chr6:56954827-57035098:+	10.7386	9.7028	9.95591	9.53579	9.92666	9.71738	10.8173	10.3411	9.21616	8.76659	9.75161	9.70686	10.0286	10.1702
CDC5L	chr6:44355250-44418161:+	10.7944	11.072	10.9912	10.9268	10.5351	10.6544	10.8149	11.1565	10.7716	10.6648	10.9574	10.4386	10.8765	10.8839
NCOA4	chr10:51572363-51590734:+	10.9894	11.1964	11.141	11.033	11.6819	11.3506	10.8137	10.4603	11.6027	11.69	10.8732	10.6244	10.8005	10.8182
AZIN1	chr8:103838535-103876397:-	11.2351	11.311	11.4536	11.5366	10.9333	10.9276	10.8137	10.6395	12.1659	12.1263	9.57264	9.30384	11.4984	11.7935
TUBGCP2	chr10:135092133-135122660:-	8.74458	9.07121	9.0313	8.72305	10.0179	10.089	10.8112	10.7997	11.6691	11.7998	9.09833	9.13477	8.83458	8.95318
STRBP	chr9:125883907-126030855:-	11.3522	11.1923	10.8972	10.7418	10.4036	10.6989	10.81	10.9381	11.3347	11.0299	10.1917	10.0422	11.7351	11.6467
PNMAL1	chr19:46969747-46974820:-	10.217	9.88072	9.74242	9.99551	10.464	10.4279	10.81	11.0885	8.31051	8.6655	10.9652	10.7995	9.18754	9.0535
ABL2	chr1:179068461-179198819:-	11.1733	10.6802	11.0181	11.1361	10.6696	10.6164	10.8088	11.0078	11.4701	11.5012	10.271	10.3073	10.4652	10.5421
PRELID1	chr5:176730762-176733960:+	11.1175	11.4524	11.0685	11.0514	10.7352	10.5921	10.8088	10.5036	11.4211	11.2625	8.96158	8.67373	10.9695	10.77
MYCBP	chr1:39328161-39339050:-	10.2213	10.1377	10.3358	10.2862	9.69015	9.83556	10.8051	10.2677	9.52314	9.98394	8.53122	8.38148	9.40101	9.78276
ZNF93	chr19:20011721-20046382:+	9.49991	10.2273	10.5067	10.184	11.2758	11.3967	10.8051	10.3029	9.55092	10.0678	8.94064	8.49363	10.0965	10.0771
PRKCSH	chr19:11546465-11561782:+	10.0449	10.4118	9.87427	9.85217	10.5736	10.9819	10.8026	10.6527	10.0766	10.9195	9.20227	9.1219	10.1481	10.3596
S100PBP	chr1:33283118-33324480:+	10.1123	9.55491	9.70749	8.92914	8.99918	9.09268	10.8026	10.5148	9.5016	9.60309	10.0822	10.049	10.3486	10.2696
HN1L	chr16:1728277-1752073:+	11.9875	12.1126	12.1234	12.2917	11.2542	11.5564	10.8026	11.247	11.5047	11.3438	10.3091	10.1154	11.8084	11.7055
NUP155	chr5:37291734-37371228:-	11.3271	11.2832	11.1738	11.265	10.2175	10.2787	10.8014	11.0705	11.8975	11.454	10.3237	9.94029	11.3405	11.6584
KIAA2013	chr1:11979644-11986485:-	8.97038	9.8546	9.25746	9.42722	10.3091	10.1292	10.8014	10.3746	9.50296	9.88623	9.19875	8.756	9.01111	9.04249
TFAP2C	chr20:55204357-55214338:+	9.29129	9.72026	8.86796	9.37316	12.5742	12.0034	10.799	11.0697	13.436	13.4429	2.52279	3.3197	8.35708	8.07708
DIAPH2	chrX:95939661-96724837:+	9.65227	9.57424	9.49995	9.83478	10.1694	10.3892	10.799	10.7495	8.42646	8.96634	8.41153	9.12448	11.1248	10.5685
NUP98	chr11:3696239-3819022:-	10.825	10.6204	11.0076	10.841	10.2732	10.454	10.799	10.6867	10.9801	10.7028	10.5438	10.4705	10.8608	10.5825
SURF4	chr9:136228324-136243037:-	10.9894	11.1129	11.4352	11.4305	10.6111	10.3464	10.799	10.7305	10.919	10.5584	10.7825	10.2681	10.6931	11.0667
BANF1	chr11:65769549-65771617:+	10.5831	10.8091	10.2461	10.2862	10.6666	10.8589	10.7977	11.2808	11.2403	11.8585	9.92367	9.47553	11.4309	11.0014
NDUFB2	chr7:140396480-140406446:+	10.9178	11.1078	10.869	11.0928	11.1305	10.8341	10.7977	10.9807	10.0038	9.80539	9.73346	9.89562	10.2683	10.3889
NIFK	chr2:122484520-122494503:-	10.4107	10.8546	11.0804	10.704	10.0179	9.77076	10.7977	10.3573	10.2062	10.0059	9.42215	9.33985	10.4843	10.6439
MCUR1	chr6:13786780-13814792:-	10.3226	10.4896	10.5202	10.5327	10.91	11.2563	10.7965	10.7476	10.4243	10.4298	9.56582	9.30384	9.80331	9.61573
HENMT1	chr1:109190909-109203744:-	5.28515	5.59963	6.77203	6.61655	7.53186	8.76458	10.7965	11.0568	8.33506	7.81983	6.90649	6.97505	4.73157	6.27511
IARS2	chr1:220267454-220321383:+	11.5663	10.5817	10.7343	10.6708	10.0226	10.0877	10.7965	10.4073	11.6059	11.1574	10.5305	9.89259	10.5369	10.8321
ATP2B1	chr12:89981825-90049844:-	10.2852	10.1705	10.6313	10.4535	9.0727	9.4569	10.7952	10.7448	11.0195	10.5631	12.5392	12.5653	10.1257	10.1231
DNAJC2	chr7:102952920-102985320:-	9.58228	10.5592	9.83812	10.059	10.0667	10.0552	10.794	11.3923	8.9561	9.13757	9.03256	9.33762	10.0199	9.57555
SRSF10	chr1_gl000191_random:36272-50281:-	10.2562	10.3865	10.4302	10.4338	10.2653	10.4337	10.794	10.5662	10.6503	10.6597	10.181	10.1851	10.3731	10.4055
CLINT1	chr5:157212750-157286183:-	11.4083	11.7954	11.5342	11.3757	10.7539	10.6419	10.794	11.0414	10.9447	11.274	10.7558	10.5026	11.7539	11.5901
FRAT2	chr10:99092253-99094458:-	9.40315	9.07423	9.29245	9.44043	10.8266	10.7899	10.7903	11.3801	10.5211	9.6943	8.70766	7.71202	10.7794	10.7419
AGO1	chr1:36348809-36389899:+	12.2718	12.5196	12.0662	12.0111	10.7816	10.5657	10.7903	10.7832	12.1945	12.0634	10.4675	10.7257	12.3295	12.5096
TERF2IP	chr16:75681634-75691341:+	9.06889	8.42129	8.80765	9.05037	9.62443	9.43372	10.7903	10.7053	8.3381	8.20716	10.6883	10.7172	8.32599	7.91343
ESYT1	chr12:56521985-56538460:+	11.0491	11.5479	11.7192	11.8367	10.4445	10.7654	10.7891	10.6179	11.6826	11.4783	10.6469	9.90166	11.3389	11.5359
PDCL3	chr2:101179417-101193201:+	8.83695	9.54405	9.29245	9.19763	9.4765	8.83997	10.7878	9.92979	9.4236	9.32602	8.50578	8.31519	9.2813	9.21098
ARHGAP1	chr11:46698624-46722215:-	10.3146	10.484	10.8273	10.6122	11.3249	11.2803	10.7866	10.6456	10.6715	11.2181	10.0046	9.52916	10.2183	10.2069
POLR2D	chr2:128603839-128615729:-	10.28	10.5199	10.4028	10.1197	10.0117	9.62831	10.7853	10.6617	10.2293	9.55209	9.20754	9.23618	10.1311	10.0221
TNRC6B	chr22:40573928-40731812:+	11.9297	11.789	11.8044	11.7839	12.3283	12.5505	10.7841	10.7951	12.2517	11.9921	12.0771	12.2829	12.6593	12.6324
RBM14-RBM4	chr11:66384052-66413944:+	10.2362	10.1804	10.4331	10.7108	10.3964	10.579	10.7841	10.6466	11.1381	10.3186	10.1439	10.1399	10.265	10.4617
ZMYND8	chr20:45837858-45985633:-	10.7296	11.1041	10.8088	10.7669	10.6376	11.0684	10.7828	10.7131	11.3983	11.4281	10.318	10.6005	11.1802	11.0771
UBE4B	chr1:10093040-10241296:+	12.3586	12.273	12.3092	12.348	12.231	12.4254	10.7816	10.7664	11.5013	11.2967	11.2752	11.3146	12.2601	12.3199
PRPF6	chr20:62612430-62664453:+	9.75646	9.79907	9.4101	9.39706	10.0712	10.0552	10.7816	10.6064	10.7739	10.5584	9.36514	9.4613	9.38148	9.44224
TOX4	chr14:21945334-21967319:+	10.9025	10.8484	10.8088	10.6368	10.6285	10.7731	10.7816	10.758	10.1179	10.1981	10.8869	10.7308	10.4893	10.3559
NUMA1	chr11:71713909-71791739:-	9.84809	10.0453	10.2199	10.1996	10.9025	10.9584	10.7803	10.4626	10.0397	10.2592	11.6996	11.8035	9.80557	10.0807
BRAP	chr12:112079949-112123790:-	9.52789	10.0031	10.0275	10.1421	10.0876	10.454	10.7803	10.5917	11.061	10.6167	9.5256	9.97934	10.5246	10.3507
MORF4L2	chrX:102930425-102943086:-	11.3463	11.2962	11.397	11.1084	10.7925	10.6309	10.7791	10.2663	9.8181	9.38196	10.8809	10.7775	11.8826	11.5068
TIAM1	chr21:32490735-32931290:-	9.62338	9.51321	10.3645	10.1562	11.3485	11.0615	10.7791	10.85	9.78171	9.69002	9.64043	9.66133	9.18061	8.67992
C10orf12	chr10:98741040-98745585:+	9.32954	9.58911	9.35097	9.5047	9.83102	9.81926	10.7766	10.4923	10.0829	10.0918	9.32207	9.47553	8.75042	8.72653
CNNM3	chr2:97481990-97501121:+	8.96783	8.84579	9.00852	9.0022	9.25486	9.5003	10.7766	10.715	8.53378	8.84059	8.75161	9.45105	9.06484	8.98804
AP3M2	chr8:42010463-42028701:+	9.51397	9.11	8.74931	8.4239	8.38564	8.04505	10.7753	10.2913	9.74209	9.28116	8.90433	8.88347	9.28454	8.76277
RBX1	chr22:41347350-41369019:+	10.9152	11.0545	11.2486	10.9989	11.1624	11.0622	10.7753	10.8278	9.09198	9.22306	10.689	9.99636	10.2385	10.211
LSG1	chr3:194361516-194393206:-	9.83415	9.88589	9.95393	10.0547	9.23631	9.38622	10.7753	10.265	10.164	9.91588	9.10587	8.84012	9.94409	9.58317
SLC5A6	chr2:27422454-27435175:-	10.362	11.1874	10.8131	11.1711	10.7018	11.059	10.7753	10.1847	11.5241	11.3	9.06968	9.25987	10.4062	10.3729
SMARCAD1	chr4:95128995-95212443:+	10.7304	11.0181	11.0976	10.8435	11.3242	11.6056	10.7741	11.4753	9.88615	9.52188	10.5699	10.656	11.1212	11.1012
TXN	chr9:113006091-113018920:-	11.0455	11.4337	10.9359	10.8912	9.98972	10.0939	10.7741	10.2951	8.70842	9.66696	9.29097	9.19007	10.977	10.9109
NR2C2	chr3:14989235-15090780:+	10.8488	10.4874	10.7799	10.5016	10.9159	10.8043	10.7741	10.9758	11.2985	11.1511	11.3537	11.2386	10.9745	10.9794
RBMS2	chr12:56915608-56989980:+	10.4284	10.5549	11.2534	11.4721	10.3479	10.2358	10.7728	10.4311	10.8392	10.3103	11.0788	11.2616	10.5698	10.1447
MRPS21	chr1:150266261-150281414:+	11.466	11.8168	11.3479	11.5203	11.0287	11.0697	10.7728	10.6975	10.6853	10.6465	9.98222	9.94029	11.2748	11.0558
PHB2	chr12:7074514-7079916:-	11.2974	11.2374	10.8774	10.5812	10.6814	10.9536	10.7716	10.6415	11.4382	11.2505	9.90649	9.65777	10.8412	10.78
ACP1	chr2:264868-278282:+	10.6938	10.5944	10.4766	10.7564	10.0742	9.98918	10.7716	10.8849	11.0318	10.6814	10.086	9.83855	10.1763	10.1248
EIF2A	chr3:150264573-150303803:+	10.6104	10.2314	10.5121	10.0886	9.91838	9.80427	10.7716	10.1349	10.9427	10.5809	9.67507	9.34207	10.4573	10.8751
METTL9	chr16:21610796-21668794:+	10.8278	10.6461	10.7977	10.333	11.5998	11.4067	10.7703	10.5358	10.9826	10.7854	10.0955	10.3118	10.5909	10.5283
NDC1	chr1:54231133-54304225:-	11.4862	11.5149	11.3992	11.3321	10.7455	11.003	10.7691	10.7674	11.1284	10.6979	9.82657	9.59023	11.2373	11.4733
UBQLN4	chr1:156005091-156023516:-	9.66177	9.70084	9.55339	9.22459	10.2202	10.474	10.7691	10.9887	9.89444	10.1931	9.73102	9.73418	9.40399	9.10734
NAA15	chr4:140222675-140311935:+	11.3813	11.5199	10.9116	10.9673	10.4526	10.3204	10.7691	11.17	10.2211	10.4333	9.69522	9.76926	11.8157	11.4627
LANCL2	chr7:55433140-55501435:+	8.78862	9.54405	9.46969	9.7445	10.2363	10.4473	10.7678	10.4934	11.1183	11.1784	9.65078	9.13988	8.68576	9.19945
SFMBT1	chr3:52937582-53080089:-	6.63307	8.08625	8.28931	7.93847	7.98337	8.14832	10.7665	10.2275	9.00474	8.49921	7.83113	7.61248	8.04969	8.03695
KDM6A	chrX:44732422-44971845:+	9.83275	10.1348	10.7063	11.0111	10.889	11.669	10.7653	10.5047	10.1768	10.1068	10.2473	10.5233	10.6334	10.5342
SOCS4	chr14:55493843-55516206:+	9.29739	9.57424	9.56124	9.25481	12.3504	12.3583	10.7653	11.265	10.7817	10.597	8.51714	8.6051	9.10569	9.2044
PRPSAP1	chr17:74306867-74350230:-	8.49106	9.05906	8.18481	8.5141	9.20667	9.04505	10.764	10.8402	8.51241	8.89122	8.78723	8.90467	8.21156	8.26251
CTDSP2	chr12:58213709-58240747:-	11.0223	10.6338	10.9883	10.4777	11.3711	11.5338	10.764	10.7063	11.6667	11.7915	11.8707	11.8164	10.9224	11.1007
SWAP70	chr11:9685627-9774507:+	10.7068	10.8109	10.8413	10.7722	10.4189	10.9918	10.764	10.8015	10.3615	10.4486	9.24901	9.16017	10.6206	10.8533
CTCF	chr16:67596309-67673088:+	9.68991	10.5849	10.1505	9.98878	10.5199	10.5904	10.7615	10.8909	10.7369	10.9165	10.1657	10.297	10.1365	9.88802
PTPRG	chr3:61547242-62280573:+	11.3186	10.8695	11.5296	11.2734	10.9714	11.2251	10.7615	11.029	9.93717	10.3131	10.6776	11.0733	11.5876	11.6826
LMAN2	chr5:176758562-176778885:-	10.204	10.5689	9.93794	10.1094	10.6477	10.2743	10.7615	10.4193	11.0219	11.0966	9.16303	9.15259	9.48505	9.64515
ANGEL1	chr14:77253585-77279283:-	8.46596	8.72026	8.10115	7.62813	8.95449	8.68503	10.7615	10.7043	9.1258	9.72672	10.6971	10.1373	9.45374	9.2289
ZNF208	chr19:22148896-22193745:-	4.21804	2.49529	3.4501	3.46971	3.47875	3.22232	10.7602	10.6638	5.03128	4.51866	6.44165	6.28318	4.61292	5.1845
FAM60A	chr12:31433519-31479159:-	11.9869	11.692	11.8268	11.8972	11.8633	11.9587	10.7589	9.73524	13.0283	12.7846	10.5291	10.5476	12.6241	12.6019
STOML2	chr9:35099772-35103192:-	10.8362	10.9131	10.4571	10.5094	10.304	10.2291	10.7589	10.3183	11.0861	10.8534	9.98427	9.28779	10.1858	10.2876
DOCK7	chr1:62920396-63154039:-	10.4893	10.2949	10.7844	10.5125	10.5799	10.7777	10.7589	10.9563	11.5795	11.1661	11.208	10.8674	10.3006	10.5427
IL6R	chr1:154377668-154441926:+	6.58061	8.15064	7.27028	7.33478	9.94636	10.297	10.7577	11.3208	9.3381	8.93772	9.86486	8.42404	7.03823	6.26251
RAB5B	chr12:56367794-56390467:+	11.0766	10.5265	10.61	10.9244	11.2502	11.3721	10.7564	9.99509	11.8165	11.3448	11.5973	11.1864	10.9287	10.9458
MIA3	chr1:222791443-222841351:+	11.3918	11.1937	10.8732	10.9877	11.0425	10.9179	10.7564	10.7092	11.2153	11.0202	10.6333	10.9248	10.9436	10.8252
TUBB4B	chr9:140135710-140138159:+	10.6992	11.6085	11.4634	11.4921	11.5384	11.5706	10.7551	10.8517	10.7795	10.9557	9.82429	9.78894	10.9855	10.7521
PABPC3	chr13:25670275-25672704:+	11.4879	11.2819	11.1128	11.021	11.0824	11.0784	10.7539	10.7266	12.548	12.0315	9.54931	9.29469	11.88	11.9554
PKP4	chr2:159313475-159537940:+	11.5989	11.7159	11.6873	11.5938	11.3669	11.1177	10.7526	10.4568	11.2533	11.0896	11.3103	11.5287	11.2886	11.3312
MRPL3	chr3:131181044-131221860:-	10.9563	11.497	11.363	11.131	10.0905	9.50216	10.7526	10.9172	11.4403	11.2678	9.25241	8.96932	11.5267	11.6049
VPS35	chr16:46693588-46723144:-	10.5262	10.373	10.6644	10.8348	11.3129	11.2469	10.7526	11.1115	11.0789	10.8894	11.4409	11.036	10.1754	10.3699
PCNT	chr21:47744035-47865682:+	9.90787	10.2395	10.2798	10.2972	10.973	10.8912	10.7513	10.807	10.9437	11.0733	10.559	10.6497	10.2419	9.86111
UHRF1BP1	chr6:34759793-34845291:+	9.9994	10.3792	10.1418	9.94544	9.81325	9.88481	10.7513	10.1777	10.9971	10.6589	9.43118	9.8275	10.2452	10.1205
SPG11	chr15:44854893-44955876:-	10.2852	9.86685	10.2067	10.1218	10.235	10.2579	10.7488	10.9579	10.3097	10.1036	10.8759	10.9693	10.4269	10.7872
SARS	chr1:109756514-109780804:+	10.6339	10.7096	10.5922	10.5872	9.64467	9.93931	10.7488	9.97742	10.63	10.1981	9.85146	9.40717	10.0554	10.007
ADIPOR1	chr1:202909952-202927524:-	10.8271	10.3269	10.7698	10.6985	10.7037	10.6735	10.7488	9.36473	11.5737	11.6929	9.5256	9.0449	10.1745	10.102
GNAI3	chr1:110091185-110138454:+	11.2556	11.4582	11.184	11.2944	11.0463	11.27	10.7475	10.5875	11.6137	11.3448	10.63	10.7775	11.0387	11.1209
ARHGAP11A	chr15:32907690-32928382:+	9.94336	10.1144	10.363	10.3817	10.1596	9.82372	10.7475	10.498	10.961	10.8198	8.85146	8.65599	10.3323	9.94925
CKAP2	chr13:53029494-53050766:+	10.9755	10.7231	10.9902	10.7774	10.9786	10.6677	10.7462	10.9831	10.3167	10.7021	9.98222	9.91962	11.0573	11.0277
PCDH1	chr5:141242216-141257975:-	9.26451	10.3269	9.37194	8.92914	11.4036	11.5715	10.7462	10.3183	12.7348	12.8472	8.99852	8.83066	10.7274	10.3932
SLC4A1AP	chr2:27886337-27917847:+	8.8945	9.93159	9.09035	9.13808	9.7586	10.0791	10.7462	10.4534	9.76712	10.5331	9.00257	8.96067	9.25017	8.69171
PSEN1	chr14:73603142-73690399:+	10.3156	10.4541	10.6138	10.2054	11.1405	11.4688	10.7449	10.564	10.4589	9.85597	10.181	10.2133	9.89832	10.0089
AFTPH	chr2:64751438-64820138:+	8.93946	8.28711	8.95393	8.62813	9.46744	8.78914	10.7449	10.1101	9.53776	9.82375	8.97194	9.02568	9.09097	9.3809
THOC2	chrX:122734411-122866904:-	10.7879	10.6318	10.3955	10.4841	10.6999	10.2491	10.7449	11.1167	10.8338	10.4754	10.9343	11.2866	10.9894	10.726
DDX21	chr10:70716195-70744825:+	11.8261	12.2535	11.9364	12.0493	10.6626	10.334	10.7449	10.6395	11.6147	11.7598	9.45943	9.52721	11.9245	12.1694
CLTA	chr9:36190852-36212059:+	10.3385	10.9131	10.4087	10.3817	10.456	10.6155	10.7437	10.5148	10.1363	10.4877	9.81626	9.77256	10.0315	9.87567
FOS	chr14:75745480-75748937:+	9.68525	9.33324	8.88473	8.78129	10.1764	10.5234	10.7437	8.35978	8.44914	8.94732	10.6476	9.89411	7.48926	7.15072
CTNNA1	chr5:138089084-138270723:+	12.1281	12.4862	12.4725	12.6023	11.9063	11.9591	10.7424	10.5885	12.627	12.5689	12.0201	12.0212	12.314	12.4006
CPSF6	chr12:69633316-69668138:+	10.8701	11.3046	11.3472	11.06	11.1882	11.2938	10.7424	11.1486	11.3309	11.1101	10.8402	11.4303	11.2588	11.4394
NOMO2	chr16:18511181-18573434:-	10.7167	10.8511	10.9339	11.0406	10.6467	10.5523	10.7424	10.0125	11.2895	11.0939	9.58078	9.39009	10.401	10.4282
UQCR10	chr22:30163357-30166402:+	10.9388	10.6246	10.3419	10.6847	10.3129	10.7013	10.7411	10.4934	8.58075	9.05338	9.93853	9.43032	9.75159	9.99186
MND1	chr4:154265800-154336247:+	10.5898	10.0015	9.59985	9.44699	9.53404	9.57282	10.7411	10.29	9.52714	8.53149	7.66234	6.92851	9.89515	9.88083
SPINT2	chr19:38755097-38783254:+	11.7167	11.6979	11.5658	11.5358	12.265	12.0552	10.7398	10.5325	12.1838	11.0077	10.8345	10.5095	11.0353	11.2506
METAP2	chr12:95867821-95909613:+	11.7427	11.5902	10.945	10.8197	10.7549	10.9898	10.7398	11.7058	10.7806	10.6302	10.0286	10.3016	11.9258	11.6599
NDUFS2	chr1:161171936-161184184:+	11.1094	10.3743	10.6424	10.6694	10.1764	10.297	10.7385	10.6668	10.7767	10.1615	10.2743	10.322	10.6998	10.4105
LIMA1	chr12:50569562-50677353:-	8.93946	9.53311	9.44162	9.53272	10.0637	10.1835	10.7385	9.72565	9.9816	10.0025	8.45943	8.39865	9.70522	9.49301
RNF169	chr11:74459912-74553458:+	10.0376	10.162	9.93593	9.89117	10.1875	10.4181	10.7372	10.9839	11.4859	11.2944	10.5862	10.9736	9.58955	10.3335
NUPL1	chr13:25875665-25916561:+	10.5613	10.6379	10.9023	10.368	10.1526	9.96917	10.7372	10.8561	10.3282	10.226	9.97503	9.94175	10.4709	10.5388
IPO4	chr14:24649424-24658124:-	10.4256	10.6101	10.2478	10.1562	9.82216	10.0387	10.7372	10.913	10.402	10.9073	8.82885	8.6014	9.85214	9.69991
GNAI2	chr3:50284325-50296786:+	11.0419	11.2582	10.7877	10.991	10.8607	11.1672	10.7359	10.4592	8.70135	9.41521	10.888	10.7742	11.4519	11.3061
RALGAPA2	chr20:20370271-20693266:-	10.0521	9.83158	9.74931	9.50155	10.4933	10.4337	10.7359	11.1987	9.82245	9.89494	10.3041	10.4198	9.87165	9.56147
RAB3IP	chr12:70133169-70216984:+	9.68991	9.75268	9.60239	9.66797	9.26535	9.95296	10.7347	10.0188	11.775	11.4247	8.88034	8.2924	9.34317	9.56661
TEX10	chr9:103064356-103114853:-	10.3434	10.1449	10.5081	10.6425	9.51657	9.35366	10.7334	10.5704	9.63738	9.0556	9.94905	9.67373	10.3181	10.5329
ACTR1A	chr10:104238985-104262512:-	10.6258	10.4213	10.4116	10.8497	10.8416	10.9536	10.7334	10.1027	10.9027	10.9479	10.574	10.0958	10.5797	10.7028
TIMM13	chr19:2425621-2427914:-	10.4228	11.5549	10.3449	10.548	10.8711	11.3288	10.7334	10.6343	9.79836	9.55837	9.30742	8.99495	10.0209	9.68583
ETV4	chr17:41605210-41607803:-	7.5939	9.52209	9.4043	9.38345	10.9496	11.2814	10.7321	11.0659	9.2633	9.37664	5.91511	5.6702	8.39952	8.76053
NSF	chr17_ctg5_hap1:266211-380618:-	9.29332	9.76955	10.074	10.0949	9.99445	9.67353	10.7308	10.9298	9.70606	9.45277	10.1087	9.73756	9.11845	9.52765
CPSF7	chr11:61170119-61197464:-	10.3755	10.5732	10.2542	10.1156	11.1248	11.4439	10.7295	10.9071	11.1836	11.5275	10.4031	10.5818	10.6561	10.6014
MYL12B	chr18:3262716-3278282:+	10.5764	11.0697	11.3934	11.2623	11.9067	11.83	10.7295	10.8088	11.293	11.326	10.8978	10.375	11.1221	10.6734
CHD3	chr17:7792168-7816075:+	9.38223	9.38282	9.06481	8.66235	11.2336	11.3314	10.7295	9.8349	10.2488	10.0972	11.0449	11.5218	9.58693	8.76053
RPRD2	chr1:150336989-150449041:+	10.8844	11.2428	11.2631	11.0802	11.9945	12.3013	10.7295	11.0468	10.9684	11.3246	11.3078	11.1475	11.0516	11.0617
CLASP2	chr3:33537738-33759705:-	10.9824	10.7844	10.8284	10.9454	10.9316	10.749	10.7282	10.7804	10.762	10.3242	10.0678	10.105	10.9929	10.922
GM2A	chr5:150632612-150649953:+	10.0509	10.0267	9.55863	9.73381	10.3699	10.7069	10.7269	10.2531	9.61499	10.1697	9.62082	9.28549	10.0296	10.0332
LCLAT1	chr2:30670136-30867091:+	10.7311	10.4213	10.3912	10.4355	11.2216	11.2535	10.7269	11.1056	11.4041	11.0918	10.0086	10.1245	9.7551	9.8798
EIF4E	chr4:99799606-99851786:-	10.2446	10.4953	10.2265	10.0352	9.85205	10.0877	10.7269	10.1012	9.60493	9.55209	9.35884	8.91664	10.8379	10.5851
SUPT7L	chr2:27873675-27886707:-	9.64749	10.0483	9.70985	9.89357	10.1441	10.1695	10.7256	10.4672	10.5878	10.3969	10.0888	9.90166	9.4025	9.33801
NSMAF	chr8:59496063-59572404:-	9.11112	8.92156	8.90543	9.34534	11.1701	10.9523	10.7256	11.1565	12.225	11.9335	8.2473	8.63802	8.8781	9.2876
GABARAPL1	chr12:10365488-10375724:+	10.1722	10.0772	10.5521	10.6903	10.9431	10.8626	10.7256	10.1917	9.88926	9.35697	8.8913	8.49363	10.102	9.87256
PMPCB	chr7:102937872-102955133:+	10.4614	10.5132	10.3034	10.3714	10.1833	10.1754	10.7243	10.6095	9.73519	9.66405	9.86819	9.81476	10.5011	10.5945
HUS1	chr7:48002884-48019222:-	9.15215	9.34579	9.28615	9.57823	10.5177	10.3172	10.7243	10.9431	10.6691	10.5638	8.8105	8.81476	9.49626	9.24019
NDUFS3	chr11:47600561-47606115:+	10.0545	10.0094	9.78326	9.8019	10.5726	10.7077	10.723	10.7552	10.6865	10.4341	9.33175	8.88347	10.3494	10.1986
GSN	chr9:124030379-124095120:+	8.8144	7.39253	8.49995	8.39027	12.0757	11.7861	10.7217	9.94474	10.6225	10.5724	7.74679	7.97505	7.43783	7.54336
SCP2	chr1:53392900-53517289:+	9.45508	9.93658	9.04629	9.0802	10.8983	9.76148	10.7204	10.9181	9.79947	10.0299	9.66872	9.6088	9.54433	9.42962
OCRL	chrX:128674251-128726530:+	10.0192	9.49755	9.69328	9.4984	9.47197	9.78761	10.7191	10.4109	10.5002	9.85978	10.7677	10.3242	10.2082	10.419
OS9	chr12:58087737-58115340:+	9.93163	10.2054	10.1296	9.79421	10.7853	10.6669	10.7191	10.2782	10.6355	10.8322	9.76477	9.90316	10.2485	9.63052
NDUFA12	chr12:95365103-95397489:-	10.1578	10.1902	10.0028	9.77869	9.98655	10.2678	10.7178	9.8943	10.2625	10.6597	9.1899	9.14243	10.0742	9.79812
PAN2	chr12:56710006-56727533:-	9.32357	8.65314	7.68851	8.91502	9.38083	9.73328	10.7165	9.95463	9.73634	9.10577	9.55208	9.99777	8.8781	9.30613
DYNC2H1	chr11:102980159-103350591:+	10.7175	10.7308	11.2631	10.9921	9.53186	10.0115	10.7165	11.2873	10.5084	9.6376	10.2473	10.4936	10.3157	10.2601
TTN	chr2:179390717-179672150:-	11.9646	11.1506	11.7816	12.0177	11.1233	11.4631	10.7165	11.6074	12.1238	11.3019	11.754	12.5653	11.3513	11.5901
TRIML2	chr4:189012426-189026408:-	6.65861	8.08026	8.29559	8.97069	10.7047	10.8691	10.7165	10.5445	9.97868	9.31864	0.522789	-0.0022255	9.01307	8.71039
PEG3	chr19:57321444-57352094:-	4.87011	4.49529	0.450103	0.66235	2.15683	0.900392	10.7152	10.6302	10.0656	9.95567	14.4414	14.1558	4.87596	3.75154
MTF2	chr1:93544791-93604638:+	10.8285	10.7835	10.8606	10.7257	10.8293	10.6309	10.7152	10.6567	10.2342	10.1459	10.1801	10.533	10.9579	11.1166
COA4	chr11:73583712-73587890:-	10.0701	10.8027	10.0703	9.92679	10.0023	9.80427	10.7152	10.8242	8.67032	9.28685	8.84246	8.67373	9.69553	9.20276
SLC31A1	chr9:115983807-116026772:+	11.2335	11.5441	11.2663	11.386	10.4629	10.5684	10.7139	10.261	10.7812	10.3908	10.1292	10.1154	11.2473	11.4478
SHROOM2	chrX:9754495-9917481:+	8.83974	8.92156	9.60745	9.47292	10.534	10.1881	10.7113	11.1306	7.52847	7.59395	10.7468	10.2121	10.1797	9.65482
CDC42BPB	chr14:103398715-103523742:-	10.9537	10.9115	10.9599	11.1105	11.1639	10.9116	10.7113	10.6395	11.5701	11.498	10.76	10.7857	11.3474	11.2637
KMT2E	chr7:104654636-104754532:+	10.9316	10.453	10.8262	10.4089	11.1037	10.8848	10.7113	10.5715	8.96988	9.29815	11.5679	11.4921	11.0667	10.8694
KATNAL1	chr13:30776766-30881191:-	9.24357	8.98715	8.82079	8.56322	9.05467	8.79824	10.7099	10.0818	9.29963	8.76388	9.84472	9.41352	9.11845	9.03139
MED23	chr6:131895105-131949379:-	9.56212	8.9775	9.72855	9.05467	9.59145	9.61978	10.7099	10.6807	10.2768	9.6212	9.91939	10.0298	9.29099	9.30767
TMEM258	chr11:61556601-61560085:-	10.4946	10.3116	10.2364	10.033	10.5319	10.3413	10.7099	10.8667	9.31514	8.7747	9.58484	9.20235	10.1693	10.0526
AGFG1	chr2:228336887-228425938:+	11.3251	11.4112	11.5442	11.5172	10.9818	10.9978	10.7086	10.4626	10.5788	10.457	10.1828	10.3498	10.7644	11.1537
SP3	chr2:174771186-174830430:-	10.4911	10.4771	10.5807	10.6411	10.8754	10.9393	10.7086	10.6137	10.4804	10.8393	11.168	11.0497	10.3769	10.5563
DMXL1	chr5:118407083-118584822:+	11.1849	10.8154	10.6062	10.8235	10.6477	10.2189	10.7086	10.5478	10.8365	10.5379	11.3217	11.1399	11.525	11.7493
GRPEL2	chr5:148724976-148734146:+	10.6673	10.5221	9.97953	10.299	9.12837	9.28625	10.7086	10.8544	10.2721	10.0162	8.86041	8.64883	10.2167	10.404
RAB15	chr14:65412531-65438875:-	8.00064	8.42129	8.94596	8.71763	13.3067	13.612	10.7086	10.9062	14.4163	14.5987	7.79891	8.13733	9.3845	9.16771
REV3L	chr6:111620233-111804918:-	9.29536	9.58488	9.35097	9.27706	10.2562	10.4347	10.7073	10.9863	10.5923	10.7071	11.4671	11.6497	8.87165	8.94925
TFG	chr3:100428174-100467811:+	10.4928	10.6851	10.2591	10.4968	10.7577	10.8378	10.706	10.5236	11.2605	11.5347	10.9449	10.7995	10.7696	11.1348
BUB1	chr2:111395274-111435684:-	11.9799	11.3282	11.4918	11.2706	11.1653	10.9193	10.706	11.1636	11.0987	10.81	10.2984	9.47351	11.8092	11.6551
PATL1	chr11:59404191-59436511:-	10.7944	10.8405	10.8563	10.6482	11.1081	11.0933	10.706	10.597	11.3969	11.183	10.9642	10.7651	10.9104	10.7368
PPP2CA	chr5:133532147-133561950:-	11.3281	11.1776	11.4972	11.4976	11.0471	10.7646	10.7047	10.7988	11.6524	11.0825	10.9038	10.5321	11.1144	11.3477
ABCD4	chr14:74751979-74769767:-	9.02294	9.27927	9.24452	9.2844	10.8702	10.9819	10.7047	10.8934	8.88303	8.56929	8.69522	9.3641	9.19444	9.36625
MRPS16	chr10:75008600-75012451:-	10.4587	10.5276	10.3189	10.317	9.64467	9.71257	10.7047	10.3856	10.0219	10.2659	9.4972	9.52916	10.1329	10.4808
DLG3	chrX:69672154-69725339:+	9.8945	9.50652	9.64978	9.69302	9.92666	10.2436	10.7047	10.9855	10.3373	10.4745	9.66999	9.76926	10.7375	10.671
XPOT	chr12:64798152-64842463:+	11.5021	11.7164	11.5973	11.4445	10.0256	10.0451	10.7034	10.7924	11.6352	11.4256	9.67127	9.33985	11.8579	11.9443
MRPL17	chr11:6701615-6704632:-	9.40126	9.81722	9.4072	9.79934	9.31417	9.50402	10.7021	9.39408	10.0518	9.89618	8.71508	8.75266	9.4025	9.60704
PCNX	chr14:71374121-71582099:+	10.5511	10.4495	10.8175	10.7365	10.8159	10.8647	10.7007	10.4832	11.8362	11.5287	11.6182	11.5036	10.8252	10.9399
SPATA6	chr1:48761043-48937880:-	8.96527	8.39737	9.25423	8.91028	10.6517	11.0109	10.6994	10.8771	9.31977	9.3855	7.73711	8.3197	8.27154	8.56147
PDCD10	chr3:167401694-167452630:-	10.8313	11.1122	11.0322	11.1562	11.0839	11.2133	10.6994	10.9331	11.4063	10.8949	10.1585	9.82114	11.2584	11.4155
TMEM87A	chr15:42502649-42565782:-	9.62013	9.64707	9.7516	9.76038	10.4821	10.5325	10.6981	10.7951	9.98742	10.0185	9.83567	9.49163	9.70764	9.99186
PNP	chr14:20937537-20946165:+	9.70377	9.80454	10.5256	10.2092	11.671	11.1783	10.6968	9.87708	9.48661	8.6182	7.4653	6.26456	9.59085	9.38381
GTF2A1	chr14:81641795-81687575:-	10.703	10.4507	10.711	10.7067	10.1639	10.421	10.6968	10.6975	10.9139	10.6107	9.98733	9.8354	10.5239	10.5375
IDH1	chr2:209100950-209119867:-	12.5513	12.6038	13.1993	13.059	11.6636	11.721	10.6954	10.9522	13.0951	12.7537	11.3091	10.8797	12.5437	12.5866
DNM1L	chr12:32832133-32898584:+	10.5831	10.3974	10.5256	10.6482	10.2549	10.0037	10.6941	10.7896	11.7632	11.4595	10.8946	10.9226	10.8039	10.5224
LHFPL2	chr5:77781037-77944648:-	10.2018	9.90977	9.92584	10.0221	11.3497	11.5891	10.6941	10.1335	7.9738	8.45277	9.21453	9.14498	10.7393	10.6385
DCTN2	chr12:57923832-57941114:-	10.1123	10.1144	9.61501	9.68194	10.7962	11.2469	10.6941	9.89601	10.6331	10.429	9.70642	9.99495	9.92243	9.8144
ODF2L	chr1:86815776-86862025:-	10.5722	10.3142	10.945	10.9478	10.7219	10.8385	10.6941	11.1385	10.6225	10.4117	10.9878	11.6698	11.0761	11.1157
GGA3	chr17:73232693-73257707:-	10.1997	9.88072	9.77428	9.74716	10.4776	10.455	10.6941	9.79513	10.7856	10.9287	9.95742	9.90917	10.4737	10.5608
FAM193A	chr4:2627158-2734302:+	9.62338	9.83158	9.72157	9.60779	10.1667	10.1904	10.6928	10.8753	9.06471	9.6943	10.2926	10.5533	9.49486	9.38962
PIWIL1	chr12:130822432-130856877:+	1.41068	0.173365	0.450103	0.66235	0.156825	-0.0996081	10.6915	10.1735	2.61625	3.95924	2.10775	0.997774	1.0686	1.01458
USP31	chr16:23072727-23160591:-	10.0266	9.93824	10.6362	10.5886	8.69986	8.98254	10.6915	10.5214	9.79726	9.65821	9.19167	9.57331	9.70885	10.3388
PROSER1	chr13:39584001-39612213:-	11.4261	11.8113	11.8858	11.7696	10.9682	11.0102	10.6915	10.0406	10.8815	11.0683	10.1585	9.87736	11.7676	11.7603
SMAGP	chr12:51639132-51664202:-	6.62013	7.51321	7.06481	7.63963	10.778	10.6528	10.6901	10.7208	11.9852	12.1677	6.10775	3.45721	6.95937	6.49571
ARIH2	chr3:48956280-49022971:+	10.7468	10.4726	10.2751	10.5141	9.68039	9.86473	10.6901	10.4252	9.85146	9.51705	9.33014	9.83225	10.7771	10.257
VTI1B	chr14:68117866-68141602:-	10.2583	10.2622	9.81643	9.86447	10.1096	10.4112	10.6901	10.2152	9.97086	10.3159	7.90217	7.98646	10.1048	9.60828
HMG20A	chr15:77713242-77777945:+	10.2051	9.53092	9.80985	9.99774	9.16245	9.05014	10.6901	10.9373	9.80717	9.38373	10.7766	10.5533	10.2666	10.4098
LRRC8A	chr9:131644390-131680317:+	9.85501	10.8502	11.3174	11.6539	10.1341	9.94888	10.6888	10.3297	9.02186	8.60309	9.36671	9.14752	10.5611	10.4457
PSMA5	chr1:109941652-109969108:-	12.0118	11.8041	11.7961	11.7525	10.5683	10.1256	10.6888	10.3196	12.0121	11.2577	10.0926	9.73079	11.8235	12.0244
PHF14	chr7:11013498-11147376:+	9.98559	10.274	10.1065	10.1115	9.79888	9.64523	10.6888	10.4557	10.5476	10.7071	10.7169	10.8651	10.2192	9.94236
RRP15	chr1:218458628-218511325:+	10.7668	10.9799	10.7855	10.7378	10.2053	10.0514	10.6888	10.5303	10.919	10.7127	9.66106	9.76099	10.7731	10.6372
VPRBP	chr3:51433297-51534018:-	10.1645	10.0031	9.88264	9.85711	10.1081	10.0361	10.6875	10.2637	10.3785	10.4401	10.061	10.016	10.4313	10.3168
RBBP5	chr1:205055269-205091150:-	9.96143	9.78623	9.99313	9.75511	9.17363	9.11956	10.6875	10.7438	9.89856	9.3443	9.24047	8.91066	9.2251	9.36331
ECT2	chr3:172468474-172539264:+	10.946	10.7251	10.9795	10.7095	10.9545	10.7325	10.6875	10.6116	11.8189	11.4733	9.65336	9.229	10.8727	11.1816
KIAA0319L	chr1:35899090-36023037:-	10.2457	10.1056	9.90748	10.1136	10.4376	9.67023	10.6875	10.1086	10.8752	10.4629	10.0464	10.0006	10.6864	10.8901
WNK3	chrX:54219255-54384438:-	11.0593	10.8773	10.8606	10.7722	10.9826	11.0444	10.6861	10.5564	9.33506	9.56773	10.4682	10.7163	11.1392	11.2325
NOMO1	chr16:14927642-14990014:+	10.8411	10.9424	10.9329	11.1177	10.8293	10.6129	10.6848	10.1622	11.3961	11.1313	9.83907	9.53887	10.6567	10.5901
NOL6	chr9:33461350-33473941:-	9.72205	10.3142	9.94795	10.4404	9.78071	9.94888	10.6848	10.8224	10.8429	10.8251	9.77664	8.8464	9.89621	9.98995
SNRPG	chr2:70508505-70520869:-	10.8722	11.3123	10.947	10.7748	10.0637	9.99315	10.6835	10.7438	9.37854	9.34793	9.13566	9.19745	10.1194	10.0118
MAP4K3	chr2:39476406-39664453:-	9.85363	9.31036	9.92178	10.2473	10.6447	11.1013	10.6835	10.4169	11.6503	11.1881	10.3815	10.1115	10.0993	10.394
NDUFA8	chr9:124906337-124922098:-	9.86464	10.6142	10.063	9.81464	9.92666	9.75526	10.6835	10.5928	8.98742	8.80142	8.88034	8.88652	10.1525	9.95612
STK4	chr20:43595119-43708593:+	10.5357	10.3974	10.7833	10.6396	9.8745	9.99447	10.6821	11.0468	10.9937	10.5947	9.84809	9.72569	10.4371	10.3581
NEK5	chr13:52638899-52703214:-	9.16111	8.38282	8.91771	9.12996	9.16525	9.51694	10.6821	11.1572	10.3741	9.79213	8.95742	9.72569	9.78856	9.63052
CORO7-PAM16	chr16:4390251-4466962:-	10.1215	10.413	9.80545	9.9408	10.0562	9.72217	10.6808	10.6916	9.04995	8.3443	9.25919	8.81476	8.99737	9.15754
SMARCA2	chr9:2015218-2193623:+	9.70989	9.51099	8.72157	7.83228	9.79164	10.8546	10.6808	11.2063	9.40052	9.14385	10.7504	10.6991	7.99143	8.09495
C10orf10	chr10:45471708-45474330:-	5.28515	4.6328	4.35699	2.24731	8.83631	9.07781	10.6795	10.5058	8.61625	8.36594	9.81971	9.97362	2.48364	1.42962
C5orf15	chr5:133291197-133304406:-	10.2718	9.79175	10.3749	10.3593	10.6049	10.3649	10.6781	10.0157	10.3082	9.95329	10.4085	10.0585	9.32127	9.89314
PAF1	chr19:39876269-39881835:-	8.79439	9.958	8.88889	9.4239	10.1957	9.95974	10.6754	10.7896	8.28867	8.63315	8.95533	9.29469	8.23853	7.83901
GPATCH4	chr1:156564099-156571279:-	10.2404	11.1549	10.4014	10.3852	9.9913	10.0865	10.6754	10.5917	10.5009	10.5832	8.34616	8.52916	10.7167	10.0314
NDUFA6	chr22:42481529-42486888:-	10.0819	9.88245	9.85098	9.80446	9.76785	9.57811	10.6741	10.056	8.67754	8.76388	8.91511	8.50557	9.87917	9.78056
KIF20A	chr5:137514416-137523404:+	11.1739	11.0877	11.1789	11.0144	10.9666	10.6164	10.6741	10.2544	11.7392	11.8315	9.43717	9.27622	10.9795	10.8496
TXNDC15	chr5:134209459-134237323:+	8.66807	8.68512	9.251	8.8718	9.69986	9.2689	10.6741	10.7542	9.05365	9.07763	9.56308	9.1727	8.83015	8.67279
PSMA7	chr20:60711782-60718514:-	11.218	11.8427	11.7562	11.4206	11.0607	10.9081	10.6728	10.7024	11.7087	11.6502	10.3784	10.3869	11.7449	11.4314
FUT4	chr11:94277016-94283064:+	8.4441	9.60799	9.51888	10.1502	10.2601	9.44149	10.6714	11.4079	10.3969	10.1615	9.78488	9.49363	8.53076	8.66324
H1F0	chr22:38201113-38203443:+	11.1827	11.6531	9.85311	9.38686	11.4224	11.3907	10.6714	10.622	12.2641	11.9344	11.3402	11.0699	10.5457	10.1231
LAS1L	chrX:64732461-64754686:-	10.1533	10.1776	10.0181	10.0717	9.42595	9.14118	10.6714	10.6678	10.1631	9.69145	9.14484	9.81955	10.5915	10.6268
ANKRD40	chr17:48770550-48785270:-	10.4839	10.9216	10.7262	10.6034	11.1944	11.1841	10.6714	10.7228	12.2106	11.9107	10.0076	9.76596	10.6809	10.6114
BARD1	chr2:215590369-215674435:-	9.70683	9.58699	9.85524	9.4984	9.77888	9.85894	10.6701	10.8866	10.1869	9.69715	8.56445	8.86814	9.97047	9.66802
VMP1	chr17:57784862-57917952:+	11.0406	11.1485	11.5189	11.6833	10.6666	10.814	10.6701	9.89087	11.4551	10.7921	10.3033	10.1938	10.9441	11.0383
TTC28	chr22:28374001-29075853:-	10.0948	9.7489	9.67892	9.85217	11.1204	11.2093	10.6687	10.7121	9.69069	8.79079	11.6617	11.5218	9.49486	9.42538
SERINC5	chr5:79434549-79551898:-	12.4137	12.2891	12.1212	12.0083	10.472	10.7102	10.6687	10.5203	10.4825	10.0589	13.3964	13.2008	11.4598	11.7057
BBS5	chr2:170336005-170363165:+	8.33747	8.50428	8.60492	8.43053	8.5577	8.97453	10.6687	11.1436	9.17254	9.18704	8.94275	9.36191	8.51154	8.67754
NAP1L4	chr11:2965659-3013607:-	10.4955	10.3558	10.5309	10.1177	10.6244	10.4131	10.6674	10.9265	10.5814	10.5025	10.1115	10.1102	10.5171	10.2362
PITPNB	chr22:28247656-28315294:-	11.3055	11.3859	11.4945	11.5767	11.4189	11.1719	10.6674	10.5081	10.7369	10.7413	10.7695	10.6702	11.311	11.2728
CCAR2	chr8:22462538-22477983:+	10.0155	10.2988	10.0976	10.4388	10.1722	10.1183	10.6674	10.4775	10.7851	10.7968	10.5326	10.3804	10.4752	10.0735
PPT1	chr1:40538381-40563142:-	10.7609	10.556	10.3479	10.4551	10.1902	10.5105	10.666	10.1693	11.5833	10.6655	9.50863	9.09317	9.96745	10.1222
NOMO3	chr16:16326388-16388668:+	10.6427	10.7742	10.8951	11.0078	10.6666	10.4759	10.666	10.0078	11.2509	11.0122	9.55759	9.34207	10.4099	10.3161
ATP5C1	chr10:7830092-7849762:+	11.1346	11.0134	11.0104	10.7217	10.6735	10.4872	10.666	9.96444	10.9367	11.0036	10.387	9.96932	10.701	10.5958
LMTK2	chr7:97736196-97838944:+	10.6641	10.278	10.4473	10.5901	10.8702	10.8488	10.666	10.3042	10.38	10.1584	9.59559	9.58461	10.6561	10.5557
USP39	chr2:85843214-85876407:+	10.7624	10.642	10.4557	10.3645	10.2964	10.1196	10.6647	10.6456	11.6386	11.2082	9.5396	9.51937	10.4602	10.0941
GTF3C4	chr9:135545727-135565470:+	10.3085	10.6501	10.6547	10.7826	9.69598	9.93106	10.6647	10.1678	10.1363	9.81197	10.3009	9.56192	10.2666	10.546
CDC25B	chr20:3776385-3786768:+	9.41443	9.04064	7.78995	8.88635	10.5111	11.0921	10.6647	10.9887	10.3035	10.1574	8.93218	8.92259	8.49207	8.21098
PQLC3	chr2:11295497-11318998:+	6.6459	5.75833	6.30808	6.21694	8.91171	10.0348	10.6633	10.539	8.78617	8.15839	5.80819	6.3197	6.72204	6.71502
SRPK1	chr6:35800810-35888957:-	11.5365	11.5071	11.5967	11.4231	10.582	10.4483	10.6633	10.9903	10.3419	10.2553	9.99548	10.2563	11.582	11.7274
TCEB3	chr1:24069855-24088549:+	10.0019	10.7375	10.4274	10.3954	10.3602	9.87337	10.6633	10.3461	10.1768	9.97575	9.95637	9.6344	10.1499	9.84958
NXF1	chr11:62559597-62572964:-	9.78137	10.5806	10.4641	10.5172	10.562	10.5886	10.6619	10.3348	11.2277	11.5227	11.252	10.7742	10.0023	10.0462
OPHN1	chrX:67262185-67653299:-	8.6038	8.40218	8.88473	8.88152	9.67843	9.84437	10.6606	10.5456	8.98548	9.19311	10.1273	10.0034	8.53076	8.61449
MDH1	chr2:63816284-63834330:+	10.2913	10.1999	10.0388	10.2227	9.93161	9.96513	10.6592	10.4661	10.7049	10.4737	9.33977	9.1876	9.50601	9.88083
MRPL18	chr6:160211491-160219461:+	9.55364	10.0329	9.67892	9.93381	10.3988	9.86329	10.6592	11.2457	10.6194	10.0151	9.05027	8.54467	10.078	9.64879
ELF3	chr1:201979689-201986315:+	7.92375	8.30779	6.06481	5.94775	9.48774	9.60948	10.6579	9.11449	6.88926	7.30377	6.03058	5.83066	5.12749	4.78717
SEC14L1	chr17:75085234-75213181:+	10.7828	11.2116	11.4359	11.2332	11.0824	10.3567	10.6579	10.5203	11.5218	11.285	12.0229	11.6524	10.8727	10.8844
TIMM17A	chr1:201924618-201939789:+	11.0849	10.9637	11.1933	11.2501	10.0577	9.83113	10.6579	10.1973	11.6034	10.7713	9.36985	8.65599	9.97349	9.79046
SPCS2	chr11:74660291-74690076:+	10.3115	10.3889	10.2639	10.5557	10.4071	10.1519	10.6579	10.3272	11.3525	10.4341	10.1012	9.66489	10.0487	9.88083
ATP6V1E1	chr22:18074902-18111588:-	10.361	10.5451	10.1763	10.4055	10.6507	10.5215	10.6565	10.0967	10.9521	11.0639	9.72614	9.24807	9.73749	9.79485
BTBD3	chr20:11871370-11907243:+	10.7741	10.1173	10.5807	10.3206	10.6676	10.1352	10.6565	10.6688	10.6256	10.1809	11.1921	11.0598	10.5088	10.7883
DHX40	chr17:57642885-57685713:+	9.79439	8.97103	9.45853	9.18199	9.83806	10.4288	10.6551	10.5148	9.86839	9.31122	10.1357	10.3782	8.84119	9.18116
PPM1H	chr12:63037762-63328665:-	10.2728	9.73179	10.4669	10.2436	11.95	11.8337	10.6551	10.7933	10.6466	9.97809	5.42968	5.69821	10.3769	10.9038
NAA25	chr12:112464492-112546635:-	10.6837	9.9694	10.2265	10.3436	9.54914	10.1364	10.6551	10.1664	10.8148	10.5291	9.52841	9.94468	10.4787	10.6213
API5	chr11:43333504-43366080:+	11.5253	11.6732	11.4752	11.2265	11.0241	10.6561	10.6524	10.8429	11.6253	11.4988	10.3549	10.2878	11.6081	11.598
SLC9A6	chrX:135067582-135129428:+	8.75053	9.30265	9.18481	8.94775	9.97221	10.0141	10.6524	10.9879	8.92408	8.83025	8.96366	9.27855	9.39353	9.46716
ELP2	chr18:33709836-33754684:+	10.8446	10.1041	10.3019	10.6806	9.40712	9.58339	10.6524	10.3029	10.2186	9.70141	10.0026	10.0839	10.4752	10.8648
ABHD10	chr3:111697722-111712215:+	9.93032	9.53531	9.52692	9.25854	9.23897	9.34954	10.6524	10.4867	9.34114	8.23879	10.281	10.0866	9.03631	9.45476
SLC25A16	chr10:70242089-70287280:-	9.07365	8.19017	8.35699	7.71763	10.8025	10.6809	10.6524	11.2186	12.2413	11.8406	7.17384	7.2924	7.191	7.56917
ATF7	chr12:53905842-54020199:-	10.2862	9.92825	10.3838	10.3783	10.5	10.5059	10.6511	10.1945	10.8975	10.8445	11.6463	11.5442	10.3323	10.3714
TCEAL4	chrX:102840418-102842655:+	10.4088	11.5849	10.747	10.4857	11.5	11.5684	10.6497	11.0893	8.12228	7.97809	11.5008	11.5189	11.2289	10.734
PARD3	chr10:34601187-35104253:-	10.1397	10.0742	10.2331	10.4697	9.83631	8.98254	10.647	11.4393	10.7524	10.4886	10.8654	11.195	10.6013	10.1439
RTTN	chr18:67671042-67872962:-	10.3832	9.73942	10.1983	10.2034	9.81146	9.87194	10.647	10.2808	9.98548	9.65821	9.66617	9.63621	9.60388	10.431
SENP5	chr3:196594726-196661584:+	10.1877	9.9465	10.119	10.0611	10.338	10.5206	10.6442	11.4464	11.2277	10.8034	10.3955	10.4694	10.2584	10.2892
TLE4	chr9:82186687-82341796:+	9.23723	9.7164	10.3297	10.1238	10.0379	10.6801	10.6428	10.8623	8.5151	8.82244	10.9766	10.8534	9.47232	9.41261
[truncated: 13,542 more rows]

## Sheet: Upregulated genes in Figure 2D
Table S1.2 Gene list in each category of the Venn diagram in Figure 2E
hPGCLC only	hPGC only	TCam-2 only	hPGCLC-hPGC-TCam-2 Common	hPGCLC-hPGC Common	hPGC-TCam-2 Common	hPGCLC-TCam-2 Common
HHLA1	MAGEB2	VGLL1	TRIML2	T	TCL1A	CRHBP
HLA-DQB2	BRDT	GABRP	TAC3	NANOS3	ALPPL2	GRHL3
SCN4A	PIWIL1	SV2C	PRODH	LRRC38	IGFBP6	FGF16
GAP43	KHDC3L	XAGE2	SOX17	C9orf135	PRAME	GRHL2
GAL	LUZP4	XAGE2B	CLDN6	CDX1	TDRD12	ST8SIA6
TRIM17	DDX4	IGF1	IRX1	SOWAHD	RNF17	OVOL1
NMU	NLRP9	GCH1	TFAP2C	PPM1N	DDX43	RASSF9
CES1	VSX2	KYNU	ACTG2	KIF25	C5orf58	EPHX3
TBX10	SYCE1	OTX2	CST1	ACTC1	RBM46	ABHD12B
FGF19	DCAF4L2	MT1M	ANXA3	TTLL6	DPEP3	ANGPTL4
HLA-DQB1	DPYS	VWA5B2	HS3ST4	PCP4L1	TDRD9	TFAP2A
CCL26	MAGEA4	HOXC13	POU5F1	PCSK1N	DNAH8	TNF
MAGEB17	NLRP4	PITX1	SALL4	CRYGD	LRRC69	NRROS
ATP6V0A4	TBPL2	MT1E	SCGB3A2	DDX53	LIM2	EPHX4
FBP2	IL12B	FGF4	PRDM1	GBA3	PKD1L1	HTR7
OLFM4	HIST1H2AA	PRKCH	SCUBE2	AP3B2	SOAT2	EMB
IRX6	IRX4	XAGE3	GLDC	CLEC4D	MAP7D2	EBF2
ACTN3	DPCR1	ZIC1	TRIM71	SPINK2	RBMXL2	MSX2
BARX1	LOC100996634	EN2	QPCT	PIFO	GABRG2	PRLR
SPDYC	NAA11	WNT9A	CAPN13	BATF3	TDRD5	C1orf172
AJAP1	DPPA3	TRIB3	UMODL1	NALCN	PPARG	FOLR1
FGFBP1	CAMP	MCIDAS	PSORS1C2	LOXHD1	CACNA1B	FAM159B
MYL1	CCDC172	MAL2	S100Z	MBP	DSCR4	CPXM2
SSUH2	ZNF729	SERPINB3	PRPH	RPGRIP1	RP1	SCNN1A
DEC1	RASL10A	HCAR2	COL23A1	MAP4K1	TPTE	RAB15
RGL3	HORMAD1	TKTL1	BEND4	FAM124A	XAGE1B	CBS
WNT5B	KCNA2	PSKH2	ALPL	APOE	B3GNT4	TNR
SLC22A31	TCEB3CL	ERP27	VRTN	WNT3	IL20RB	VWA1
KCNK13	TCEB3CL2	NFKB2	AWAT2	GNA14	SLC6A11	TSGA10IP
RTN4RL2	TCEB3C	ANKRD1	KLRG2	UGT3A2	CNTNAP5	SERPINB4
SMLR1	TDRD10	TNFRSF10C	TMEM154	PNP	FILIP1	ID1
RIMS2	ATP6V1B1	HCAR3	DNMT3L	ZNF705D	PLEKHG4	CLDN3
RTN2	SPATA22	SHANK2	AP1M2	APOC1	CSMD1	SLC6A6
FBXO2	NKD2	TACSTD2	CD38	UTF1	RSPH10B2	POTEA
OR5P2	RASGRP2	DMRT3	POU5F1B	SFRP2	COL17A1	SPINT1
SYNPR	ZNF728	DMRTA2	L1TD1	CPEB1	TUBB8	ICOSLG
RAMP1	ALX4	MUC19	CAMKV	SYNGR3	DPPA2	PLCH1
CST4	ZNF727P	ADM	LIN28A	ADCY1	PI15	CLDN7
OLFML3	XCL1	MGLL	FAM124B	PSORS1C1	EDA2R	NETO2
RASL10B	PARD6A	PABPC1L2A	ESRP1	KLHL17	RACGAP1	ST14
NME8	FAM150B	MFAP5	OAZ3	BCL6B	PTPRT	ANO2
FXYD3	TEX13B	SLC39A8	NLRP7	THY1	RAP1GAP2	RAB25
NTF3	MAEL	MT2A	TMEM125	NR6A1	KCNS3	EPHA1
KANK3	LMO2	FAM189A2	FAM46B	FZD10	YRDC	MYOF
PYDC1	BIN2	LNX1	RASGEF1A	SLCO4C1	RRS1	LECT1
GRPR	GTSF1	PVRL4	EFEMP1	LRP4		PKP3
TREML2	SLC17A7	CPNE8	F2RL1	HIST1H1T		TMEM30B
FAAH	C6orf52	TLL1	TCL1B	ELOVL6		HPGD
LRAT	IL22RA1	IQSEC2	FAM162B	COL4A3BP		S100A11
PYCARD	AK5	LRIT3	PKIB	CKMT1A		TPM1
MTL5	GPR4	RPL10L	SOX15	ORAI1		IRF4
MFSD7	LCP1	TMEM191C	OVOL2	ZNF296		MIR205HG
LDHD	FAM71F1	FAM83H	PPM1H	CRYL1		CRB3
KLKB1	ZNF208	FAM129A	PRDM14	SOCS2		NTS
ZSCAN10	GPHA2	CAMK2N2	SUSD2	ELF3		TMPRSS11E
TBX22	CXorf22	AADACL3	CYP2S1	AK4		SALL3
CACNG7	AXDND1	CLDN4	ENO2	ATP2A3		IL34
SCG3	FBXO15	FOXD1	FAM155B	PQLC3		BCL2L14
DMD	AFAP1L1	XG	PIM2	ADTRP		ACADL
OVCH2	OOEP	DENND1C	RBM24	GCNT1		SOSTDC1
GAD1	ESAM	GYLTL1B	HTR1B	KLF4		POTEF
BTLA	PHLDA2	ADAP1	FOXI3	SHD		ANXA2
PLS3	CKMT1B	ADCY10	TFCP2L1	NFE2L3		FAM26E
ADAMTSL4	NOS3	ANXA1	FA2H	NMRK2		FGF13
ANKRD35	PKD1L2	LRRN1	FGFR3	AKAP12		GRTP1
FIGNL2	DEFB124	ANKDD1B	PDE2A	RRP9		CLDN9
NECAB1	ELAVL2	GABRA5	ARHGAP40	CDCA7		ATP10A
SEMA4A	MEIOB	RASSF2	PRRX2	OGDHL		GPRC5A
COMTD1	ZAN	WARS	SLC4A11	GPX1		PLA2G16
KCNQ3	HYAL4	M1AP	LAD1	GDPD2		PERP
GSN	FOXA3	LY6K	GABRA3	DHRS13		LAMC2
C15orf59	HENMT1	CGN	RTN4RL1	MYB		B3GNT2
NKAIN1	SUGCT	MTRNR2L9	ADAMTS8			FAM20A
CXCL1	SIAE	SOX2	FAM83F			MT1H
DCLK1	CENPA	FAM157B	PHLDA3			GSTP1
ADAM19	NPTX2	SYNM	FRMD6			AIM1L
RAB7L1	HHEX	ELFN1	CACNA2D2			FAR2
POTEE	HNF4G	ACER2	SMAGP			TSPAN18
CADPS	DOCK3	GABRB3	PDPN			ANKRD33B
SYT6	OR2B2	NQO1	SLC43A1			FAM196B
GCNT4	DLL3	WWC1	RIPK4			SPRY4
C19orf33	TMC1	ADAMTS9	GPX2			MFAP3L
SOCS4	PMAIP1	LIN28B	ETV4			ENPP1
SYN3	DDIT4L	SLC25A44	NANOG			SHISA3
IFITM1	DCAF4	SERTAD4	OSBPL3			GPX3
HLA-B	MMP25	LIPH	POPDC3			HAND1
FOXH1	RASD1	FNDC1	SLC37A1			LYN
AR	ETV5	HCAR1	GPR160			ATP12A
GGTLC2	SYCP3	ABCG2	ARSJ			SOX13
TUBB2B	BFSP1	MYOCD	IL4R			RAB3B
F12	SELV	AMOTL2	ACE			EPCAM
LAMA4	CABYR	ZIC3	COBL			C12orf75
PAH	PYGL	C2orf72	RBP7			MT1G
HMGA1	SAMHD1	FAM157A	ADAMTSL3			CDH1
YBX2	RAB39A	PKP2	PLBD1			GREM2
CCDC17	MKRN1	PDGFA	BSPRY			GRHL1
ARTN	OR3A2	MCF2	SPINK5			RGS20
CASP10	ITGB3	NACC2	MICB			NAT1
PAMR1	PYY	PCDH1	CRIP1			PPAP2A
PHEX	LEFTY1	EDN1	UPP1			PRSS16
SOD3	ZNF560	KRT18	TPD52			C17orf104
POTEI	ABLIM3	IGFBPL1	ASRGL1			JADE2
RPS6KL1	TLDC2	SOCS3	PTCHD1			SLCO2A1
AAED1	STXBP6	ERRFI1	DEPDC7			PTRF
C15orf65	GPRC5C	PSEN2	CA2			TMEM132D
DCC	CCNI2	PTPRU	NTRK3			MAN1C1
ATP6V0E2	ITGA2B	CLDN23	POU6F2			GP1BA
SIGIRR	DNAI1	GPR27	VAMP8			MYLPF
FABP7	SH3BGR	UNC93B1	INA			TSPAN33
PPP1R3B	CCDC144A	GABRE	WDR72			KIF9
PRR16	ATG9B	SORL1	KIT			SP8
WDHD1	RPSA	PFKP	PROM1			CABLES1
CNFN	ACP5	ADAMTS5	KCNG3			CNN2
ANKRD55	LHFPL4	RGS9	MYBL2			MT1F
MYZAP	ADAM23	TMEM191B	ALDH1A3			BRI3BP
TUBB3	SYTL4	POTEM	IGSF1			CNIH2
ICAM1	KIF17	TNFRSF12A	ADRA2C			C2CD4C
PDLIM1	TPTE2	IRX2	SNX10			NMNAT2
EPB41L2	FOXD2	FBLN5	MSC			FAM126A
PCSK9	PXDNL	C12orf56	ADD2			KCNK12
MYL9	SLC39A3	SEMA6A	C1orf115			EPPK1
CAPG	RAB3C	MECOM	FMN2			ESYT3
KCNMB1	HSD17B6	GRM4	STARD8			PRSS8
SLC16A2	PNLDC1	NSMAF	STOM			TCEA1
MUC4	ART5	N4BP3	KLK13			SLC16A10
ANKRD18B	RIBC1	CELF2	AEN			PCBP3
BBC3	DPPA4	TERT	KIF5A			CARD11
CR1L	CNTN2	GALNT6	GABRQ			OCLN
ZYG11A	NKAIN4	YDJC	SH2D3A			IL6
PLS1	KSR2	ITGB5	HTATIP2			CA8
AGL	AUNIP	VGF	SPTB			ITGB4
KRT19	MND1	GPR19	CHODL			CDC42BPG
TRIM2	KIAA0226	FAM9C	DND1			TTC9
IRS4	MAP3K8	TMEM255A	XDH			CYB561
PALM3	CYB5RL	DLX3	FAM160A1			CXADR
AFF2	RASSF3	CDO1	PPP1R16B			TAGLN
ATP8A1	FES	GAPDH	TDRKH			JPH3
KIF1C	ETHE1	MAPK1	ARID3B			LBH
RARRES2	KRTCAP3	ACTN1	TSPAN15			F11R
SPATA18	DQX1	SLC7A4	KRT7			TUBB6
PDE6G	DNMBP	SAPCD2	TCERG1L
BOK	ZNF98	RPH3A	SYT17
EDA	TAF13	SH2D4A	TEAD4
FGF12	SPECC1	SERTM1	PPIC
SLC45A3	CPZ	MAP7	ABCC12
GPR98	ABCC2	TMTC1	FGD5
FSD1	RRP12	FAM20C	RPUSD3
ZSWIM4	SPA17	PRIMA1	PIR
PCDHA11	WNK4	PPM1F	MGAT5B
PIF1	RYR1	TRIP13	LOC339862
STK32B	CCRN4L	CHST11	NGEF
BEND3	CCDC144NL	ANLN	SLC25A16
HCN2	MRPS17	C10orf95	NUDT1
CXCR4	AKAP1	DHRS3	STON2
TUSC2		NUDT8	GUCA1A
GLIPR2		FKBP4	ACOXL
CA14		BCL2L1	GPNMB
BAIAP2L2		ASIC1	PPARGC1B
FNDC4		PDGFB	NLRP2
FUOM		CYCS	CD9
GATSL2		PAPOLB	FAM102B
SLC7A8		SLC25A43
IER2		EFHD1
PREX2		C6orf211
LDLRAP1		BCL11B
PRSS12		CYB5R2
KIFC2		CHST15
CCPG1		SPSB2
TRPA1		NDUFAF7
PLA2G2A		TP63
ZHX2		RCAN3
GUCY2C		DOCK9
TENM3		SGK1
SLC5A7		HID1
RELL2		SLIRP
PRTG		SLC2A14
POTEJ		LPCAT1
GREB1L		PSTPIP2
RBPMS2		COCH
MAP3K6		VSIG10
GBX2		CCNB3
		MINOS1-NBL1
		TMEM171
		TAGLN2
		HIC2
		C20orf27
		CAP2
		HIST4H4
		SLC19A3
		CDKL2
		PPIL2
		GMPR
		GALNT8
		SDF2L1
		ICA1
		MMP24
		USP28
		STARD10
		STEAP1B
		SLC15A1
		SLC29A2
		RAD51AP1
		SDC2
		FZD6
		MTHFD2
		PDLIM2
		VDAC2
		OVCH1
		SRGAP1
		TRMT6
		OSGIN2
		ZHX1-C8orf76
		EIF4E3
		CNTF
		KLHL18
		EFR3A
		SLC2A3
		PLEKHG6
		GLIS3

## Sheet: GO Terms in Figure 2D
Table S1.3 Gene Ontology (GO) term enrichment analysis peformed by DAVID with genes in each category of Venn diagram in Figure 2D. GO terms shown were with gene count>=5, p value<0.05 and GO Trimming threshold=0.4.
Venn diagram area	GO Term	Name	Count	%	PValue	Genes
PGCLC only	GO:0007267	cell-cell signaling	17	10	0.00024283	TUSC2, HCN2, AR, NTF3, PAH, FGF12, GAL, KCNMB1, CCL26, BARX1, KCNQ3, DMD, SYN3, SLC5A7, PHEX, GAD1, FGFBP1
	GO:0042136	neurotransmitter biosynthetic process	3	1.76471	0.00254595	PAH, SLC5A7, GAD1
	GO:0031638	zymogen activation	3	1.76471	0.00325249	F12, KLKB1, PRSS12
	GO:0030182	neuron differentiation	12	7.05882	0.00372813	DCC, TUBB2B, NTF3, CXCR4, DMD, GBX2, PCSK9, RTN4RL2, DCLK1, GAP43, TUBB3, GPR98
	GO:0048812	neuron projection morphogenesis	8	4.70588	0.00487651	DCC, NTF3, CXCR4, DMD, GBX2, RTN4RL2, DCLK1, GAP43
	GO:0051090	regulation of transcription factor activity	5	2.94118	0.0182325	ICAM1, PYCARD, PYDC1, EDA, SIGIRR
	GO:0019059	initiation of viral infection	3	1.76471	0.0192129	ICAM1, CXCR4, HMGA1
	GO:0002542	Factor XII activation	2	1.17647	0.0194206	F12, KLKB1
	GO:0007411	axon guidance	5	2.94118	0.0206624	DCC, NTF3, CXCR4, GBX2, GAP43
	GO:0051050	positive regulation of transport	7	4.11765	0.0220883	FGF19, PYCARD, PCSK9, PYDC1, EDA, LDLRAP1, NMU
	GO:0007268	synaptic transmission	8	4.70588	0.0268345	KCNQ3, NTF3, SYN3, DMD, PAH, SLC5A7, GAD1, KCNMB1
	GO:0051101	regulation of DNA binding	5	2.94118	0.0306853	ICAM1, PYCARD, PYDC1, EDA, SIGIRR
	GO:0015672	monovalent inorganic cation transport	8	4.70588	0.0362881	HCN2, KCNQ3, ATP6V0E2, SLC5A7, KCNK13, ATP6V0A4, KCNMB1, SCN4A
	GO:0051919	positive regulation of fibrinolysis	2	1.17647	0.0384668	F12, KLKB1
	GO:0050877	neurological system process	19	11.1765	0.0466412	OR5P2, NTF3, TRPA1, PAH, AFF2, PDE6G, KCNMB1, GPR98, KCNQ3, LRAT, DMD, SYN3, GRPR, SLC5A7, ATP6V0A4, FABP7, GAD1, SEMA4A, NMU
hPGCLC only	GO:0051016	barbed-end actin filament capping	2	1.17647	0.0478518	GSN, CAPG
PGC only	GO:0009566	fertilization	5	3.57143	0.00238278	OOEP, ZAN, MAEL, HYAL4, SPA17
	GO:0051327	M phase of meiotic cell cycle	5	3.57143	0.00517257	SYCP3, MAEL, PIWIL1, MND1, SYCE1
	GO:0007126	meiosis	5	3.57143	0.00517257	SYCP3, MAEL, PIWIL1, MND1, SYCE1
	GO:0048610	reproductive cellular process	5	3.57143	0.0281508	SYCP3, ZAN, MAEL, PIWIL1, SPA17
	GO:0034587	piRNA metabolic process	2	1.42857	0.034987	MAEL, PIWIL1
	GO:0019953	sexual reproduction	8	5.71429	0.0441413	OOEP, SYCP3, ZAN, MAEL, PIWIL1, NOS3, HYAL4, SPA17
	GO:0007049	cell cycle	11	7.85714	0.0481957	PARD6A, HHEX, SYCP3, CENPA, MAP3K8, MAEL, PIWIL1, MND1, HORMAD1, SYCE1, IL12B
TCam-2 only	GO:0035108	limb morphogenesis	7	0.386527	0.000628324	PSEN2, CHST11, TP63, WNT9A, MECOM, PITX1, FGF4
	GO:0007548	sex differentiation	8	0.441745	0.00110785	FKBP4, DMRT3, SOX2, TP63, DMRTA2, BCL2L1, VGF, CDKL2
	GO:0043066	negative regulation of apoptosis	12	0.662617	0.00134104	KRT18, CNTF, SOCS3, BCL11B, PSEN2, CHST11, ANXA1, IGF1, TP63, BCL2L1, TERT, FGF4
	GO:0008284	positive regulation of cell proliferation	13	0.717835	0.00147567	NACC2, PDGFB, PDGFA, EDN1, SOX2, TP63, IGF1, BCL2L1, MAPK1, CNTF, ADM, MYOCD, FGF4
	GO:0042127	regulation of cell proliferation	19	1.04914	0.00160796	NACC2, PDGFB, PDGFA, SOX2, EDN1, ANXA1, TP63, IGF1, BCL2L1, PTPRU, MECOM, WARS, MAPK1, CNTF, ADM, MYOCD, BCL11B, CHST11, FGF4
	GO:0042981	regulation of apoptosis	19	1.04914	0.00203464	SOCS3, MCF2, CYCS, ANXA1, ACTN1, TP63, IGF1, BCL2L1, GCH1, MAPK1, GRM4, KRT18, CNTF, BCL11B, CHST11, PSEN2, NQO1, TERT, FGF4
	GO:0030326	embryonic limb morphogenesis	6	0.331309	0.00227001	PSEN2, CHST11, TP63, WNT9A, MECOM, FGF4
	GO:0001932	regulation of protein amino acid phosphorylation	8	0.441745	0.00241321	CNTF, PDGFB, PDGFA, SOCS3, PSEN2, EDN1, IGF1, FAM129A
	GO:0001666	response to hypoxia	7	0.386527	0.00297997	PDGFB, ADM, PDGFA, SOCS3, PSEN2, EDN1, BCL2L1
	GO:0048545	response to steroid hormone stimulus	8	0.441745	0.00429601	MAPK1, PDGFB, ADM, PDGFA, SOCS3, RGS9, PTPRU, CDO1
	GO:0007267	cell-cell signaling	15	0.828272	0.00449795	GABRB3, PDGFA, SOX2, GABRA5, EDN1, TP63, VGF, GRM4, MAPK1, PCDH1, ADM, WNT9A, PRIMA1, NQO1, FGF4
	GO:0048598	embryonic morphogenesis	10	0.552181	0.00533179	SOX2, PSEN2, CHST11, EDN1, TP63, WNT9A, MECOM, ZIC1, FGF4, FZD6
	GO:0014910	regulation of smooth muscle cell migration	3	0.165654	0.00683217	PDGFB, PDGFA, IGF1
	GO:0001942	hair follicle development	4	0.220872	0.00982591	HOXC13, PDGFA, PSEN2, TP63
	GO:0048562	embryonic organ morphogenesis	6	0.331309	0.0134461	SOX2, CHST11, EDN1, WNT9A, ZIC1, FZD6
	GO:0008589	regulation of smoothened signaling pathway	3	0.165654	0.0136007	OTX2, WNT9A, ZIC1
	GO:0030335	positive regulation of cell migration	5	0.276091	0.0146229	MAPK1, PDGFB, PDGFA, EDN1, IGF1
	GO:0051260	protein homooligomerization	5	0.276091	0.0181697	NACC2, PFKP, TP63, LNX1, GCH1
	GO:0009409	response to cold	3	0.165654	0.0204312	ADM, GMPR, VGF
	GO:0010512	negative regulation of phosphatidylinositol biosynthetic process	2	0.110436	0.0210304	PDGFB, PDGFA
	GO:0030195	negative regulation of blood coagulation	3	0.165654	0.0242793	PDGFB, PDGFA, EDN1
	GO:0043627	response to estrogen stimulus	5	0.276091	0.0251841	MAPK1, PDGFB, PDGFA, SOCS3, RGS9
	GO:0045596	negative regulation of cell differentiation	7	0.386527	0.0271965	MAPK1, HIST4H4, CNTF, SOX2, IGF1, TP63, FGF4
	GO:0019827	stem cell maintenance	3	0.165654	0.028398	SOX2, IGF1, FGF4
	GO:0035137	hindlimb morphogenesis	3	0.165654	0.0305548	MECOM, PITX1, FGF4
	GO:0048146	positive regulation of fibroblast proliferation	3	0.165654	0.0305548	PDGFB, PDGFA, IGF1
	GO:0031100	organ regeneration	3	0.165654	0.0305548	ADM, SOCS3, PTPRU
	GO:0042471	ear morphogenesis	4	0.220872	0.0326361	SOX2, EDN1, ZIC1, FZD6
	GO:0019220	regulation of phosphate metabolic process	11	0.607399	0.0330821	GRM4, CNTF, PDGFB, PDGFA, SOCS3, PSEN2, EDN1, IGF1, TRIB3, ADCY10, FAM129A
	GO:0030334	regulation of cell migration	6	0.331309	0.0336239	MAPK1, PDGFB, PDGFA, EDN1, IGF1, PTPRU
	GO:0006790	sulfur metabolic process	5	0.276091	0.0336307	CHST11, IGF1, SLC19A3, TKTL1, CDO1
	GO:0045740	positive regulation of DNA replication	3	0.165654	0.0350555	PDGFB, PDGFA, IGF1
	GO:0050730	regulation of peptidyl-tyrosine phosphorylation	4	0.220872	0.0352073	CNTF, PDGFB, PDGFA, IGF1
	GO:0019932	second-messenger-mediated signaling	7	0.386527	0.0386601	GRM4, HIST4H4, ADM, EDN1, IGF1, RCAN3, ADCY10
	GO:0010544	negative regulation of platelet activation	2	0.110436	0.0416215	PDGFB, PDGFA
	GO:0010033	response to organic substance	14	0.773054	0.0417675	KYNU, PDGFB, SOCS3, PDGFA, PTPRU, BCL2L1, VGF, CDO1, LIN28B, GCH1, MAPK1, ADM, RGS9, ADCY10
	GO:0048661	positive regulation of smooth muscle cell proliferation	3	0.165654	0.042251	PDGFB, EDN1, IGF1
	GO:0051216	cartilage development	4	0.220872	0.043528	CHST11, EDN1, PITX1, FGF4
	GO:0040007	growth	6	0.331309	0.0448299	CNTF, PDGFB, PSEN2, CHST11, IGF1, BCL2L1
	GO:0006766	vitamin metabolic process	4	0.220872	0.0450021	DHRS3, KYNU, SLC19A3, TKTL1
	GO:0035239	tube morphogenesis	5	0.276091	0.0457047	EDN1, IGF1, TP63, ZIC3, FZD6
TCam-2 only	GO:0032496	response to lipopolysaccharide	4	0.220872	0.0480242	MAPK1, ADM, SOCS3, GCH1
PGCLC, PGC and TCam-2 common	GO:0048545	response to steroid hormone stimulus	6	3.75	0.0224044	ALPL, CD38, HTR1B, ENO2, CA2, PPARGC1B
hPGCLC, hPGC and TCam-2 common	GO:0048863	stem cell differentiation	3	1.875	0.0291429	ACE, KIT, LIN28A
hPGCLC, hPGC and TCam-2 common	GO:0002683	negative regulation of immune system process	4	2.5	0.0321928	GPX2, MICB, IL4R, SPINK5
hPGCLC, hPGC and TCam-2 common	GO:0007565	female pregnancy	4	2.5	0.0644812	CD38, TFCP2L1, TEAD4, TAC3
hPGCLC, hPGC and TCam-2 common	GO:0046395	carboxylic acid catabolic process	4	2.5	0.0658848	ACOXL, ASRGL1, PRODH, GLDC
hPGCLC, hPGC and TCam-2 common	GO:0008629	induction of apoptosis by intracellular signals	3	1.875	0.0747585	AEN, PHLDA3, PRODH
hPGCLC, hPGC and TCam-2 common	GO:0042060	wound healing	5	3.125	0.075998	INA, CD9, F2RL1, SOX15, SYT17
hPGCLC, hPGC and TCam-2 common	GO:0008593	regulation of Notch signaling pathway	2	1.25	0.0881718	OVOL2, KIT
hPGCLC and hPGC common	GO:0034447	very-low-density lipoprotein particle clearance	2	0.246609	0.0114882	APOE, APOC1
hPGCLC and hPGC common	GO:0006641	triglyceride metabolic process	3	0.369914	0.0118336	GPX1, APOE, APOC1
hPGCLC and hPGC common	GO:0006662	glycerol ether metabolic process	3	0.369914	0.0163857	GPX1, APOE, APOC1
hPGCLC and hPGC common	GO:0009952	anterior/posterior pattern formation	4	0.493218	0.0165711	T, CDX1, WNT3, SFRP2
hPGCLC and hPGC common	GO:0050880	regulation of blood vessel size	3	0.369914	0.0176233	GPX1, ACTC1, APOE
hPGCLC and hPGC common	GO:0034382	chylomicron remnant clearance	2	0.246609	0.019075	APOE, APOC1
hPGCLC and hPGC common	GO:0050770	regulation of axonogenesis	3	0.369914	0.0202136	APOE, MBP, THY1
PGCLC and PGC common	GO:0043086	negative regulation of catalytic activity	5	0.616523	0.0215873	GPX1, ADCY1, APOE, APOC1, THY1
	GO:0010873	positive regulation of cholesterol esterification	2	0.246609	0.0266047	APOE, APOC1
	GO:0007283	spermatogenesis	5	0.616523	0.0303361	NANOS3, HIST1H1T, SLCO4C1, ZNF296, NR6A1
hPGCLC and hPGC common	GO:0048729	tissue morphogenesis	4	0.493218	0.0318132	T, ACTC1, WNT3, KLF4
hPGCLC and hPGC common	GO:0007498	mesoderm development	3	0.369914	0.032826	T, WNT3, KLF4
hPGCLC and hPGC common	GO:0000302	response to reactive oxygen species	3	0.369914	0.0336438	GPX1, CRYGD, APOE
hPGCLC and hPGC common	GO:0033700	phospholipid efflux	2	0.246609	0.037793	APOE, APOC1
hPGCLC and hPGC common	GO:0034377	plasma lipoprotein particle assembly	2	0.246609	0.0451817	APOE, APOC1
hPGCLC and hPGC common	GO:0034375	high-density lipoprotein particle remodeling	2	0.246609	0.0451817	APOE, APOC1
hPGCLC and hPGC common	GO:0048514	blood vessel morphogenesis	4	0.493218	0.0473206	T, GPX1, APOE, THY1
hPGCLC and hPGC common	GO:0002021	response to dietary excess	2	0.246609	0.0488552	APOE, PCSK1N
hPGC and TCam-2 common	GO:0002674	negative regulation of acute inflammatory response	2	4.44444	0.00796045	IL20RB, PPARG
hPGC and TCam-2 common	GO:0045596	negative regulation of cell differentiation	3	6.66667	0.0686189	PRAME, PPARG, TCL1A
hPGC and TCam-2 common	GO:0001818	negative regulation of cytokine production	2	4.44444	0.0732047	IL20RB, PPARG
hPGC and TCam-2 common	GO:0055088	lipid homeostasis	2	4.44444	0.0970423	SOAT2, PPARG
PGCLC and TCam-2 common	GO:0007155	cell adhesion	15	10.9489	0.00100478	F11R, CLDN7, CLDN9, TNF, CLDN3, ITGB4, CPXM2, CDH1, CXADR, TNR, PKP3, GP1BA, LAMC2, EMB, PERP
	GO:0001775	cell activation	8	5.83942	0.00698423	CARD11, IL6, TNF, PRLR, LYN, GP1BA, IRF4, ICOSLG
	GO:0001932	regulation of protein amino acid phosphorylation	6	4.37956	0.0111623	IL6, TNF, LYN, ENPP1, IL34, CBS
	GO:0016338	calcium-independent cell-cell adhesion	3	2.18978	0.0124577	CLDN7, CLDN9, CLDN3
	GO:0045765	regulation of angiogenesis	4	2.91971	0.0128828	IL6, LECT1, ID1, ANGPTL4
	GO:0043388	positive regulation of DNA binding	4	2.91971	0.0170816	CARD11, IL6, TNF, IRF4
	GO:0042035	regulation of cytokine biosynthetic process	4	2.91971	0.019785	CARD11, IL6, TNF, IRF4
	GO:0030730	sequestering of triglyceride	2	1.45985	0.0231065	TNF, ENPP1
	GO:0042325	regulation of phosphorylation	9	6.56934	0.0284479	IL6, TNF, PRLR, LYN, ENPP1, IL34, PPAP2A, SPRY4, CBS
	GO:0043193	positive regulation of gene-specific transcription	4	2.91971	0.0301099	IL6, TNF, HAND1, IRF4
	GO:0001934	positive regulation of protein amino acid phosphorylation	4	2.91971	0.0319066	IL6, TNF, LYN, IL34
	GO:0030099	myeloid cell differentiation	4	2.91971	0.0356653	TNF, LYN, TCEA1, IRF4
	GO:0042102	positive regulation of T cell proliferation	3	2.18978	0.0367025	CARD11, IL6, ICOSLG
	GO:0051241	negative regulation of multicellular organismal process	5	3.64964	0.0387854	IL6, TNF, GP1BA, CXADR, ANXA2
PGCLC and TCam-2 common	GO:0051092	positive regulation of NF-kappaB transcription factor activity	3	2.18978	0.0402133	CARD11, IL6, TNF
PGCLC and TCam-2 common	GO:0030509	BMP signaling pathway	3	2.18978	0.0457062	MSX2, ID1, GREM2
PGC and TCam-2 common	No enriched GO term
