# Supplementary material for: SOX17 Is a Critical Specifier of Human Primordial Germ Cell Fate
Source: Cell. 2015 Jan 15;160(1-2):253–68. doi: 10.1016/j.cell.2014.12.013 (PMC4310934; doi:10.1016/j.cell.2014.12.013)
Supplement: Table S2. Transcript Expression Levels in Replicates of WIS2 hESC Cultured in 4i and Conventional Conditions, Related to Figure 7 [file mmc2.xlsx]

## Sheet: Log2(normalized read counts)
Table S2.1 Transcripts expression levels in replicates of 4i WIS2 hESC and Conventional WIS2 hESC (log2(normalized read counts))
ENSEMBL.ID	gene.name	4i WIS2 hESC #1	4i WIS2 hESC #2	Conv WIS2 hESC #1	Conv WIS2 hESC #2	4i vs Conv log2FC	4i vs Conv padj
ENSG00000198848	CES1	7.26429	7.4921	1.27869	2.26702	5.5268	5.89e-11
ENSG00000112175	BMP5	6.88578	6.36872	1.27869	1.26702	5.37742	0.180639
ENSG00000160224	AIRE	6.84925	6.36872	1.86365	1.26702	5.03294	7.08e-08
ENSG00000172296	SPTLC3	5.65131	5.56137	0.278691	1.26702	4.75116	0.000257588
ENSG00000198796	ALPK2	8.14881	8.00431	3.08605	3.58895	4.71907	3.34e-16
ENSG00000111799	COL12A1	8.23628	8.0371	3.08605	3.72645	4.69863	7.07e-12
ENSG00000147862	NFIB	6.95617	7.23379	2.86365	1.85198	4.65691	2.23e-16
ENSG00000142182	DNMT3L	8.14881	8.45618	3.08605	4.17391	4.58049	2.09e-22
ENSG00000111863	ADTRP	4.3712	5.0208	0.278691	0.26702	4.45939	0.00188789
ENSG00000136167	LCP1	8.14881	8.4921	4.08605	4.07437	4.25042	4.07e-08
ENSG00000159216	RUNX1	5.56385	5.80929	1.27869	1.85198	4.09816	2.25e-07
ENSG00000128692	EIF2S2P4	7.88578	7.41935	3.60062	3.58895	4.07654	0.012992
ENSG00000176153	GPX2	7.7136	7.41935	3.86365	3.07437	4.05163	1.06e-10
ENSG00000162849	KIF26B	7.08741	6.64883	2.27869	3.26702	4.02884	6.23e-13
ENSG00000232499	RP11-512F24.1	6.42183	6.14633	1.27869	2.85198	4.0207	0.017753
ENSG00000008517	IL32	6.99011	6.60576	2.60062	3.07437	3.95384	0.000355697
ENSG00000017427	IGF1	5.02328	5.36872	1.27869	1.26702	3.93345	0.00117982
ENSG00000143768	LEFTY2	13.1351	13.0937	9.18858	9.20366	3.91843	0.0199801
ENSG00000159251	ACTC1	11.6763	11.6673	7.80225	7.73463	3.90295	0.00127063
ENSG00000099998	GGT5	5.26429	5.0208	0.278691	1.85198	3.87773	0.0351286
ENSG00000146477	SLC22A3	5.88578	4.88329	1.27869	1.85198	3.87628	0.000261286
ENSG00000049249	TNFRSF9	4.14881	4.14633	0.278691	0.26702	3.8747	0.285914
ENSG00000271758	RP11-35J10.5	3.88578	4.36872	0.278691	0.26702	3.8745	0.101413
ENSG00000238113	RP11-262H14.1	3.56385	4.56137	0.278691	0.26702	3.87429	0.0144089
ENSG00000143632	ACTA1	11.6906	11.7187	7.76251	7.92523	3.85854	0.000579227
ENSG00000228709	AP001065.15	6.88578	6.98763	3.44862	2.58895	3.85571	1.03e-07
ENSG00000134853	PDGFRA	7.34521	7.66989	3.73812	3.58895	3.8512	2.04e-05
ENSG00000219085	NPM1P37	6.47074	6.41935	2.86365	2.26702	3.84931	0.013083
ENSG00000196458	ZNF605	7.34521	7.20522	3.27869	3.58895	3.83477	2.22e-14
ENSG00000141449	GREB1L	5.56385	5.26181	0.278691	2.26702	3.82943	0.0275694
ENSG00000165655	ZNF503	5.56385	5.14633	1.27869	1.85198	3.77651	8.24e-05
ENSG00000163898	LIPH	5.02328	5.0208	1.27869	1.26702	3.74917	0.000383167
ENSG00000223477	LINC00842	3.56385	4.36872	0.278691	0.26702	3.74883	0.778284
ENSG00000164120	HPGD	9.43421	9.52137	6.00661	5.3963	3.74496	1.69e-28
ENSG00000013588	GPRC5A	6.51805	6.08493	3.27869	1.26702	3.71939	3.4e-05
ENSG00000165118	C9orf64	6.20771	6.84677	2.86365	2.85198	3.70451	4.12e-08
ENSG00000091656	ZFHX4	7.56385	7.66989	3.86365	3.96746	3.70135	4.56e-09
ENSG00000147883	CDKN2B	6.42183	6.88329	2.60062	3.26702	3.69897	0.257918
ENSG00000108950	FAM20A	8.42183	8.64883	4.80225	4.91088	3.6822	1.14e-28
ENSG00000227300	KRT16P2	5.14881	4.73129	1.86365	0.26702	3.67932	0.00465053
ENSG00000153822	KCNJ16	5.47074	5.88329	1.27869	2.58895	3.61399	0.0368499
ENSG00000128422	KRT17	6.31874	6.36872	2.86365	2.58895	3.61112	0.00990702
ENSG00000267353	CTD-2162K18.3	4.56385	4.36872	1.27869	0.26702	3.60981	0.0372328
ENSG00000138772	ANXA3	8.39674	8.45618	4.60062	5.02191	3.60018	1.77e-12
ENSG00000133106	EPSTI1	8.9214	8.97922	5.48814	5.22122	3.58975	3.85e-13
ENSG00000130600	H19	6.3712	6.26181	2.86365	2.58895	3.58471	2.63e-12
ENSG00000132205	EMILIN2	9.97324	10.0208	6.38722	6.45684	3.57476	2.51e-19
ENSG00000102081	FMR1	7.97324	8.05322	4.36615	4.51495	3.57132	2.82e-09
ENSG00000122691	TWIST1	6.02328	5.95368	1.86365	2.85198	3.54806	5.44e-06
ENSG00000182752	PAPPA	6.08741	5.46826	1.86365	2.58895	3.53939	6.56e-06
ENSG00000253626	EIF5AL1	7.42183	7.84677	4.18558	4.07437	3.51884	1.41e-07
ENSG00000221818	EBF2	6.47074	6.26181	2.86365	2.85198	3.51222	1.4e-06
ENSG00000106631	MYL7	9.15631	9.24787	5.97913	5.35448	3.50246	1.98e-09
ENSG00000214391	RP11-121L10.3	7.20771	7.23379	3.60062	3.85198	3.48904	0.000863798
ENSG00000228818	RP11-567G24.1	6.69313	5.88329	3.44862	1.85198	3.48356	0.112775
ENSG00000087494	PTHLH	4.14881	3.14633	0.278691	0.26702	3.46008	0.84226
ENSG00000196188	CTSE	3.88578	3.56137	0.278691	0.26702	3.4598	0.190213
ENSG00000128573	FOXP2	3.88578	3.56137	0.278691	0.26702	3.4598	0.240108
ENSG00000223703	AC027612.4	3.56385	3.88329	0.278691	0.26702	3.45953	0.241141
ENSG00000173404	INSM1	5.47074	5.56137	2.27869	1.85198	3.43571	0.127141
ENSG00000146374	RSPO3	5.47074	5.56137	2.27869	1.85198	3.43571	0.00234973
ENSG00000162614	NEXN	7.75367	8.05322	4.60062	4.35448	3.42841	2.19e-11
ENSG00000148516	ZEB1	4.73377	5.26181	1.86365	1.26702	3.42585	0.200382
ENSG00000135046	ANXA1	8.84925	9.04518	5.32309	5.72645	3.41172	7.51e-05
ENSG00000113196	HAND1	5.95617	5.73129	1.86365	2.85198	3.40726	0.28964
ENSG00000176928	GCNT4	6.7733	6.08493	3.44862	2.58895	3.3879	1.25e-05
ENSG00000176293	ZNF135	5.88578	5.36872	2.60062	1.85198	3.37596	0.0126761
ENSG00000120937	NPPB	10.2678	10.4802	6.97913	7.11251	3.33054	1.77e-07
ENSG00000163565	IFI16	5.95617	6.14633	3.27869	1.85198	3.31943	9.31e-09
ENSG00000164796	CSMD3	3.88578	4.36872	0.278691	1.26702	3.29148	0.262345
ENSG00000268222	EEF1A1P7	4.88578	4.14633	1.27869	1.26702	3.29005	0.336424
ENSG00000168386	FILIP1L	6.60824	6.08493	3.08605	3.07437	3.28996	0.00136888
ENSG00000248347	RP11-1134I14.2	3.56385	3.56137	0.278691	0.26702	3.28974	0.0795372
ENSG00000213412	HNRNPA1P33	3.56385	3.56137	0.278691	0.26702	3.28974	0.395941
ENSG00000205181	LINC00654	4.3712	4.73129	1.27869	1.26702	3.28959	0.0487458
ENSG00000099250	NRP1	7.34521	7.28929	4.08605	3.96746	3.28955	5.16e-08
ENSG00000174236	REP15	3.14881	3.88329	0.278691	0.26702	3.28943	0.390676
ENSG00000240583	AQP1	4.56385	5.56137	2.27869	1.26702	3.28738	0.000166991
ENSG00000125848	FLRT3	8.54113	8.57259	5.32309	5.22122	3.2839	1.85e-15
ENSG00000163017	ACTG2	9.67759	9.55005	6.42844	6.2443	3.27593	0.0074293
ENSG00000213790	OLA1P1	5.47074	5.56137	1.27869	2.85198	3.24682	0.0882606
ENSG00000116729	WLS	10.3154	10.2338	6.92255	7.16184	3.22802	3.78e-15
ENSG00000137872	SEMA6D	7.79267	7.90122	4.67101	4.58895	3.2174	1.59e-13
ENSG00000136244	IL6	6.73377	6.36872	3.08605	3.58895	3.20346	0.000442369
ENSG00000174099	MSRB3	6.7733	6.31625	3.60062	3.07437	3.20144	2.57e-06
ENSG00000102683	SGCG	4.88578	3.88329	1.27869	1.26702	3.19705	0.0174806
ENSG00000215319	RP11-98L4.1	4.14881	4.73129	1.27869	1.26702	3.19638	0.214655
ENSG00000183378	OVCH2	5.47074	6.26181	2.27869	3.07437	3.18912	0.00424234
ENSG00000228532	RP1-241P17.4	5.73377	6.08493	3.08605	2.26702	3.18612	0.124869
ENSG00000259974	LINC00261	8.23628	8.17608	5.36615	4.58895	3.17722	0.00235723
ENSG00000162631	NTNG1	5.73377	5.46826	1.86365	2.85198	3.16627	8.9e-05
ENSG00000181666	HKR1	8.26429	8.59479	5.40797	5.125	3.16557	1.43e-19
ENSG00000179131	RP11-458F8.3	8.59727	8.62745	5.52662	5.3963	3.14951	1.57e-05
ENSG00000081479	LRP2	7.02328	6.84677	3.97913	3.58895	3.14053	2.79e-11
ENSG00000230606	AC159540.1	5.73377	5.73129	2.86365	2.26702	3.13657	0.00289152
ENSG00000164093	PITX2	7.9214	7.9364	5.18558	4.26702	3.13072	6.36e-09
ENSG00000180806	HOXC9	3.88578	2.56137	0.278691	0.26702	3.09763	0.49113
ENSG00000267705	RP11-108P20.3	3.88578	2.56137	0.278691	0.26702	3.09763	0.458486
ENSG00000180438	TPRXL	3.56385	3.14633	0.278691	0.26702	3.09727	0.313933
ENSG00000197928	ZNF677	5.56385	5.80929	2.60062	2.58895	3.09699	0.0121544
ENSG00000233754	AP001628.7	3.14881	3.56137	0.278691	0.26702	3.09692	0.425813
ENSG00000138119	MYOF	9.60277	9.79499	6.60062	6.62457	3.08943	2.74e-12
ENSG00000115461	IGFBP5	10.5296	10.4069	7.33397	7.42689	3.08837	1.48e-13
ENSG00000125675	GRIA3	8.34521	8.36872	5.48814	5.02191	3.08323	1.84e-08
ENSG00000178033	FAM26E	6.26429	6.41935	3.27869	3.26702	3.07103	0.00301166
ENSG00000168675	LDLRAD4	6.88578	6.56137	3.44862	3.85198	3.06832	0.0702263
ENSG00000102468	HTR2A	4.73377	4.56137	0.278691	2.26702	3.05885	0.383347
ENSG00000250305	KIAA1456	5.02328	4.14633	1.27869	1.85198	3.05681	0.0449759
ENSG00000164330	EBF1	5.56385	5.73129	2.27869	2.85198	3.05637	0.686345
ENSG00000127863	TNFRSF19	7.14881	7.31625	4.27869	4.07437	3.05481	1.46e-10
ENSG00000214822	KRT16P3	4.73377	4.56137	1.86365	1.26702	3.05418	0.0287427
ENSG00000145936	KCNMB1	5.88578	4.36872	2.27869	2.26702	3.04523	0.00478469
ENSG00000228169	PPIAP19	6.26429	6.80929	3.44862	3.58895	3.04189	0.0986465
ENSG00000254893	RP11-466P24.2	6.42183	6.36872	3.27869	3.43694	3.03553	0.0926744
ENSG00000125355	TMEM255A	4.14881	3.56137	0.278691	1.26702	3.0289	0.0475709
ENSG00000171303	KCNK3	3.88578	3.88329	0.278691	1.26702	3.02865	0.157441
ENSG00000154645	CHODL	3.56385	4.14633	0.278691	1.26702	3.0284	0.0444617
ENSG00000261325	AC140542.2	4.3712	3.14633	1.27869	0.26702	3.02526	0.153235
ENSG00000189045	ANKDD1B	4.14881	3.56137	1.27869	0.26702	3.02501	0.454551
ENSG00000125046	SSUH2	3.56385	4.14633	1.27869	0.26702	3.02451	0.0766229
ENSG00000128438	TBC1D27	3.56385	4.14633	1.27869	0.26702	3.02451	0.274106
ENSG00000118432	CNR1	6.7733	6.73129	3.97913	3.43694	3.01909	3.53e-06
ENSG00000169554	ZEB2	7.08741	7.20522	4.52662	3.58895	3.01486	0.0726823
ENSG00000145824	CXCL14	7.49459	7.71111	4.60062	4.58895	3.01211	5.1e-05
ENSG00000169435	RASSF6	5.02328	5.14633	1.86365	2.26702	3.00673	0.287383
ENSG00000180875	GREM2	7.44649	7.08493	4.44862	4.07437	3.00341	0.0080894
ENSG00000110436	SLC1A2	7.56385	7.39426	4.08605	4.79058	3.00064	0.00789623
ENSG00000139292	LGR5	7.02328	6.91892	3.73812	4.17391	2.99963	0.700903
ENSG00000085276	MECOM	4.14881	4.36872	0.278691	1.85198	2.99301	0.931797
ENSG00000069011	PITX1	3.88578	4.56137	0.278691	1.85198	2.99281	0.0190576
ENSG00000179981	TSHZ1	3.56385	4.73129	1.27869	1.26702	2.9897	0.15196
ENSG00000232527	RP11-14N7.2	4.56385	3.88329	1.86365	0.26702	2.98755	0.157844
ENSG00000171243	SOSTDC1	5.14881	3.56137	1.86365	1.26702	2.96727	0.0190402
ENSG00000197769	MAP1LC3C	4.88578	4.73129	0.278691	2.58895	2.95667	0.153331
ENSG00000134107	BHLHE40	8.17856	8.23379	5.23289	5.26702	2.95638	0.00251881
ENSG00000164379	FOXQ1	6.51805	6.69065	4.08605	3.07437	2.9398	0.127512
ENSG00000180138	CSNK1A1L	7.08741	7.23379	4.18558	4.26702	2.93558	0.0225067
ENSG00000165102	HGSNAT	8.38403	8.32955	5.56409	5.31141	2.91377	6.57e-17
ENSG00000226986	RP11-543B16.2	7.17856	7.56137	4.80225	4.07437	2.89888	0.0126806
ENSG00000115902	SLC1A4	8.0557	7.88329	5.23289	4.91088	2.89122	5.36e-05
ENSG00000119242	CCDC92	5.56385	5.88329	2.27869	3.26702	2.87651	0.00102063
ENSG00000105996	HOXA2	3.56385	3.88329	0.278691	1.26702	2.87651	0.331529
ENSG00000164393	GPR111	5.02328	3.56137	1.27869	1.85198	2.87645	0.201199
ENSG00000228638	FCF1P2	4.73377	5.14633	1.86365	2.26702	2.87536	0.0222782
ENSG00000180818	HOXC10	5.65131	5.56137	2.60062	2.85198	2.87527	0.348665
ENSG00000122733	KIAA1045	5.56385	5.64883	2.60062	2.85198	2.8752	0.250202
ENSG00000186832	KRT16	3.56385	2.56137	0.278691	0.26702	2.87512	0.392893
ENSG00000204882	GPR20	3.56385	2.56137	0.278691	0.26702	2.87512	0.620863
ENSG00000259205	PRKXP1	3.56385	2.56137	0.278691	0.26702	2.87512	0.518558
ENSG00000249574	AC226118.1	3.56385	2.56137	0.278691	0.26702	2.87512	0.733527
ENSG00000147082	CCNB3	3.14881	3.14633	0.278691	0.26702	2.8747	0.461495
ENSG00000104154	SLC30A4	3.14881	3.14633	0.278691	0.26702	2.8747	0.214022
ENSG00000227821	AL392086.1	3.14881	3.14633	0.278691	0.26702	2.8747	0.347029
ENSG00000249816	LINC00964	3.14881	3.14633	0.278691	0.26702	2.8747	0.480074
ENSG00000155052	CNTNAP5	2.56385	3.56137	0.278691	0.26702	2.87429	0.508948
ENSG00000162645	GBP2	2.56385	3.56137	0.278691	0.26702	2.87429	0.302002
ENSG00000023445	BIRC3	1.56385	3.88329	0.278691	0.26702	2.87387	0.658762
ENSG00000225431	AP001626.1	1.56385	3.88329	0.278691	0.26702	2.87387	0.515458
ENSG00000160808	MYL3	5.81178	5.64883	3.08605	2.58895	2.8738	0.00211267
ENSG00000175556	LONRF3	4.3712	2.56137	1.27869	0.26702	2.87345	0.462844
ENSG00000171643	S100Z	4.14881	3.14633	1.27869	0.26702	2.87317	0.191824
ENSG00000132669	RIN2	5.56385	5.0208	2.86365	1.85198	2.87299	0.00273095
ENSG00000184304	PRKD1	4.73377	5.14633	2.60062	1.26702	2.87203	0.00192094
ENSG00000187653	TMSB4XP8	9.26429	9.26181	6.34478	6.43694	2.87145	5.4e-13
ENSG00000182578	CSF1R	4.14881	4.73129	2.27869	0.26702	2.87096	0.0623522
ENSG00000214199	EEF1A1P12	10.766	10.795	7.8934	7.93945	2.86395	4.44e-15
ENSG00000116132	PRRX1	8.7136	8.69065	6.03358	5.62457	2.85865	0.416097
ENSG00000185551	NR2F2	5.95617	6.26181	3.08605	3.43694	2.84493	0.00519979
ENSG00000224186	CTC-349C3.1	7.26429	7.77082	4.97913	4.35448	2.83932	3.64e-11
ENSG00000234017	RP11-214N15.5	8.25035	8.64883	5.77054	5.47647	2.83231	0.0141628
ENSG00000145623	OSMR	6.26429	6.69065	3.08605	4.07437	2.82992	0.000187008
ENSG00000149591	TAGLN	13.2643	13.2492	10.4335	10.4294	2.82529	1.61e-08
ENSG00000136574	GATA4	9.20047	9.30956	6.46852	6.3963	2.82319	7.72e-08
ENSG00000257907	EEF1A1P17	8.76352	8.64883	5.92255	5.85198	2.81962	3.86e-05
ENSG00000101825	MXRA5	7.49459	7.82815	4.67101	5.02191	2.81389	0.266452
ENSG00000143995	MEIS1	7.65131	7.95368	4.27869	5.47647	2.81193	0.0043095
ENSG00000197273	GUCA2A	4.56385	4.73129	1.27869	2.26702	2.79411	0.404406
ENSG00000213047	DENND1B	4.3712	4.88329	2.27869	1.26702	2.79008	0.0347926
ENSG00000134138	MEIS2	6.81178	6.31625	3.73812	3.85198	2.78901	0.000152671
ENSG00000152977	ZIC1	4.56385	4.14633	2.27869	0.26702	2.77185	0.332117
ENSG00000124942	AHNAK	12.0991	12.135	9.43856	9.24716	2.77115	0.000190355
ENSG00000167634	NLRP7	9.09523	9.44401	6.44862	6.5708	2.76913	3.1e-10
ENSG00000269657	AC079210.1	4.3712	5.73129	2.86365	1.85198	2.76118	0.00727036
ENSG00000166450	PRTG	7.47074	7.36872	4.60062	4.72645	2.75573	4.19e-05
ENSG00000076770	MBNL3	6.95617	7.08493	4.18558	4.35448	2.74948	1.23e-11
ENSG00000135074	ADAM19	11.0677	11.1426	8.31211	8.40145	2.74814	2.5e-09
ENSG00000135111	TBX3	6.31874	6.84677	4.18558	3.43694	2.74749	0.186105
ENSG00000122145	TBX22	3.56385	4.36872	1.86365	0.26702	2.74592	0.226327
ENSG00000075426	FOSL2	7.95617	7.97076	5.03358	5.3963	2.73717	0.0753701
ENSG00000105991	HOXA1	6.3712	6.51556	4.18558	3.07437	2.71077	0.000145924
ENSG00000133808	MICALCL	3.88578	3.14633	0.278691	1.26702	2.70704	0.611534
ENSG00000271914	RP4-789D17.5	3.88578	3.14633	0.278691	1.26702	2.70704	0.477286
ENSG00000184226	PCDH9	5.14881	5.14633	1.86365	2.85198	2.70672	0.00697825
ENSG00000177398	UMODL1	4.88578	4.14633	1.86365	1.85198	2.70509	0.243361
ENSG00000170624	SGCD	5.02328	3.88329	2.27869	1.26702	2.7033	0.238802
ENSG00000070526	ST6GALNAC1	2.56385	4.14633	1.27869	0.26702	2.70221	0.185557
ENSG00000170542	SERPINB9	11.9159	11.9057	9.19457	9.2328	2.69697	0.000107065
ENSG00000037965	HOXC8	7.0557	6.95368	4.44862	4.17391	2.6878	0.0256331
ENSG00000215414	PSMA6P1	6.51805	5.80929	3.27869	3.72645	2.68689	0.133059
ENSG00000149596	JPH2	5.73377	6.14633	3.08605	3.43694	2.68261	0.0546661
ENSG00000273266	HOXC4	6.14881	5.46826	3.73812	2.26702	2.66582	0.0188374
ENSG00000198353	HOXC4	6.14881	5.46826	3.73812	2.26702	2.66582	0.018887
ENSG00000075223	SEMA3C	6.20771	6.14633	3.44862	3.58895	2.65686	0.000399822
ENSG00000164125	FAM198B	5.95617	5.46826	2.27869	3.58895	2.65502	0.0430612
ENSG00000170689	HOXB9	5.56385	6.0208	2.86365	3.43694	2.63175	0.341048
ENSG00000147408	CSGALNACT1	5.47074	6.08493	2.86365	3.43694	2.63168	0.0749144
ENSG00000169884	WNT10B	7.56385	7.69065	4.92255	5.07437	2.62818	0.589168
ENSG00000076641	PAG1	4.88578	4.88329	0.278691	3.07437	2.61605	0.00617458
ENSG00000244067	GSTA2	3.56385	4.14633	0.278691	1.85198	2.61434	0.0434371
ENSG00000147889	CDKN2A	4.3712	4.56137	1.27869	2.26702	2.61353	0.553998
ENSG00000130948	HSD17B3	3.56385	1.56137	0.278691	0.26702	2.61241	0.70595
ENSG00000164850	GPER1	3.56385	1.56137	0.278691	0.26702	2.61241	0.363202
ENSG00000235621	LINC00494	3.56385	1.56137	0.278691	0.26702	2.61241	0.873147
ENSG00000227376	FTH1P16	3.56385	1.56137	0.278691	0.26702	2.61241	0.807669
ENSG00000225241	RP11-640M9.2	6.20771	6.46826	3.60062	3.85198	2.61209	0.00043144
ENSG00000165887	ANKRD2	3.14881	2.56137	0.278691	0.26702	2.61192	0.9085
ENSG00000243955	GSTA1	3.14881	2.56137	0.278691	0.26702	2.61192	0.752381
ENSG00000228203	RNF144A-AS1	3.14881	2.56137	0.278691	0.26702	2.61192	0.447228
ENSG00000152463	OLAH	3.14881	2.56137	0.278691	0.26702	2.61192	0.777542
ENSG00000189186	DCAF8L2	3.14881	2.56137	0.278691	0.26702	2.61192	0.584687
ENSG00000196860	TOMM20L	3.14881	2.56137	0.278691	0.26702	2.61192	0.656624
ENSG00000161103	AC008132.13	3.14881	2.56137	0.278691	0.26702	2.61192	0.759441
ENSG00000221869	CEBPD	3.14881	2.56137	0.278691	0.26702	2.61192	0.433419
ENSG00000231315	AC107613.1	3.14881	2.56137	0.278691	0.26702	2.61192	0.607917
ENSG00000260808	CTD-2007L18.5	4.56385	4.36872	1.86365	1.85198	2.61175	0.343366
ENSG00000263812	LINC00908	2.56385	3.14633	0.278691	0.26702	2.61142	0.517586
ENSG00000160886	LY6K	2.56385	3.14633	0.278691	0.26702	2.61142	0.493747
ENSG00000205359	SLCO6A1	2.56385	3.14633	0.278691	0.26702	2.61142	0.788597
ENSG00000162618	ELTD1	2.56385	3.14633	0.278691	0.26702	2.61142	0.414819
ENSG00000105982	RNF32	2.56385	3.14633	0.278691	0.26702	2.61142	0.508563
ENSG00000205085	FAM71F2	2.56385	3.14633	0.278691	0.26702	2.61142	0.495307
ENSG00000174145	KIAA1239	2.56385	3.14633	0.278691	0.26702	2.61142	0.757221
ENSG00000185002	RFX6	2.56385	3.14633	0.278691	0.26702	2.61142	1
ENSG00000143512	HHIPL2	2.56385	3.14633	0.278691	0.26702	2.61142	1
ENSG00000268070	AC006539.3	2.56385	3.14633	0.278691	0.26702	2.61142	0.693849
ENSG00000266256	LINC00683	2.56385	3.14633	0.278691	0.26702	2.61142	0.644882
ENSG00000220685	RP11-530A18.1	2.56385	3.14633	0.278691	0.26702	2.61142	0.792525
ENSG00000272871	RP11-408A13.4	1.56385	3.56137	0.278691	0.26702	2.61092	0.879276
ENSG00000120324	PCDHB10	1.56385	3.56137	0.278691	0.26702	2.61092	0.509458
ENSG00000136250	AOAH	1.56385	3.56137	0.278691	0.26702	2.61092	0.755146
ENSG00000170166	HOXD4	1.56385	3.56137	0.278691	0.26702	2.61092	0.574509
ENSG00000104415	WISP1	1.56385	3.56137	0.278691	0.26702	2.61092	0.540563
ENSG00000128510	CPA4	1.56385	3.56137	0.278691	0.26702	2.61092	0.581376
ENSG00000267381	CTD-2086O20.3	1.56385	3.56137	0.278691	0.26702	2.61092	0.649784
ENSG00000145012	LPP	10.3936	10.3879	7.85612	7.70165	2.6098	5.85e-09
ENSG00000197956	S100A6	9.30532	9.44401	6.9369	6.58895	2.60294	1.41e-05
ENSG00000122786	CALD1	13.0908	13.0726	10.5195	10.4482	2.59749	0.0100081
ENSG00000140557	ST8SIA2	6.69313	7.17608	4.52662	4.17391	2.5937	0.0830914
ENSG00000180628	PCGF5	5.14881	5.88329	3.08605	2.85198	2.58854	0.00106472
ENSG00000162733	DDR2	7.31874	7.31625	4.44862	4.96746	2.58626	3.76e-07
ENSG00000180530	NRIP1	7.9214	8.00431	5.52662	5.22122	2.58147	2.53e-10
ENSG00000164161	HHIP	5.3712	4.56137	2.27869	2.58895	2.58023	0.0283417
ENSG00000203867	RBM20	6.3712	6.36872	4.18558	3.26702	2.57176	0.00203451
ENSG00000162949	CAPN13	6.81178	7.11595	4.36615	4.43694	2.56988	1.97e-05
ENSG00000139793	MBNL2	7.60824	7.69065	5.23289	4.91088	2.56919	0.0475698
ENSG00000148677	ANKRD1	9.56947	9.64883	6.99294	7.0872	2.56886	1.3e-05
ENSG00000157765	SLC34A2	6.73377	6.73129	4.27869	4.07437	2.55239	0.0154651
ENSG00000137948	BRDT	4.14881	4.14633	1.86365	1.26702	2.55161	0.626833
ENSG00000176125	UFSP1	3.56385	4.56137	1.86365	1.26702	2.55119	0.439798
ENSG00000135248	FAM71F1	6.84925	6.95368	3.97913	4.65934	2.54346	0.199806
ENSG00000134352	IL6ST	8.72372	8.45618	6.13667	5.96746	2.5416	9.01e-19
ENSG00000180914	OXTR	6.47074	6.31625	3.44862	4.17391	2.53919	0.0453333
ENSG00000134817	APLNR	7.26429	7.26181	4.73812	4.72645	2.53075	0.246327
ENSG00000198833	UBE2J1	8.73377	8.50388	6.11158	6.07437	2.5303	2.1e-09
ENSG00000178573	MAF	5.26429	5.26181	3.08605	2.26702	2.52916	0.0501736
ENSG00000101076	HNF4A	8.02328	7.91892	5.52662	5.35448	2.52893	3.75e-07
ENSG00000008441	NFIX	7.84925	7.82815	5.27869	5.35448	2.52166	0.00173483
ENSG00000159176	CSRP1	9.36475	9.38791	6.61854	7.06144	2.51946	6.66e-06
ENSG00000115594	IL1R1	4.14881	4.56137	0.278691	2.58895	2.51585	0.0648566
ENSG00000153294	GPR115	3.14881	3.56137	0.278691	1.26702	2.5139	0.600921
ENSG00000273046	RP11-834C11.14	2.56385	3.88329	0.278691	1.26702	2.51355	0.979598
ENSG00000251468	RP11-369K16.1	2.56385	3.88329	0.278691	1.26702	2.51355	0.314646
ENSG00000261040	CTD-2319I12.1	3.56385	4.88329	1.86365	1.85198	2.5116	0.408002
ENSG00000232906	RP11-746P2.3	3.88578	2.56137	1.27869	0.26702	2.51072	0.518105
ENSG00000184277	TM2D3	3.56385	3.14633	1.27869	0.26702	2.51037	0.504864
ENSG00000170965	PLAC1	2.56385	3.88329	1.27869	0.26702	2.50966	0.381977
ENSG00000135898	GPR55	2.56385	3.88329	1.27869	0.26702	2.50966	0.422465
ENSG00000237764	RP11-3B12.2	2.56385	3.88329	1.27869	0.26702	2.50966	0.521118
ENSG00000112964	GHR	4.73377	3.88329	2.60062	0.26702	2.5086	0.0715067
ENSG00000075673	ATP12A	7.3712	7.28929	4.73812	4.91088	2.50374	1.59e-06
ENSG00000124813	RUNX2	4.73377	5.36872	3.27869	1.26702	2.48761	0.205528
ENSG00000172789	HOXC5	6.02328	6.26181	3.86365	3.43694	2.48145	0.16841
ENSG00000092969	TGFB2	4.14881	4.88329	2.60062	1.26702	2.47958	0.044792
ENSG00000244119	PDCL3P4	5.02328	5.36872	2.60062	2.85198	2.47455	0.0785142
ENSG00000109436	TBC1D9	6.3712	6.14633	3.97913	3.58895	2.46595	0.0130081
ENSG00000175879	HOXD8	6.65131	6.31625	4.18558	3.85198	2.46508	0.0193399
ENSG00000104361	NIPAL2	5.14881	4.14633	1.86365	2.58895	2.46154	0.0517462
ENSG00000259485	CTD-2147F2.1	4.14881	3.14633	1.27869	1.26702	2.46008	0.343366
ENSG00000143355	LHX9	3.56385	3.88329	1.27869	1.26702	2.45953	0.130298
ENSG00000273038	RP11-479G22.8	3.56385	3.88329	1.27869	1.26702	2.45953	0.32534
ENSG00000163082	SGPP2	4.3712	2.56137	1.86365	0.26702	2.45744	0.24555
ENSG00000158710	TAGLN2	12.8739	12.8299	10.3754	10.4155	2.45648	5.77e-17
ENSG00000170558	CDH2	11.2363	11.2566	8.70914	8.87065	2.45432	1.11e-07
ENSG00000168542	COL3A1	6.51805	6.0208	3.97913	3.72645	2.43242	1.35e-07
ENSG00000109743	BST1	3.88578	4.14633	1.27869	1.85198	2.4283	0.23574
ENSG00000168614	NBPF9	6.02328	6.0208	3.44862	3.72645	2.42783	0.00113601
ENSG00000269834	CTD-3018O17.3	4.56385	3.14633	2.27869	0.26702	2.42431	0.123642
ENSG00000134363	FST	10.5296	10.6932	8.20943	8.17391	2.42197	0.00119074
ENSG00000177374	HIC1	5.47074	5.88329	2.86365	3.58895	2.42031	0.269352
ENSG00000077092	RARB	5.81178	5.73129	3.27869	3.43694	2.41211	0.0031734
ENSG00000185155	MIXL1	9.0557	9.0208	6.58247	6.67641	2.40815	0.564342
ENSG00000122694	GLIPR2	9.3904	9.10826	6.9369	6.75887	2.40558	1.1e-17
ENSG00000170925	TEX13B	4.56385	3.88329	2.27869	1.26702	2.40356	0.401691
ENSG00000107984	DKK1	7.44649	7.23379	4.44862	5.31141	2.40048	1.63e-07
ENSG00000166401	SERPINB8	4.73377	4.14633	2.27869	1.85198	2.38869	0.206608
ENSG00000019991	HGF	3.56385	5.0208	2.60062	1.26702	2.3862	0.108
ENSG00000149294	NCAM1	6.56385	6.46826	4.44862	3.72645	2.38459	0.0420865
ENSG00000112769	LAMA4	6.56385	6.56137	4.18558	4.17391	2.38285	1.38e-05
ENSG00000164604	GPR85	5.02328	4.14633	2.60062	1.85198	2.37611	0.486879
ENSG00000185869	ZNF829	6.56385	5.95368	3.86365	3.96746	2.3743	0.000626803
ENSG00000138172	CALHM2	4.56385	4.73129	2.86365	1.26702	2.37422	0.073925
ENSG00000026025	VIM	13.0795	13.0766	10.7102	10.7058	2.37006	4.04e-15
ENSG00000129354	AP1M2	8.20771	8.13122	5.67101	5.93945	2.35851	4.29e-07
ENSG00000162909	CAPN2	9.23628	9.26181	6.70496	7.07437	2.34764	4.53e-11
ENSG00000183779	ZNF703	5.95617	6.51556	3.86365	3.96746	2.34632	9.83e-06
ENSG00000215481	BCRP3	5.02328	5.56137	3.08605	2.85198	2.34351	0.205753
ENSG00000204406	MBD5	7.29177	7.39426	5.18558	4.79058	2.34236	1.64e-05
ENSG00000111052	LIN7A	5.88578	5.64883	3.27869	3.58895	2.33002	0.00248164
ENSG00000168283	BMI1	7.31874	7.39426	5.03358	5.02191	2.32924	4.64e-05
ENSG00000197757	HOXC6	7.20771	7.53865	5.18558	4.91088	2.32789	0.00746366
ENSG00000155465	SLC7A7	7.86763	7.86515	5.23289	5.79058	2.32787	0.003387
ENSG00000163508	EOMES	8.08741	8.13122	6.06005	5.43694	2.3276	0.091346
ENSG00000186594	MIR22HG	6.02328	6.20522	3.73812	3.85198	2.32094	0.00227604
ENSG00000113648	H2AFY	9.15631	9.11595	6.68808	6.96746	2.30175	1.44e-10
ENSG00000184470	TXNRD2	7.49459	7.64883	5.40797	5.125	2.30035	1.52e-05
ENSG00000041982	TNC	10.4031	10.3783	8.14288	8.04838	2.29435	0.00211863
ENSG00000164690	SHH	4.14881	2.56137	0.278691	1.85198	2.29328	0.48462
ENSG00000272328	RP4-594A5.1	4.14881	2.56137	0.278691	1.85198	2.29328	0.595636
ENSG00000120075	HOXB5	3.56385	4.14633	0.278691	2.26702	2.293	0.967033
ENSG00000229558	SACS-AS1	3.88578	1.56137	0.278691	1.26702	2.29252	0.743688
ENSG00000123080	CDKN2C	3.56385	2.56137	0.278691	1.26702	2.2921	0.795473
ENSG00000117586	TNFSF4	1.56385	4.36872	0.278691	1.85198	2.29173	0.636196
ENSG00000176692	FOXC2	3.14881	3.14633	0.278691	1.26702	2.29169	0.773681
ENSG00000115386	REG1A	3.14881	3.14633	0.278691	1.26702	2.29169	0.753313
ENSG00000241547	RP11-4K3__A.5	3.14881	3.14633	0.278691	1.26702	2.29169	0.817631
ENSG00000267416	CTD-2319I12.2	3.14881	3.14633	0.278691	1.26702	2.29169	0.551811
ENSG00000226954	RP5-983L19.2	2.56385	3.56137	0.278691	1.26702	2.29127	0.669901
ENSG00000219891	ZSCAN12P1	2.56385	3.56137	0.278691	1.26702	2.29127	0.506993
ENSG00000139329	LUM	5.02328	4.73129	2.27869	2.85198	2.29103	0.002875
ENSG00000203805	PPAPDC1A	3.88578	3.88329	1.27869	1.85198	2.29091	0.154434
ENSG00000196963	PCDHB16	3.14881	1.56137	0.278691	0.26702	2.29036	0.547699
ENSG00000130038	EFCAB4B	3.14881	1.56137	0.278691	0.26702	2.29036	0.693851
ENSG00000162595	DIRAS3	3.14881	1.56137	0.278691	0.26702	2.29036	0.777335
ENSG00000267505	CTC-296K1.3	3.14881	1.56137	0.278691	0.26702	2.29036	0.866325
ENSG00000203305	AC010525.1	3.14881	1.56137	0.278691	0.26702	2.29036	0.933926
ENSG00000259761	RP11-138H10.2	3.14881	1.56137	0.278691	0.26702	2.29036	0.78385
ENSG00000255947	RP11-855O10.3	3.14881	1.56137	0.278691	0.26702	2.29036	0.780868
ENSG00000267018	AC010525.7	3.14881	1.56137	0.278691	0.26702	2.29036	0.862909
ENSG00000272707	RP11-534C12.1	3.14881	1.56137	0.278691	0.26702	2.29036	0.908969
ENSG00000235205	TATDN2P3	3.14881	1.56137	0.278691	0.26702	2.29036	0.686529
ENSG00000259610	RP11-499F3.1	3.14881	1.56137	0.278691	0.26702	2.29036	0.819371
ENSG00000241112	RPL29P14	3.14881	1.56137	0.278691	0.26702	2.29036	0.803941
ENSG00000260318	COX6CP1	3.14881	1.56137	0.278691	0.26702	2.29036	0.898788
ENSG00000205562	RP11-497E19.1	3.14881	1.56137	0.278691	0.26702	2.29036	0.836186
ENSG00000231081	RP4-760C5.3	3.14881	1.56137	0.278691	0.26702	2.29036	0.811002
ENSG00000231607	DLEU2	4.3712	5.0208	2.27869	2.58895	2.29011	0.0914941
ENSG00000183644	C11orf88	3.88578	3.14633	1.27869	1.26702	2.29005	0.562844
ENSG00000149256	TENM4	7.67237	7.71111	5.36615	5.43694	2.28989	8.59e-11
ENSG00000057468	MSH4	2.56385	2.56137	0.278691	0.26702	2.28974	1
ENSG00000151322	NPAS3	2.56385	2.56137	0.278691	0.26702	2.28974	0.60969
ENSG00000170390	DCLK2	2.56385	2.56137	0.278691	0.26702	2.28974	0.63919
ENSG00000053328	METTL24	2.56385	2.56137	0.278691	0.26702	2.28974	0.802719
ENSG00000237149	ZNF503-AS2	2.56385	2.56137	0.278691	0.26702	2.28974	0.850524
ENSG00000197576	HOXA4	2.56385	2.56137	0.278691	0.26702	2.28974	0.922704
ENSG00000203871	C6orf164	2.56385	2.56137	0.278691	0.26702	2.28974	0.876752
ENSG00000197599	CCDC154	2.56385	2.56137	0.278691	0.26702	2.28974	0.887529
ENSG00000091513	TF	2.56385	2.56137	0.278691	0.26702	2.28974	0.56201
ENSG00000250546	RP11-8L2.1	2.56385	2.56137	0.278691	0.26702	2.28974	0.812824
ENSG00000174792	C4orf26	2.56385	2.56137	0.278691	0.26702	2.28974	0.709047
ENSG00000147606	SLC26A7	2.56385	2.56137	0.278691	0.26702	2.28974	0.962777
ENSG00000186188	FFAR4	2.56385	2.56137	0.278691	0.26702	2.28974	0.7301
ENSG00000159263	SIM2	2.56385	2.56137	0.278691	0.26702	2.28974	0.77803
ENSG00000188641	DPYD	2.56385	2.56137	0.278691	0.26702	2.28974	0.738502
ENSG00000230510	PPP5D1	2.56385	2.56137	0.278691	0.26702	2.28974	0.794051
ENSG00000272217	XXbac-BPG157A10.21	2.56385	2.56137	0.278691	0.26702	2.28974	0.888677
ENSG00000125089	SH3TC1	3.56385	3.56137	1.27869	1.26702	2.28974	0.423357
ENSG00000183783	KCTD8	2.56385	2.56137	0.278691	0.26702	2.28974	0.672943
ENSG00000204291	COL15A1	2.56385	2.56137	0.278691	0.26702	2.28974	0.527879
ENSG00000104043	ATP8B4	2.56385	2.56137	0.278691	0.26702	2.28974	0.818695
ENSG00000115896	PLCL1	2.56385	2.56137	0.278691	0.26702	2.28974	0.812529
ENSG00000137273	FOXF2	2.56385	2.56137	0.278691	0.26702	2.28974	0.648179
ENSG00000147573	TRIM55	2.56385	2.56137	0.278691	0.26702	2.28974	0.66691
ENSG00000197893	NRAP	2.56385	2.56137	0.278691	0.26702	2.28974	0.941062
ENSG00000253293	HOXA10	2.56385	2.56137	0.278691	0.26702	2.28974	1
ENSG00000234692	RP11-445L6.3	3.56385	3.56137	1.27869	1.26702	2.28974	0.746177
ENSG00000200174	Y_RNA	2.56385	2.56137	0.278691	0.26702	2.28974	0.769643
ENSG00000238009	RP11-34P13.7	2.56385	2.56137	0.278691	0.26702	2.28974	0.72371
ENSG00000258917	ZMYND19P1	2.56385	2.56137	0.278691	0.26702	2.28974	0.813737
ENSG00000264943	SH3GL1P2	2.56385	2.56137	0.278691	0.26702	2.28974	0.871545
ENSG00000255366	RP11-1134I14.8	2.56385	2.56137	0.278691	0.26702	2.28974	0.951674
ENSG00000253669	KB-1732A1.1	2.56385	2.56137	0.278691	0.26702	2.28974	0.890157
ENSG00000265933	LINC00668	2.56385	2.56137	0.278691	0.26702	2.28974	0.762368
ENSG00000267943	CTD-2620I22.3	2.56385	2.56137	0.278691	0.26702	2.28974	0.730058
ENSG00000259976	RP11-553L6.5	2.56385	2.56137	0.278691	0.26702	2.28974	0.684298
ENSG00000258581	RP11-638I2.10	2.56385	2.56137	0.278691	0.26702	2.28974	0.858345
ENSG00000266935	CTD-3234P18.2	2.56385	2.56137	0.278691	0.26702	2.28974	0.912368
ENSG00000207146	Y_RNA	2.56385	2.56137	0.278691	0.26702	2.28974	0.905586
ENSG00000271344	RP11-274B21.9	2.56385	2.56137	0.278691	0.26702	2.28974	0.88042
ENSG00000232790	AC006481.1	2.56385	2.56137	0.278691	0.26702	2.28974	0.904352
ENSG00000170688	OR5E1P	2.56385	2.56137	0.278691	0.26702	2.28974	0.707752
ENSG00000250568	RP11-333E13.2	2.56385	2.56137	0.278691	0.26702	2.28974	0.760549
ENSG00000225194	LINC00092	2.56385	2.56137	0.278691	0.26702	2.28974	0.76838
ENSG00000235609	AF127936.7	2.56385	2.56137	0.278691	0.26702	2.28974	0.674462
ENSG00000237212	RP11-569G13.2	2.56385	2.56137	0.278691	0.26702	2.28974	0.66523
ENSG00000235674	LDHAP2	2.56385	2.56137	0.278691	0.26702	2.28974	0.897031
ENSG00000234383	CTBP2P8	2.56385	2.56137	0.278691	0.26702	2.28974	0.844617
ENSG00000168398	BDKRB2	6.31874	5.95368	3.97913	3.72645	2.28941	0.00355705
ENSG00000175426	PCSK1	6.20771	6.77082	4.27869	4.17391	2.28931	0.0448889
ENSG00000245526	LINC00461	1.56385	3.14633	0.278691	0.26702	2.28912	0.712423
ENSG00000267360	CTC-454I21.3	3.14881	4.73129	1.86365	1.85198	2.28912	0.157576
ENSG00000117281	CD160	1.56385	3.14633	0.278691	0.26702	2.28912	0.687891
ENSG00000163131	CTSS	1.56385	3.14633	0.278691	0.26702	2.28912	0.717042
ENSG00000128652	HOXD3	1.56385	3.14633	0.278691	0.26702	2.28912	0.80502
ENSG00000178636	RP11-455G16.1	1.56385	3.14633	0.278691	0.26702	2.28912	0.683331
ENSG00000188596	C12orf55	1.56385	3.14633	0.278691	0.26702	2.28912	1
ENSG00000188761	BCL2L15	1.56385	3.14633	0.278691	0.26702	2.28912	0.674791
ENSG00000197465	GYPE	1.56385	3.14633	0.278691	0.26702	2.28912	0.871244
ENSG00000164220	F2RL2	1.56385	3.14633	0.278691	0.26702	2.28912	0.663865
ENSG00000135903	PAX3	1.56385	3.14633	0.278691	0.26702	2.28912	0.878826
ENSG00000138308	PLA2G12B	1.56385	3.14633	0.278691	0.26702	2.28912	0.84637
ENSG00000118473	SGIP1	1.56385	3.14633	0.278691	0.26702	2.28912	0.955104
ENSG00000171631	P2RY6	1.56385	3.14633	0.278691	0.26702	2.28912	0.985811
ENSG00000267372	AC005330.2	1.56385	3.14633	0.278691	0.26702	2.28912	0.845125
ENSG00000217130	RP3-375P9.2	1.56385	3.14633	0.278691	0.26702	2.28912	0.589168
ENSG00000230863	RP4-595K12.2	1.56385	3.14633	0.278691	0.26702	2.28912	0.832798
ENSG00000250853	RNF138P1	1.56385	3.14633	0.278691	0.26702	2.28912	0.674602
ENSG00000223668	EEF1A1P24	1.56385	3.14633	0.278691	0.26702	2.28912	0.92437
ENSG00000179766	ATP8B5P	1.56385	3.14633	0.278691	0.26702	2.28912	0.857054
ENSG00000271590	RP11-181E10.3	1.56385	3.14633	0.278691	0.26702	2.28912	0.768376
ENSG00000250979	RP11-656G20.1	1.56385	3.14633	0.278691	0.26702	2.28912	0.876503
ENSG00000196482	ESRRG	5.14881	5.73129	3.27869	3.07437	2.2891	0.408002
ENSG00000256040	PAPPA-AS1	3.88578	1.56137	1.27869	0.26702	2.28862	0.340379
ENSG00000269690	AC096677.1	3.56385	2.56137	1.27869	0.26702	2.28821	0.467136
ENSG00000174428	GTF2IRD2B	3.56385	2.56137	1.27869	0.26702	2.28821	0.739219
ENSG00000146453	PNLDC1	3.56385	2.56137	1.27869	0.26702	2.28821	0.390412
ENSG00000214039	RP11-474D1.3	3.56385	2.56137	1.27869	0.26702	2.28821	0.658762
ENSG00000235649	MXRA5P1	3.14881	3.14633	1.27869	0.26702	2.2878	0.758711
ENSG00000171819	ANGPTL7	2.56385	3.56137	1.27869	0.26702	2.28738	0.530132
ENSG00000254162	RP11-48B3.3	2.56385	3.56137	1.27869	0.26702	2.28738	0.328952
ENSG00000270127	RP11-526I2.5	3.88578	3.14633	1.86365	0.26702	2.28714	0.521149
ENSG00000242516	LINC00960	3.88578	3.14633	1.86365	0.26702	2.28714	0.241185
ENSG00000169247	SH3TC2	3.56385	3.56137	1.86365	0.26702	2.28683	0.80172
ENSG00000253252	RP11-10A14.6	4.73377	5.0208	3.27869	1.26702	2.28612	0.195087
ENSG00000120675	DNAJC15	9.82124	9.87425	7.55482	7.5799	2.28057	0.0068304
ENSG00000163638	ADAMTS9	7.17856	7.17608	4.86365	4.96746	2.26083	0.0963876
ENSG00000109220	CHIC2	7.56385	7.79018	5.63624	5.17391	2.25793	9.72e-05
ENSG00000152137	HSPB8	8.31874	8.26181	5.8934	6.17391	2.25009	0.0173604
ENSG00000129116	PALLD	8.87673	9.10826	6.73812	6.75887	2.2486	0.0102984
ENSG00000164458	T	7.34521	7.14633	5.08605	4.91088	2.24808	0.00837184
ENSG00000173706	HEG1	9.1859	9.21958	7.04688	6.89638	2.22925	8.95e-15
ENSG00000171617	ENC1	8.97324	9.21958	6.77054	6.98127	2.22191	7.07e-12
ENSG00000145391	SETD7	8.40934	8.71111	6.42844	6.26702	2.21812	7.27e-07
ENSG00000178726	THBD	4.56385	5.0208	2.60062	2.58895	2.21554	0.296172
ENSG00000168487	BMP1	8.19321	8.31625	6.03358	6.04838	2.21504	3.25e-06
ENSG00000135272	MDFIC	5.73377	5.73129	3.44862	3.58895	2.21205	0.00315538
ENSG00000106004	HOXA5	4.73377	4.56137	2.86365	1.85198	2.20541	0.346519
ENSG00000185404	SP140L	4.88578	4.36872	3.08605	1.26702	2.20426	0.130907
ENSG00000156463	SH3RF2	5.26429	5.64883	3.27869	3.26702	2.19647	0.283779
ENSG00000065833	ME1	7.31874	7.51556	4.92255	5.47647	2.19457	0.00401469
ENSG00000256304	RP11-512M8.3	6.47074	6.36872	3.97913	4.43694	2.19451	0.0112223
ENSG00000167555	ZNF528	4.3712	4.56137	2.86365	1.26702	2.19363	0.303794
ENSG00000118137	APOA1	8.31874	8.50388	6.13667	6.31141	2.18759	2.39e-11
ENSG00000113722	CDX1	4.88578	3.14633	1.27869	2.58895	2.186	0.2189
ENSG00000109680	TBC1D19	5.47074	5.0208	3.27869	2.85198	2.18218	0.0772094
ENSG00000176438	SYNE3	4.3712	4.14633	2.60062	1.26702	2.18042	0.363024
ENSG00000168772	CXXC4	5.47074	4.73129	2.60062	3.26702	2.17592	0.163099
ENSG00000182197	EXT1	11.0355	11.0452	8.87115	8.86693	2.17132	2.19e-17
ENSG00000019549	SNAI2	3.56385	4.36872	0.278691	2.58895	2.16777	0.677302
ENSG00000229645	LINC00341	4.73377	2.56137	1.86365	1.85198	2.165	0.40815
ENSG00000214960	ISPD	5.14881	4.56137	3.27869	1.85198	2.14984	0.0420363
ENSG00000162415	ZSWIM5	6.20771	6.60576	4.27869	4.26702	2.14755	0.0045035
ENSG00000113594	LIFR	9.43421	9.54436	7.48814	7.18588	2.14542	0.0424113
ENSG00000154864	PIEZO2	7.26429	7.23379	5.32309	4.85198	2.14244	0.00192094
ENSG00000250421	RP11-83M16.6	4.3712	2.56137	0.278691	2.26702	2.14193	0.566354
ENSG00000154146	NRGN	4.14881	3.14633	0.278691	2.26702	2.14166	0.257577
ENSG00000180828	BHLHE22	3.88578	3.56137	0.278691	2.26702	2.14138	0.59528
ENSG00000260633	RP11-375I20.6	4.3712	2.56137	1.27869	1.85198	2.1396	0.745467
ENSG00000255394	C8orf49	4.14881	3.14633	1.27869	1.85198	2.13932	0.433846
ENSG00000173917	HOXB2	4.14881	3.14633	1.27869	1.85198	2.13932	0.551004
ENSG00000268087	CTC-429P9.2	4.14881	3.14633	1.27869	1.85198	2.13932	0.497232
ENSG00000168314	MOBP	3.14881	4.14633	1.27869	1.85198	2.13849	0.280645
ENSG00000272761	RP11-572C15.6	3.88578	3.56137	1.86365	1.26702	2.13671	0.328724
ENSG00000258498	DIO3OS	4.73377	4.73129	2.86365	2.26702	2.13657	0.12536
ENSG00000082497	SERTAD4	6.69313	6.60576	4.44862	4.58895	2.12962	0.164631
ENSG00000184979	USP18	6.08741	6.20522	3.86365	4.17391	2.12041	0.0323627
ENSG00000232637	WI2-3658N16.1	4.14881	4.88329	2.86365	1.85198	2.11756	0.3656
ENSG00000116704	SLC35D1	7.23628	7.23379	5.13667	5.125	2.10419	5.59e-06
ENSG00000168743	NPNT	7.44649	7.84677	5.70496	5.3963	2.1016	6.69e-06
ENSG00000227953	RP11-439E19.3	3.56385	3.14633	0.278691	1.85198	2.10019	0.614672
ENSG00000254587	RP11-360K13.1	3.14881	3.56137	0.278691	1.85198	2.09984	0.42079
ENSG00000261770	CTC-459F4.1	3.14881	3.56137	0.278691	1.85198	2.09984	0.479114
ENSG00000213212	NCLP1	4.14881	1.56137	1.27869	1.26702	2.09798	0.535176
ENSG00000231672	DIRC3	3.56385	3.14633	1.27869	1.26702	2.09727	0.68527
ENSG00000229221	HNRNPA1P66	3.56385	3.14633	1.27869	1.26702	2.09727	1
ENSG00000203632	AC007690.1	3.14881	3.56137	1.27869	1.26702	2.09692	0.354892
ENSG00000249504	PCDHA14	3.14881	3.56137	1.27869	1.26702	2.09692	0.664918
ENSG00000236830	CBR3-AS1	3.88578	4.73129	2.27869	2.26702	2.09674	0.109552
ENSG00000232946	RP11-390F4.2	2.56385	3.88329	1.27869	1.26702	2.09656	0.666001
ENSG00000177468	OLIG3	3.56385	3.14633	1.86365	0.26702	2.09436	1
ENSG00000185652	NTF3	3.56385	3.14633	1.86365	0.26702	2.09436	0.343399
ENSG00000271927	CTD-2541M15.4	3.56385	3.14633	1.86365	0.26702	2.09436	0.631763
ENSG00000078328	RBFOX1	3.14881	3.56137	1.86365	0.26702	2.094	0.378053
ENSG00000251637	RP11-119D9.1	3.14881	3.56137	1.86365	0.26702	2.094	0.239419
ENSG00000239903	RP11-353N4.2	3.14881	3.56137	1.86365	0.26702	2.094	0.809224
ENSG00000164736	SOX17	6.56385	6.73129	4.44862	4.65934	2.09218	0.00358741
ENSG00000137473	TTC29	5.14881	5.36872	3.08605	3.26702	2.08358	0.477449
ENSG00000164292	RHOBTB3	9.14881	9.01258	7.03358	6.96746	2.0814	0.190922
ENSG00000125798	FOXA2	6.7733	6.84677	4.80225	4.65934	2.07794	0.00416433
ENSG00000251485	AC068134.10	4.73377	4.88329	2.86365	2.58895	2.07764	0.379244
ENSG00000133816	MICAL2	7.47074	7.26181	5.32309	5.26702	2.07473	0.208018
ENSG00000111981	ULBP1	5.47074	5.56137	3.73812	3.07437	2.07268	0.063478
ENSG00000187569	DPPA3	5.02328	5.88329	4.18558	1.85198	2.06977	0.119065
ENSG00000182742	HOXB4	5.47074	4.73129	2.86365	3.26702	2.06849	0.41535
ENSG00000206579	XKR4	3.56385	4.56137	2.27869	1.85198	2.0661	0.195734
ENSG00000222033	AC007405.2	4.3712	3.88329	2.60062	1.26702	2.06506	0.49113
ENSG00000106688	SLC1A1	7.34521	7.79018	5.48814	5.55242	2.06414	0.00374418
ENSG00000146592	CREB5	6.26429	6.31625	4.52662	3.85198	2.06212	0.00187284
ENSG00000116117	PARD3B	6.42183	6.41935	4.36615	4.35448	2.06026	0.0157687
ENSG00000078401	EDN1	5.81178	6.31625	4.27869	3.72645	2.05712	0.00211834
ENSG00000154188	ANGPT1	5.73377	5.95368	3.73812	3.85198	2.05174	0.0091641
ENSG00000271524	CTC-260E6.10	5.95617	6.08493	4.08605	3.85198	2.04823	0.0112912
ENSG00000100234	TIMP3	8.26429	8.16128	6.03358	6.28939	2.04656	1.17e-07
ENSG00000150551	LYPD1	7.75367	7.62745	5.67101	5.62457	2.04397	0.0830764
ENSG00000134686	PHC2	8.16376	8.51556	6.50751	6.07437	2.04322	2.06e-07
ENSG00000249242	TMEM150C	7.54113	7.69065	5.92255	5.125	2.03963	0.000104301
ENSG00000048052	HDAC9	6.42183	6.36872	4.27869	4.43694	2.03553	8.36e-05
ENSG00000183831	ANKRD45	3.56385	4.14633	0.278691	2.58895	2.03035	0.379313
ENSG00000174527	MYO1H	3.14881	2.56137	0.278691	1.26702	2.0289	0.812682
ENSG00000262180	OCLM	3.14881	2.56137	0.278691	1.26702	2.0289	0.768249
ENSG00000106526	ACTR3C	4.14881	3.56137	1.27869	2.26702	2.0289	0.375011
ENSG00000102466	FGF14	3.14881	2.56137	0.278691	1.26702	2.0289	0.897212
ENSG00000118322	ATP10B	3.14881	2.56137	0.278691	1.26702	2.0289	0.925894
ENSG00000234224	TMEM229A	3.14881	2.56137	0.278691	1.26702	2.0289	0.710949
ENSG00000171385	KCND3	3.14881	2.56137	0.278691	1.26702	2.0289	0.825319
ENSG00000231829	RP11-310E22.5	3.14881	2.56137	0.278691	1.26702	2.0289	0.925166
ENSG00000229227	RP11-38L15.2	3.14881	2.56137	0.278691	1.26702	2.0289	0.805214
ENSG00000213971	RP11-15H20.6	3.88578	3.88329	1.27869	2.26702	2.02865	0.217177
ENSG00000271141	RP11-171I2.4	2.56385	3.14633	0.278691	1.26702	2.0284	0.862345
ENSG00000111348	ARHGDIB	3.56385	4.14633	1.27869	2.26702	2.0284	0.296891
ENSG00000239893	ZNF736P9Y	2.56385	3.14633	0.278691	1.26702	2.0284	0.913591
ENSG00000176826	FKBP9L	2.56385	3.14633	0.278691	1.26702	2.0284	0.689221
ENSG00000214279	RP11-108K14.4	2.56385	3.14633	0.278691	1.26702	2.0284	1
ENSG00000164124	TMEM144	5.95617	6.14633	3.60062	4.35448	2.02814	0.0173198
ENSG00000225920	RIMKLBP2	1.56385	3.56137	0.278691	1.26702	2.02791	0.793434
ENSG00000157240	FZD1	5.65131	5.26181	3.27869	3.58895	2.02752	0.1667
ENSG00000126778	SIX1	4.3712	4.56137	2.27869	2.58895	2.02727	0.482111
ENSG00000196381	ZNF781	3.88578	3.88329	1.86365	1.85198	2.02671	0.438094
ENSG00000165874	FAM35BP	5.3712	4.14633	3.08605	2.58895	2.02623	0.524819
ENSG00000147614	ATP6V0D2	3.56385	1.56137	1.27869	0.26702	2.02551	0.757766
ENSG00000225526	C3orf83	3.14881	2.56137	1.27869	0.26702	2.02501	0.918374
ENSG00000236088	COX10-AS1	3.14881	2.56137	1.27869	0.26702	2.02501	0.67714
ENSG00000230673	PABPC1P3	3.14881	2.56137	1.27869	0.26702	2.02501	0.876303
ENSG00000183888	C1orf64	2.56385	3.14633	1.27869	0.26702	2.02451	0.957935
ENSG00000130997	POLN	2.56385	3.14633	1.27869	0.26702	2.02451	0.585741
ENSG00000185008	ROBO2	2.56385	3.14633	1.27869	0.26702	2.02451	0.855726
ENSG00000173376	NDNF	3.56385	4.14633	2.27869	1.26702	2.02451	0.704093
ENSG00000260418	RP3-406A7.7	2.56385	3.14633	1.27869	0.26702	2.02451	0.910315
ENSG00000223907	RP11-439L8.4	2.56385	3.14633	1.27869	0.26702	2.02451	0.503499
ENSG00000264043	SNORA40	2.56385	3.14633	1.27869	0.26702	2.02451	0.706216
ENSG00000247402	CTD-2340E1.2	2.56385	3.14633	1.27869	0.26702	2.02451	0.744779
ENSG00000241481	AC159540.2	3.14881	4.36872	2.27869	1.26702	2.02427	0.255004
ENSG00000234840	RP11-399D6.2	1.56385	3.56137	1.27869	0.26702	2.02402	0.798836
ENSG00000112761	WISP3	1.56385	3.56137	1.27869	0.26702	2.02402	0.762368
ENSG00000261280	CTD-3105H18.13	1.56385	3.56137	1.27869	0.26702	2.02402	0.83762
ENSG00000269897	COMMD3-BMI1	6.69313	7.08493	4.86365	4.91088	2.01483	0.000192734
ENSG00000175894	TSPEAR	5.88578	5.73129	3.73812	3.85198	2.01443	0.203718
ENSG00000205189	ZBTB10	8.66188	8.46826	6.52662	6.58895	2.01019	3.92e-07
ENSG00000112378	PERP	10.7684	10.8606	8.81397	8.80618	2.00515	4.15e-07
ENSG00000136099	PCDH8	5.14881	4.14633	2.60062	2.85198	2.00118	0.458197
ENSG00000181804	SLC9A9	5.02328	4.36872	2.86365	2.58895	1.99998	0.220015
ENSG00000257894	RP1-78O14.1	4.14881	4.36872	1.27869	2.85198	1.99301	0.14776
ENSG00000125266	EFNB2	9.65661	9.53291	7.52662	7.67641	1.99263	7.26e-12
ENSG00000186275	NBPF12	5.65131	6.0208	3.60062	4.07437	1.99099	0.00869902
ENSG00000150051	MKX	4.14881	4.36872	2.86365	1.26702	1.98717	0.781518
ENSG00000169436	COL22A1	7.39674	7.20522	5.40797	5.22122	1.98654	0.0636526
ENSG00000183840	GPR39	7.83064	8.00431	5.92255	5.96746	1.97491	0.0286613
ENSG00000116774	OLFML3	11.0335	10.9189	8.98259	9.03189	1.96989	3.17e-17
ENSG00000082196	C1QTNF3	3.56385	3.56137	1.27869	1.85198	1.96898	0.628149
ENSG00000151572	ANO4	6.99011	6.77082	4.67101	5.125	1.96884	0.0071158
ENSG00000256673	RP11-599J14.2	2.56385	4.14633	1.27869	1.85198	1.96836	0.429107
ENSG00000196459	TRAPPC2	4.56385	4.56137	2.60062	2.58895	1.96781	0.153978
ENSG00000115474	KCNJ13	4.14881	2.56137	1.86365	1.26702	1.96727	0.36387
ENSG00000258977	RP11-799P8.1	3.88578	3.14633	1.86365	1.26702	1.96696	0.643854
ENSG00000187187	ZNF546	4.56385	4.56137	2.86365	2.26702	1.96665	0.398081
ENSG00000224848	RP11-535M15.1	3.56385	3.56137	1.86365	1.26702	1.96665	0.493445
ENSG00000233056	ERVH48-1	8.84925	8.88329	7.03358	6.75887	1.96362	9.82e-11
ENSG00000250986	AC141928.1	5.65131	5.73129	3.60062	3.85198	1.96009	0.174185
ENSG00000147869	CER1	11.6566	11.5934	9.70496	9.62896	1.95789	1.34e-14
ENSG00000138448	ITGAV	9.70851	9.51556	7.68808	7.63334	1.95429	2.3e-10
ENSG00000230590	FTX	4.14881	5.26181	2.86365	2.85198	1.95225	0.179614
ENSG00000164023	SGMS2	5.14881	5.73129	2.86365	3.96746	1.95061	0.153716
ENSG00000112186	CAP2	8.16376	8.20522	6.16133	6.31141	1.94632	0.00129088
ENSG00000152601	MBNL1	7.81178	7.41935	5.77054	5.58895	1.94626	0.00114194
ENSG00000175197	DDIT3	6.7733	6.88329	5.03358	4.72645	1.94117	0.493445
ENSG00000114251	WNT5A	7.17856	6.95368	4.73812	5.43694	1.94106	0.00253415
ENSG00000133519	ZDHHC8P1	3.88578	4.14633	2.27869	1.85198	1.94087	0.871545
ENSG00000225996	AL356356.1	3.56385	4.36872	2.27869	1.85198	1.94065	0.720164
ENSG00000180672	AC007362.1	4.73377	5.26181	3.44862	2.58895	1.93993	0.227106
ENSG00000158427	TMSB15B	4.88578	5.46826	3.27869	3.26702	1.93335	0.148609
ENSG00000176597	B3GNT5	6.56385	6.56137	4.86365	4.35448	1.93119	0.0039164
ENSG00000136541	ERMN	4.14881	4.56137	1.27869	3.07437	1.93024	0.916913
ENSG00000136732	GYPC	7.31874	7.34273	5.32309	5.47647	1.92896	1.52e-05
ENSG00000153531	ADPRHL1	4.56385	4.14633	2.60062	2.26702	1.9267	1
ENSG00000156427	FGF18	6.08741	5.80929	4.18558	3.85198	1.92664	0.83013
ENSG00000144476	ACKR3	7.95617	8.10052	6.06005	6.14966	1.9246	0.0158103
ENSG00000197993	KEL	6.31874	5.95368	4.08605	4.35448	1.92123	0.00294266
ENSG00000204335	SP5	8.42183	8.10052	6.46852	6.22122	1.91995	0.551032
ENSG00000173559	NABP1	6.84925	6.41935	4.80225	4.65934	1.91769	0.0022609
ENSG00000003436	TFPI	7.20771	7.11595	4.67101	5.65934	1.91436	3.48e-06
ENSG00000271977	AC226119.4	4.88578	4.88329	3.73812	1.26702	1.90719	0.306841
ENSG00000138798	EGF	6.69313	7.34273	5.08605	5.22122	1.89897	0.00672495
ENSG00000101335	MYL9	11.9004	11.7866	9.99294	9.90907	1.89297	8.75e-07
ENSG00000151917	BEND6	6.14881	6.26181	4.44862	4.17391	1.88862	0.0762705
ENSG00000180543	TSPYL5	6.20771	6.0208	4.60062	3.72645	1.88852	0.0101268
ENSG00000135269	TES	10.0677	9.97076	8.17956	8.0872	1.88591	8.91e-06
ENSG00000165730	STOX1	6.31874	6.69065	4.80225	4.43694	1.88551	0.0152234
ENSG00000187372	PCDHB13	3.14881	3.14633	0.278691	1.85198	1.87762	0.563839
ENSG00000105778	AVL9	3.14881	3.14633	0.278691	1.85198	1.87762	0.633157
ENSG00000253598	SLC10A5	3.14881	3.14633	0.278691	1.85198	1.87762	0.981495
ENSG00000139567	ACVRL1	3.14881	3.14633	0.278691	1.85198	1.87762	0.516817
ENSG00000236372	RP5-865N13.1	3.14881	3.14633	0.278691	1.85198	1.87762	0.850524
ENSG00000186212	SOWAHB	4.73377	4.14633	1.86365	3.07437	1.87729	0.443949
ENSG00000044524	EPHA3	2.56385	3.56137	0.278691	1.85198	1.87721	0.826966
ENSG00000251667	RP11-844P9.3	1.56385	3.88329	0.278691	1.85198	1.8768	0.792801
ENSG00000269082	CTD-2620I22.1	3.56385	3.88329	1.27869	2.26702	1.87651	0.637756
ENSG00000067082	KLF6	9.03958	9.24085	7.30106	7.2328	1.87639	1.47e-06
ENSG00000168769	TET2	4.3712	4.56137	2.27869	2.85198	1.87579	0.0670589
ENSG00000150687	PRSS23	3.88578	1.56137	1.27869	1.26702	1.87553	0.486879
ENSG00000260066	CTD-2587M23.1	2.56385	1.56137	0.278691	0.26702	1.87512	1
ENSG00000243781	RP11-193H5.2	2.56385	1.56137	0.278691	0.26702	1.87512	0.946274
ENSG00000232810	TNF	2.56385	1.56137	0.278691	0.26702	1.87512	0.91268
ENSG00000188580	NKAIN2	2.56385	1.56137	0.278691	0.26702	1.87512	1
ENSG00000119283	TRIM67	2.56385	1.56137	0.278691	0.26702	1.87512	1
ENSG00000125804	FAM182A	2.56385	1.56137	0.278691	0.26702	1.87512	1
ENSG00000126785	RHOJ	2.56385	1.56137	0.278691	0.26702	1.87512	0.965452
ENSG00000100652	SLC10A1	2.56385	1.56137	0.278691	0.26702	1.87512	1
ENSG00000256162	SMLR1	2.56385	1.56137	0.278691	0.26702	1.87512	1
ENSG00000113262	GRM6	2.56385	1.56137	0.278691	0.26702	1.87512	0.908969
ENSG00000198558	HIST1H4L	2.56385	1.56137	0.278691	0.26702	1.87512	0.876945
ENSG00000204540	PSORS1C1	2.56385	1.56137	0.278691	0.26702	1.87512	1
ENSG00000127951	FGL2	2.56385	1.56137	0.278691	0.26702	1.87512	0.936576
ENSG00000197506	SLC28A3	2.56385	1.56137	0.278691	0.26702	1.87512	1
ENSG00000008438	PGLYRP1	2.56385	1.56137	0.278691	0.26702	1.87512	1
ENSG00000231738	TSPAN19	2.56385	1.56137	0.278691	0.26702	1.87512	1
ENSG00000122548	KIAA0087	2.56385	1.56137	0.278691	0.26702	1.87512	1
ENSG00000131386	GALNT15	2.56385	1.56137	0.278691	0.26702	1.87512	0.96732
ENSG00000232434	C9orf172	2.56385	1.56137	0.278691	0.26702	1.87512	1
ENSG00000204361	NXPE2	2.56385	1.56137	0.278691	0.26702	1.87512	1
ENSG00000187905	AC002472.13	2.56385	1.56137	0.278691	0.26702	1.87512	0.889399
ENSG00000196209	SIRPB2	2.56385	1.56137	0.278691	0.26702	1.87512	0.969486
ENSG00000196664	TLR7	2.56385	1.56137	0.278691	0.26702	1.87512	0.939448
ENSG00000179698	KIAA1875	2.56385	1.56137	0.278691	0.26702	1.87512	0.915867
ENSG00000267981	AP003041.2	2.56385	1.56137	0.278691	0.26702	1.87512	0.865435
ENSG00000205176	REXO1L1	2.56385	1.56137	0.278691	0.26702	1.87512	0.907915
ENSG00000185880	TRIM69	2.56385	1.56137	0.278691	0.26702	1.87512	0.929815
ENSG00000259649	RP11-351M8.1	2.56385	1.56137	0.278691	0.26702	1.87512	1
ENSG00000214239	AL591025.1	2.56385	1.56137	0.278691	0.26702	1.87512	1
ENSG00000170290	SLN	2.56385	1.56137	0.278691	0.26702	1.87512	0.956936
ENSG00000100012	SEC14L3	2.56385	1.56137	0.278691	0.26702	1.87512	0.964727
ENSG00000138615	CILP	2.56385	1.56137	0.278691	0.26702	1.87512	1
ENSG00000121351	IAPP	2.56385	1.56137	0.278691	0.26702	1.87512	0.946724
ENSG00000228032	C14orf144	2.56385	1.56137	0.278691	0.26702	1.87512	1
ENSG00000137090	DMRT1	2.56385	1.56137	0.278691	0.26702	1.87512	1
ENSG00000162779	AXDND1	2.56385	1.56137	0.278691	0.26702	1.87512	0.993766
ENSG00000173626	TRAPPC3L	2.56385	1.56137	0.278691	0.26702	1.87512	0.976183
ENSG00000198099	ADH4	2.56385	1.56137	0.278691	0.26702	1.87512	0.949678
ENSG00000188981	MSANTD1	2.56385	1.56137	0.278691	0.26702	1.87512	1
ENSG00000142513	ACPT	2.56385	1.56137	0.278691	0.26702	1.87512	1
ENSG00000226761	TAS2R46	2.56385	1.56137	0.278691	0.26702	1.87512	1
ENSG00000162777	DENND2D	2.56385	1.56137	0.278691	0.26702	1.87512	1
ENSG00000004846	ABCB5	2.56385	1.56137	0.278691	0.26702	1.87512	0.996665
ENSG00000146006	LRRTM2	2.56385	1.56137	0.278691	0.26702	1.87512	0.889096
ENSG00000184564	SLITRK6	2.56385	1.56137	0.278691	0.26702	1.87512	0.99748
ENSG00000006377	DLX6	2.56385	1.56137	0.278691	0.26702	1.87512	1
ENSG00000168779	SHOX2	2.56385	1.56137	0.278691	0.26702	1.87512	0.990369
ENSG00000101746	NOL4	2.56385	1.56137	0.278691	0.26702	1.87512	1
ENSG00000228835	AC012123.1	2.56385	1.56137	0.278691	0.26702	1.87512	1
ENSG00000128709	HOXD9	2.56385	1.56137	0.278691	0.26702	1.87512	0.876503
ENSG00000078399	HOXA9	3.56385	2.56137	1.27869	1.26702	1.87512	0.98345
ENSG00000134258	VTCN1	2.56385	1.56137	0.278691	0.26702	1.87512	0.89322
ENSG00000008196	TFAP2B	2.56385	1.56137	0.278691	0.26702	1.87512	1
ENSG00000105880	DLX5	2.56385	1.56137	0.278691	0.26702	1.87512	0.998555
ENSG00000259683	RP11-182J1.14	2.56385	1.56137	0.278691	0.26702	1.87512	1
ENSG00000236330	RPL5P9	2.56385	1.56137	0.278691	0.26702	1.87512	0.970091
ENSG00000234362	AC104654.2	2.56385	1.56137	0.278691	0.26702	1.87512	1
ENSG00000240828	RPL21P4	2.56385	1.56137	0.278691	0.26702	1.87512	1
ENSG00000213860	RPL21P75	2.56385	1.56137	0.278691	0.26702	1.87512	1
ENSG00000214784	AC010468.1	2.56385	1.56137	0.278691	0.26702	1.87512	1
ENSG00000228232	GAPDHP1	2.56385	1.56137	0.278691	0.26702	1.87512	1
ENSG00000263606	RP11-737O24.3	2.56385	1.56137	0.278691	0.26702	1.87512	1
ENSG00000237263	MAPK6PS3	2.56385	1.56137	0.278691	0.26702	1.87512	0.92941
ENSG00000242262	RP11-100N21.1	2.56385	1.56137	0.278691	0.26702	1.87512	1
ENSG00000234086	AL391994.1	2.56385	1.56137	0.278691	0.26702	1.87512	0.951014
ENSG00000259677	RP11-493E3.1	2.56385	1.56137	0.278691	0.26702	1.87512	1
ENSG00000266910	CTC-448F2.6	2.56385	1.56137	0.278691	0.26702	1.87512	0.962777
ENSG00000253667	RP11-30L15.4	3.56385	2.56137	1.27869	1.26702	1.87512	0.519235
ENSG00000227700	RP11-301M17.1	2.56385	1.56137	0.278691	0.26702	1.87512	1
ENSG00000255146	RP11-659P15.1	2.56385	1.56137	0.278691	0.26702	1.87512	0.958639
ENSG00000217325	PRELID1P1	2.56385	1.56137	0.278691	0.26702	1.87512	1
ENSG00000226360	RPL10AP6	2.56385	1.56137	0.278691	0.26702	1.87512	0.920686
ENSG00000215388	ACTG1P3	2.56385	1.56137	0.278691	0.26702	1.87512	0.991479
ENSG00000241438	TDGF1P6	2.56385	1.56137	0.278691	0.26702	1.87512	1
ENSG00000255967	RP11-438L7.3	2.56385	1.56137	0.278691	0.26702	1.87512	1
ENSG00000228421	AC005013.5	2.56385	1.56137	0.278691	0.26702	1.87512	0.949115
ENSG00000226335	XXyac-YX155B6.6	2.56385	1.56137	0.278691	0.26702	1.87512	0.93076
ENSG00000215386	LINC00478	2.56385	1.56137	0.278691	0.26702	1.87512	1
ENSG00000213757	CTC-451P13.1	2.56385	1.56137	0.278691	0.26702	1.87512	0.950167
ENSG00000256282	RP11-504G3.4	2.56385	1.56137	0.278691	0.26702	1.87512	1
ENSG00000257957	QRSL1P3	2.56385	1.56137	0.278691	0.26702	1.87512	1
ENSG00000250260	RP11-325L7.2	2.56385	1.56137	0.278691	0.26702	1.87512	1
ENSG00000212125	TAS2R15	2.56385	1.56137	0.278691	0.26702	1.87512	0.938126
ENSG00000225725	FAM66E	2.56385	1.56137	0.278691	0.26702	1.87512	1
ENSG00000249096	RP11-290F5.1	2.56385	1.56137	0.278691	0.26702	1.87512	0.974978
ENSG00000251554	RP11-395P13.6	2.56385	1.56137	0.278691	0.26702	1.87512	1
ENSG00000254842	RP11-890B15.2	2.56385	1.56137	0.278691	0.26702	1.87512	0.962982
ENSG00000250130	RP11-616K22.1	2.56385	1.56137	0.278691	0.26702	1.87512	1
ENSG00000265728	RP11-883A18.3	2.56385	1.56137	0.278691	0.26702	1.87512	0.955176
ENSG00000259134	LINC00924	2.56385	1.56137	0.278691	0.26702	1.87512	0.979252
ENSG00000254757	RP13-726E6.1	2.56385	1.56137	0.278691	0.26702	1.87512	0.898174
ENSG00000225366	TDGF1P3	2.56385	1.56137	0.278691	0.26702	1.87512	0.841741
ENSG00000203614	AL512652.1	2.56385	1.56137	0.278691	0.26702	1.87512	1
ENSG00000237484	AP000476.1	2.56385	1.56137	0.278691	0.26702	1.87512	0.822609
ENSG00000247157	RP11-434C1.1	2.56385	1.56137	0.278691	0.26702	1.87512	0.893129
ENSG00000266268	RP11-172F10.1	2.56385	1.56137	0.278691	0.26702	1.87512	1
ENSG00000230542	LINC00102	2.56385	1.56137	0.278691	0.26702	1.87512	0.96732
ENSG00000214955	AP000318.2	2.56385	1.56137	0.278691	0.26702	1.87512	1
ENSG00000179136	LINC00670	2.56385	1.56137	0.278691	0.26702	1.87512	0.865805
ENSG00000177725	AC105206.1	2.56385	1.56137	0.278691	0.26702	1.87512	1
ENSG00000258955	LINC00519	2.56385	1.56137	0.278691	0.26702	1.87512	1
ENSG00000176320	RP11-404O13.5	2.56385	1.56137	0.278691	0.26702	1.87512	0.922388
ENSG00000254463	RP11-484D2.3	2.56385	1.56137	0.278691	0.26702	1.87512	1
ENSG00000248323	LUCAT1	2.56385	1.56137	0.278691	0.26702	1.87512	1
ENSG00000257246	RP11-416A17.6	2.56385	1.56137	0.278691	0.26702	1.87512	0.965459
ENSG00000179362	HMGN2P46	2.56385	1.56137	0.278691	0.26702	1.87512	1
ENSG00000270874	RP11-420K10.1	2.56385	1.56137	0.278691	0.26702	1.87512	0.933578
ENSG00000239280	RP11-271C24.3	2.56385	1.56137	0.278691	0.26702	1.87512	1
ENSG00000229920	RPS4XP5	2.56385	1.56137	0.278691	0.26702	1.87512	1
ENSG00000228412	RP4-625H18.2	2.56385	1.56137	0.278691	0.26702	1.87512	0.989689
ENSG00000213055	AC064852.5	2.56385	1.56137	0.278691	0.26702	1.87512	0.970091
ENSG00000261528	AC002400.1	2.56385	1.56137	0.278691	0.26702	1.87512	0.936576
ENSG00000251654	RP11-192H6.2	2.56385	1.56137	0.278691	0.26702	1.87512	1
ENSG00000258425	CTD-2207P18.1	2.56385	1.56137	0.278691	0.26702	1.87512	1
ENSG00000241890	RPL13P4	2.56385	1.56137	0.278691	0.26702	1.87512	1
ENSG00000228653	HNRNPCP7	2.56385	1.56137	0.278691	0.26702	1.87512	0.985138
ENSG00000260059	RP11-231E19.1	2.56385	1.56137	0.278691	0.26702	1.87512	0.988431
ENSG00000237774	RP11-129B9.1	2.56385	1.56137	0.278691	0.26702	1.87512	1
ENSG00000243260	RN7SL558P	2.56385	1.56137	0.278691	0.26702	1.87512	0.924623
ENSG00000254416	RP11-347E10.1	2.56385	1.56137	0.278691	0.26702	1.87512	1
ENSG00000257954	RP11-161H23.10	2.56385	1.56137	0.278691	0.26702	1.87512	1
ENSG00000231395	AC124914.3	2.56385	1.56137	0.278691	0.26702	1.87512	0.933396
ENSG00000255566	RP11-114F3.5	2.56385	1.56137	0.278691	0.26702	1.87512	1
ENSG00000259417	RP11-2E17.1	2.56385	1.56137	0.278691	0.26702	1.87512	1
ENSG00000230799	AC007279.2	2.56385	1.56137	0.278691	0.26702	1.87512	1
ENSG00000236252	RP11-15J10.8	2.56385	1.56137	0.278691	0.26702	1.87512	0.999571
ENSG00000205898	RP11-3B12.4	2.56385	1.56137	0.278691	0.26702	1.87512	1
ENSG00000249193	HSPD1P5	2.56385	1.56137	0.278691	0.26702	1.87512	1
ENSG00000270264	NDUFB8P2	2.56385	1.56137	0.278691	0.26702	1.87512	1
ENSG00000249661	TNRC18P1	2.56385	1.56137	0.278691	0.26702	1.87512	1
ENSG00000257877	RP3-462E2.3	2.56385	1.56137	0.278691	0.26702	1.87512	0.994854
ENSG00000240906	AP000356.1	4.3712	3.88329	2.27869	2.26702	1.87491	0.742848
ENSG00000242689	CNTF	3.14881	3.14633	1.27869	1.26702	1.8747	0.735367
ENSG00000145721	LIX1	3.14881	3.14633	1.27869	1.26702	1.8747	0.503953
ENSG00000158125	XDH	5.02328	5.26181	3.27869	3.26702	1.8746	0.0779007
ENSG00000116183	PAPPA2	3.88578	4.36872	2.27869	2.26702	1.8745	0.451061
ENSG00000216990	HSPD1P10	1.56385	2.56137	0.278691	0.26702	1.87429	1
ENSG00000223979	SMCR2	1.56385	2.56137	0.278691	0.26702	1.87429	1
ENSG00000181965	NEUROG1	1.56385	2.56137	0.278691	0.26702	1.87429	1
ENSG00000011083	SLC6A7	1.56385	2.56137	0.278691	0.26702	1.87429	1
ENSG00000113212	PCDHB7	1.56385	2.56137	0.278691	0.26702	1.87429	0.945265
ENSG00000120322	PCDHB8	1.56385	2.56137	0.278691	0.26702	1.87429	0.95923
ENSG00000163154	TNFAIP8L2	1.56385	2.56137	0.278691	0.26702	1.87429	0.94982
ENSG00000272790	AP002884.3	1.56385	2.56137	0.278691	0.26702	1.87429	0.971879
ENSG00000254997	KRTAP5-9	1.56385	2.56137	0.278691	0.26702	1.87429	1
ENSG00000242950	ERVW-1	1.56385	2.56137	0.278691	0.26702	1.87429	0.800708
ENSG00000212673	AL136115.1	1.56385	2.56137	0.278691	0.26702	1.87429	0.937222
ENSG00000250033	SLC7A11-AS1	4.14881	5.14633	2.86365	2.85198	1.87429	0.328825
ENSG00000197646	PDCD1LG2	1.56385	2.56137	0.278691	0.26702	1.87429	1
ENSG00000257207	LIMS3L	1.56385	2.56137	0.278691	0.26702	1.87429	1
ENSG00000099260	PALMD	1.56385	2.56137	0.278691	0.26702	1.87429	1
ENSG00000173391	OLR1	1.56385	2.56137	0.278691	0.26702	1.87429	1
ENSG00000143595	AQP10	1.56385	2.56137	0.278691	0.26702	1.87429	1
ENSG00000198633	ZNF534	1.56385	2.56137	0.278691	0.26702	1.87429	1
ENSG00000166796	LDHC	1.56385	2.56137	0.278691	0.26702	1.87429	1
ENSG00000105370	LIM2	1.56385	2.56137	0.278691	0.26702	1.87429	0.974047
ENSG00000154997	Sep-14	1.56385	2.56137	0.278691	0.26702	1.87429	0.893612
ENSG00000152582	SPEF2	1.56385	2.56137	0.278691	0.26702	1.87429	0.847861
ENSG00000052850	ALX4	1.56385	2.56137	0.278691	0.26702	1.87429	1
ENSG00000232732	AC073043.1	1.56385	2.56137	0.278691	0.26702	1.87429	1
ENSG00000196335	STK31	1.56385	2.56137	0.278691	0.26702	1.87429	0.829613
ENSG00000264278	RP11-162A12.2	1.56385	2.56137	0.278691	0.26702	1.87429	1
ENSG00000185261	KIAA0825	1.56385	2.56137	0.278691	0.26702	1.87429	0.901302
ENSG00000259628	RP11-467H10.2	1.56385	2.56137	0.278691	0.26702	1.87429	1
ENSG00000039600	SOX30	1.56385	2.56137	0.278691	0.26702	1.87429	1
ENSG00000050730	TNIP3	1.56385	2.56137	0.278691	0.26702	1.87429	0.979243
ENSG00000178404	DDC8	1.56385	2.56137	0.278691	0.26702	1.87429	0.974978
ENSG00000160282	FTCD	1.56385	2.56137	0.278691	0.26702	1.87429	1
ENSG00000171408	PDE7B	1.56385	2.56137	0.278691	0.26702	1.87429	0.899884
ENSG00000140285	FGF7	1.56385	2.56137	0.278691	0.26702	1.87429	0.949774
ENSG00000182782	HCAR2	1.56385	2.56137	0.278691	0.26702	1.87429	1
ENSG00000134007	ADAM20	1.56385	2.56137	0.278691	0.26702	1.87429	0.987463
ENSG00000186265	BTLA	1.56385	2.56137	0.278691	0.26702	1.87429	0.925875
ENSG00000100342	APOL1	1.56385	2.56137	0.278691	0.26702	1.87429	0.927003
ENSG00000168427	KLHL30	1.56385	2.56137	0.278691	0.26702	1.87429	0.983102
ENSG00000264860	RP11-143K11.5	1.56385	2.56137	0.278691	0.26702	1.87429	1
ENSG00000203863	AL079342.1	1.56385	2.56137	0.278691	0.26702	1.87429	0.985769
ENSG00000134539	KLRD1	1.56385	2.56137	0.278691	0.26702	1.87429	0.865056
ENSG00000196331	HIST1H2BO	1.56385	2.56137	0.278691	0.26702	1.87429	0.87209
ENSG00000099937	SERPIND1	1.56385	2.56137	0.278691	0.26702	1.87429	0.938712
ENSG00000184937	WT1	1.56385	2.56137	0.278691	0.26702	1.87429	0.87209
ENSG00000273259	RP11-986E7.7	1.56385	2.56137	0.278691	0.26702	1.87429	1
ENSG00000107165	TYRP1	1.56385	2.56137	0.278691	0.26702	1.87429	1
ENSG00000177721	ANXA2R	1.56385	2.56137	0.278691	0.26702	1.87429	0.986805
ENSG00000167332	OR51E2	1.56385	2.56137	0.278691	0.26702	1.87429	0.98433
ENSG00000163833	FBXO40	1.56385	2.56137	0.278691	0.26702	1.87429	0.957808
ENSG00000268472	AP002884.2	1.56385	2.56137	0.278691	0.26702	1.87429	1
ENSG00000267802	AL358333.1	2.56385	3.56137	1.27869	1.26702	1.87429	0.81137
ENSG00000225511	LINC00475	1.56385	2.56137	0.278691	0.26702	1.87429	1
ENSG00000172399	MYOZ2	1.56385	2.56137	0.278691	0.26702	1.87429	1
ENSG00000213759	UGT2B11	1.56385	2.56137	0.278691	0.26702	1.87429	1
ENSG00000164107	HAND2	1.56385	2.56137	0.278691	0.26702	1.87429	0.830465
ENSG00000255346	NOX5	1.56385	2.56137	0.278691	0.26702	1.87429	0.952446
ENSG00000222014	RAB6C	1.56385	2.56137	0.278691	0.26702	1.87429	0.994409
ENSG00000172752	COL6A5	1.56385	2.56137	0.278691	0.26702	1.87429	1
ENSG00000040731	CDH10	1.56385	2.56137	0.278691	0.26702	1.87429	0.869383
ENSG00000106031	HOXA13	1.56385	2.56137	0.278691	0.26702	1.87429	1
ENSG00000140795	MYLK3	2.56385	3.56137	1.27869	1.26702	1.87429	0.697638
ENSG00000273245	RP11-434P11.2	1.56385	2.56137	0.278691	0.26702	1.87429	1
ENSG00000229029	RP11-408A13.1	1.56385	2.56137	0.278691	0.26702	1.87429	1
ENSG00000234423	AC019118.2	1.56385	2.56137	0.278691	0.26702	1.87429	0.976299
ENSG00000271550	RP11-561N12.7	1.56385	2.56137	0.278691	0.26702	1.87429	0.972922
ENSG00000258111	RP11-43D4.2	1.56385	2.56137	0.278691	0.26702	1.87429	1
ENSG00000234584	AC019186.1	1.56385	2.56137	0.278691	0.26702	1.87429	0.985469
ENSG00000228817	BACH1-IT2	1.56385	2.56137	0.278691	0.26702	1.87429	0.979598
ENSG00000229321	AC008269.2	1.56385	2.56137	0.278691	0.26702	1.87429	1
ENSG00000229800	ATP8A2P2	1.56385	2.56137	0.278691	0.26702	1.87429	1
ENSG00000269936	MIR145	1.56385	2.56137	0.278691	0.26702	1.87429	0.896819
ENSG00000231822	AC019097.7	1.56385	2.56137	0.278691	0.26702	1.87429	1
ENSG00000224271	RP11-191L9.4	1.56385	2.56137	0.278691	0.26702	1.87429	1
ENSG00000248794	CTD-2248H3.1	2.56385	3.56137	1.27869	1.26702	1.87429	0.873147
ENSG00000232970	POLHP1	1.56385	2.56137	0.278691	0.26702	1.87429	0.927661
ENSG00000243775	OSTCP1	1.56385	2.56137	0.278691	0.26702	1.87429	1
ENSG00000224121	ATG12P2	1.56385	2.56137	0.278691	0.26702	1.87429	1
ENSG00000227201	CNN2P1	1.56385	2.56137	0.278691	0.26702	1.87429	1
ENSG00000206990	Y_RNA	1.56385	2.56137	0.278691	0.26702	1.87429	0.980785
ENSG00000244097	RPS4XP17	1.56385	2.56137	0.278691	0.26702	1.87429	1
ENSG00000255983	RP11-1038A11.1	1.56385	2.56137	0.278691	0.26702	1.87429	0.954911
ENSG00000266927	AC006273.7	1.56385	2.56137	0.278691	0.26702	1.87429	1
ENSG00000266289	RP11-1C8.6	1.56385	2.56137	0.278691	0.26702	1.87429	1
ENSG00000264963	RN7SL440P	1.56385	2.56137	0.278691	0.26702	1.87429	1
ENSG00000226774	RP11-654E17.2	1.56385	2.56137	0.278691	0.26702	1.87429	1
ENSG00000240350	AC017002.1	1.56385	2.56137	0.278691	0.26702	1.87429	1
ENSG00000249565	SERBP1P5	1.56385	2.56137	0.278691	0.26702	1.87429	1
ENSG00000256218	RP11-1038A11.2	1.56385	2.56137	0.278691	0.26702	1.87429	0.95923
ENSG00000257956	RP11-359M6.3	1.56385	2.56137	0.278691	0.26702	1.87429	0.941388
ENSG00000241847	VDAC1P8	1.56385	2.56137	0.278691	0.26702	1.87429	1
ENSG00000225406	AC080125.1	1.56385	2.56137	0.278691	0.26702	1.87429	1
ENSG00000251303	CTD-2003D5.1	1.56385	2.56137	0.278691	0.26702	1.87429	1
ENSG00000248923	MTND5P11	1.56385	2.56137	0.278691	0.26702	1.87429	0.817379
ENSG00000244073	RPS4XP6	1.56385	2.56137	0.278691	0.26702	1.87429	1
ENSG00000240132	ETF1P2	1.56385	2.56137	0.278691	0.26702	1.87429	0.885074
ENSG00000246379	RP11-461O7.1	1.56385	2.56137	0.278691	0.26702	1.87429	1
ENSG00000203434	RP11-163F15.1	1.56385	2.56137	0.278691	0.26702	1.87429	1
ENSG00000259182	RP11-424I19.2	1.56385	2.56137	0.278691	0.26702	1.87429	1
ENSG00000152931	PART1	1.56385	2.56137	0.278691	0.26702	1.87429	1
ENSG00000235597	AC013402.2	1.56385	2.56137	0.278691	0.26702	1.87429	0.986145
ENSG00000272027	RP11-529E15.1	1.56385	2.56137	0.278691	0.26702	1.87429	0.989314
ENSG00000270190	RP11-803D5.4	1.56385	2.56137	0.278691	0.26702	1.87429	0.997109
ENSG00000272695	GAS6-AS2	1.56385	2.56137	0.278691	0.26702	1.87429	0.923395
ENSG00000233924	AL160471.6	1.56385	2.56137	0.278691	0.26702	1.87429	1
ENSG00000242610	OR5BH1P	1.56385	2.56137	0.278691	0.26702	1.87429	1
ENSG00000235700	CYCSP52	1.56385	2.56137	0.278691	0.26702	1.87429	1
ENSG00000270018	RP3-462E2.5	1.56385	2.56137	0.278691	0.26702	1.87429	0.927661
ENSG00000238033	AC002480.2	1.56385	2.56137	0.278691	0.26702	1.87429	1
ENSG00000236914	RP11-1008C21.2	1.56385	2.56137	0.278691	0.26702	1.87429	1
ENSG00000239351	NPM1P29	1.56385	2.56137	0.278691	0.26702	1.87429	0.998555
ENSG00000234709	UPF3AP3	1.56385	2.56137	0.278691	0.26702	1.87429	1
ENSG00000228995	MTND1P9	1.56385	2.56137	0.278691	0.26702	1.87429	1
ENSG00000250490	CTD-2324F15.2	1.56385	2.56137	0.278691	0.26702	1.87429	1
ENSG00000255000	AC139103.1	1.56385	2.56137	0.278691	0.26702	1.87429	1
ENSG00000235347	RP1-37M3.8	1.56385	2.56137	0.278691	0.26702	1.87429	0.9847
ENSG00000258081	RP11-384J4.2	1.56385	2.56137	0.278691	0.26702	1.87429	1
ENSG00000230585	PHBP12	1.56385	2.56137	0.278691	0.26702	1.87429	0.985769
ENSG00000251623	RP11-826N14.4	1.56385	2.56137	0.278691	0.26702	1.87429	0.999169
ENSG00000270510	RP11-777F6.3	1.56385	2.56137	0.278691	0.26702	1.87429	1
ENSG00000229715	EEF1DP3	1.56385	2.56137	0.278691	0.26702	1.87429	1
ENSG00000214856	KRT16P1	1.56385	2.56137	0.278691	0.26702	1.87429	0.995059
ENSG00000264801	RP11-149I2.5	1.56385	2.56137	0.278691	0.26702	1.87429	1
ENSG00000240463	RPS19P3	1.56385	2.56137	0.278691	0.26702	1.87429	1
ENSG00000260787	RP11-797A18.4	1.56385	2.56137	0.278691	0.26702	1.87429	0.979252
ENSG00000255864	RP11-444D3.1	1.56385	2.56137	0.278691	0.26702	1.87429	1
ENSG00000085871	MGST2	7.47074	7.31625	5.67101	5.35448	1.87415	0.000167013
ENSG00000226742	HSBP1L1	1.56385	4.56137	1.86365	1.85198	1.87374	0.521149
ENSG00000169330	KIAA1024	4.73377	4.73129	3.08605	2.58895	1.87373	0.16124
ENSG00000213976	CTD-2561J22.2	4.3712	5.36872	3.27869	2.85198	1.87346	0.105672
ENSG00000227869	RP11-807H17.1	4.14881	3.14633	2.27869	1.26702	1.87317	0.768398
ENSG00000130234	ACE2	6.31874	5.73129	4.60062	3.58895	1.87301	0.219067
ENSG00000099960	SLC7A4	3.88578	1.56137	1.86365	0.26702	1.87262	0.642007
ENSG00000175868	CALCB	3.14881	4.14633	2.27869	1.26702	1.87235	0.688736
ENSG00000072080	SPP2	1.56385	3.88329	1.86365	0.26702	1.87096	0.725186
ENSG00000154734	ADAMTS1	8.96473	9.06916	7.09887	7.19776	1.86873	4.53e-08
ENSG00000128591	FLNC	11.0068	11.1121	9.2035	9.18588	1.86569	0.0635136
ENSG00000102271	KLHL4	6.56385	5.95368	4.18558	4.65934	1.84897	0.0281918
ENSG00000137672	TRPC6	5.95617	6.26181	4.44862	4.07437	1.84347	0.000693289
ENSG00000155130	MARCKS	10.0274	10.1944	8.23869	8.30044	1.84338	1.05e-11
ENSG00000103534	TMC5	6.9214	6.20522	4.60062	4.91088	1.84323	0.0246732
ENSG00000185070	FLRT2	7.0557	7.44401	5.27869	5.55242	1.84084	0.00035784
ENSG00000236384	LINC00479	5.3712	6.14633	3.73812	4.17391	1.8378	0.459891
ENSG00000166510	CCDC68	4.88578	4.73129	2.86365	3.07437	1.83774	0.363202
ENSG00000186340	THBS2	7.7136	7.51556	5.80225	5.75887	1.83725	0.000372284
ENSG00000166923	GREM1	5.65131	5.46826	2.86365	4.26702	1.83304	0.670739
ENSG00000154319	FAM167A	7.88578	7.75119	6.00661	5.96746	1.83288	0.0123805
ENSG00000145431	PDGFC	6.56385	6.69065	4.73812	4.85198	1.83247	0.00119074
ENSG00000070193	FGF10	4.3712	4.73129	2.60062	2.85198	1.83068	0.279954
ENSG00000183098	GPC6	8.93889	9.30956	7.24448	7.36505	1.83007	1.15e-05
ENSG00000158104	HPD	5.56385	5.56137	4.08605	3.26702	1.82872	0.291875
ENSG00000172380	GNG12	7.93889	8.11595	6.20943	6.19776	1.82653	0.00238307
ENSG00000143499	SMYD2	9.11074	8.95368	7.22121	7.19776	1.82482	1.82e-08
ENSG00000116106	EPHA4	7.99011	7.98763	5.8934	6.3963	1.82222	0.0718063
ENSG00000168679	SLC16A4	4.14881	4.36872	1.86365	2.85198	1.82211	0.278236
ENSG00000113448	PDE4D	6.14881	6.36872	4.44862	4.43694	1.82016	0.297263
ENSG00000057657	PRDM1	7.14881	6.77082	5.23289	5.07437	1.81635	0.0320818
ENSG00000255474	RP11-234B24.2	5.02328	5.14633	3.27869	3.26702	1.81325	0.131124
ENSG00000182718	ANXA2	12.428	12.3982	10.6439	10.5559	1.81262	7.55e-14
ENSG00000153162	BMP6	6.08741	6.60576	4.52662	4.58895	1.81162	0.00620773
ENSG00000105974	CAV1	9.82124	9.76594	7.91532	8.05492	1.80704	0.375834
ENSG00000005108	THSD7A	3.14881	4.36872	1.27869	2.58895	1.80632	0.372244
ENSG00000128710	HOXD10	4.3712	3.14633	1.86365	2.26702	1.80564	0.521009
ENSG00000178440	LINC00843	4.14881	3.56137	1.86365	2.26702	1.8054	0.584317
ENSG00000132932	ATP8A2	7.44649	6.91892	5.40797	5.3963	1.80454	0.000456887
ENSG00000057294	PKP2	9.83064	9.81403	8.15521	7.86693	1.8041	1.45e-10
ENSG00000101977	MCF2	5.26429	4.36872	3.27869	2.85198	1.80385	0.384809
ENSG00000120093	HOXB3	3.88578	3.88329	2.27869	1.85198	1.80348	1
ENSG00000185811	IKZF1	3.56385	4.14633	2.86365	0.26702	1.7999	0.71474
ENSG00000198336	MYL4	6.7733	6.64883	4.73812	5.07437	1.79638	0.101748
ENSG00000137449	CPEB2	6.69313	6.26181	4.80225	4.58895	1.79399	0.00786889
ENSG00000158560	DYNC1I1	6.3712	6.08493	4.27869	4.58895	1.79301	0.0741475
ENSG00000160216	AGPAT3	7.88578	7.53865	5.8934	5.96746	1.79172	0.000186624
ENSG00000206538	VGLL3	6.31874	6.51556	4.80225	4.43694	1.78937	0.512538
ENSG00000174640	SLCO2A1	7.62994	7.71111	6.06005	5.69328	1.78281	0.668262
ENSG00000186469	GNG2	7.99011	7.88329	6.27869	6.02191	1.78169	1.21e-05
ENSG00000197747	S100A10	11.3304	11.3196	9.54782	9.54082	1.78067	7.02e-12
ENSG00000157399	ARSE	7.62994	7.58373	5.92255	5.72645	1.77919	0.000499784
ENSG00000174343	CHRNA9	3.14881	3.56137	0.278691	2.26702	1.7785	0.739213
ENSG00000060709	RIMBP2	3.14881	3.56137	0.278691	2.26702	1.7785	0.729544
ENSG00000143167	GPA33	2.56385	3.88329	0.278691	2.26702	1.77814	0.849156
ENSG00000139998	RAB15	11.1841	11.2687	9.46109	9.43694	1.77795	1.14e-14
ENSG00000164318	EGFLAM	5.88578	6.41935	3.86365	4.79058	1.77677	0.00217731
ENSG00000197971	MBP	3.56385	3.14633	1.27869	1.85198	1.77651	0.667994
ENSG00000233750	CICP27	3.14881	3.56137	1.27869	1.85198	1.77616	0.455254
ENSG00000205038	PKHD1L1	2.56385	3.88329	1.27869	1.85198	1.7758	1
ENSG00000237697	LINC00312	2.56385	3.88329	1.27869	1.85198	1.7758	0.865222
ENSG00000109339	MAPK10	5.3712	5.36872	3.44862	3.72645	1.77575	0.34607
ENSG00000081051	AFP	4.14881	4.56137	2.60062	2.58895	1.77499	0.181768
ENSG00000122012	SV2C	3.88578	2.56137	1.86365	1.26702	1.77453	0.528465
ENSG00000066405	CLDN18	3.56385	3.14633	1.86365	1.26702	1.77418	0.738238
ENSG00000253390	CTC-756D1.2	3.56385	3.14633	1.86365	1.26702	1.77418	0.900365
ENSG00000164651	SP8	4.14881	4.56137	2.86365	2.26702	1.77382	0.433136
ENSG00000183801	OLFML1	3.14881	3.56137	1.86365	1.26702	1.77382	0.503644
ENSG00000184414	RP11-44M6.3	3.14881	3.56137	1.86365	1.26702	1.77382	0.822276
ENSG00000005073	HOXA11	3.88578	4.73129	2.86365	2.26702	1.77365	0.425399
ENSG00000091879	ANGPT2	4.56385	4.14633	3.08605	1.85198	1.77301	0.381233
ENSG00000164695	CHMP4C	7.23628	7.0208	5.23289	5.47647	1.77274	0.00773827
ENSG00000071205	ARHGAP10	8.30532	8.17608	6.46852	6.47647	1.76964	0.000493044
ENSG00000188643	S100A16	9.27121	9.10826	7.27869	7.56164	1.76494	3.39e-06
ENSG00000151012	SLC7A11	8.99011	8.91009	7.31211	7.04838	1.76439	0.0444327
ENSG00000267260	CTD-2162K18.4	4.88578	4.56137	2.86365	3.07437	1.75981	0.391434
ENSG00000114854	TNNC1	6.47074	6.69065	4.97913	4.65934	1.7568	0.0400281
ENSG00000112182	BACH2	6.51805	6.31625	4.80225	4.51495	1.75493	0.00282205
ENSG00000130176	CNN1	9.81178	9.87878	8.17956	8.00173	1.75228	4.9e-05
ENSG00000138795	LEF1	4.73377	5.26181	2.60062	3.72645	1.75114	0.522081
ENSG00000206203	TSSK2	3.88578	4.14633	1.86365	2.58895	1.75052	0.627482
ENSG00000154736	ADAMTS5	4.3712	3.56137	2.60062	1.85198	1.74805	0.508087
ENSG00000153956	CACNA2D1	8.17856	8.00431	6.30106	6.3963	1.7446	0.000626803
ENSG00000170893	TRH	5.47074	5.0208	3.08605	3.85198	1.74398	0.482831
ENSG00000198440	ZNF583	5.3712	5.14633	3.44862	3.58895	1.74266	0.108555
ENSG00000113578	FGF1	5.3712	5.56137	3.60062	3.85198	1.73765	0.298963
ENSG00000184500	PROS1	7.02328	7.20522	5.32309	5.43694	1.73598	4.25e-05
ENSG00000125845	BMP2	8.60824	8.46826	6.78649	6.82161	1.73579	0.0111604
ENSG00000272077	RP11-348P10.2	4.14881	4.73129	3.08605	2.26702	1.73536	0.314646
ENSG00000140416	TPM1	12.1996	12.1816	10.4373	10.4801	1.73173	0.0222886
ENSG00000206530	WDR52	5.26429	4.14633	3.08605	3.07437	1.73077	0.278722
ENSG00000127124	HIVEP3	4.56385	5.0208	3.44862	2.58895	1.72845	0.269315
ENSG00000273131	RP6-42F4.1	5.3712	4.73129	3.08605	3.58895	1.72714	0.110615
ENSG00000137968	SLC44A5	5.14881	5.0208	3.86365	2.58895	1.72349	0.21069
ENSG00000139174	PRICKLE1	7.29177	7.44401	5.36615	5.88173	1.72304	1.64e-05
ENSG00000214397	DKFZP779J2370	5.56385	5.46826	4.27869	3.07437	1.71813	0.143507
ENSG00000173482	PTPRM	8.3712	8.06916	6.25597	6.72645	1.71777	3.98e-05
ENSG00000185304	RGPD2	4.14881	2.56137	0.278691	2.58895	1.70929	0.744352
ENSG00000108231	LGI1	3.14881	1.56137	0.278691	1.26702	1.70735	0.919544
ENSG00000273477	RP11-196O16.1	3.14881	1.56137	0.278691	1.26702	1.70735	0.85943
ENSG00000231443	AC024937.6	3.14881	1.56137	0.278691	1.26702	1.70735	1
ENSG00000237757	EEF1A1P30	3.14881	1.56137	0.278691	1.26702	1.70735	0.951301
ENSG00000256356	HSPA8P5	3.14881	1.56137	0.278691	1.26702	1.70735	1
ENSG00000250068	RP11-576C12.1	3.14881	1.56137	0.278691	1.26702	1.70735	0.931583
ENSG00000179344	HLA-DQB1	2.56385	2.56137	0.278691	1.26702	1.70672	0.708462
ENSG00000181722	ZBTB20	2.56385	2.56137	0.278691	1.26702	1.70672	0.895512
ENSG00000152669	CCNO	2.56385	2.56137	0.278691	1.26702	1.70672	0.982338
ENSG00000070808	CAMK2A	2.56385	2.56137	0.278691	1.26702	1.70672	0.944078
ENSG00000128254	C22orf24	2.56385	2.56137	0.278691	1.26702	1.70672	0.937641
ENSG00000189401	OTUD6A	2.56385	2.56137	0.278691	1.26702	1.70672	0.97152
ENSG00000102359	SRPX2	2.56385	2.56137	0.278691	1.26702	1.70672	0.801515
ENSG00000120328	PCDHB12	2.56385	2.56137	0.278691	1.26702	1.70672	0.933578
ENSG00000057593	F7	2.56385	2.56137	0.278691	1.26702	1.70672	0.973581
ENSG00000225135	RP11-361F15.2	2.56385	2.56137	0.278691	1.26702	1.70672	0.997312
ENSG00000257941	RP11-290L1.4	2.56385	2.56137	0.278691	1.26702	1.70672	0.839752
ENSG00000241429	EEF1A1P25	2.56385	2.56137	0.278691	1.26702	1.70672	0.921427
ENSG00000267767	CTC-523E23.4	2.56385	2.56137	0.278691	1.26702	1.70672	0.945265
ENSG00000246777	RP11-61A14.4	2.56385	2.56137	0.278691	1.26702	1.70672	0.955104
ENSG00000253317	RP11-142A23.1	2.56385	2.56137	0.278691	1.26702	1.70672	1
ENSG00000213277	MARCKSL1P1	2.56385	2.56137	0.278691	1.26702	1.70672	1
ENSG00000255748	AC226150.4	1.56385	3.14633	0.278691	1.26702	1.7061	1
ENSG00000145040	UCN2	2.56385	4.14633	1.27869	2.26702	1.7061	1
ENSG00000179930	ZNF648	1.56385	3.14633	0.278691	1.26702	1.7061	1
ENSG00000158683	PKD1L1	1.56385	3.14633	0.278691	1.26702	1.7061	0.753313
ENSG00000164303	ENPP6	1.56385	3.14633	0.278691	1.26702	1.7061	1
ENSG00000182179	UBA7	1.56385	3.14633	0.278691	1.26702	1.7061	1
ENSG00000132915	PDE6A	1.56385	3.14633	0.278691	1.26702	1.7061	0.78123
ENSG00000259612	EEF1A1P22	1.56385	3.14633	0.278691	1.26702	1.7061	0.972688
ENSG00000233560	KRT8P39	1.56385	3.14633	0.278691	1.26702	1.7061	1
ENSG00000272087	RP11-379F4.7	1.56385	3.14633	0.278691	1.26702	1.7061	1
ENSG00000267920	SNX6P1	1.56385	3.14633	0.278691	1.26702	1.7061	0.911918
ENSG00000272091	RP4-758J24.5	1.56385	3.14633	0.278691	1.26702	1.7061	0.900365
ENSG00000255902	AP001062.1	4.73377	4.36872	2.60062	3.07437	1.70591	0.466185
ENSG00000206384	COL6A6	3.88578	3.14633	1.86365	1.85198	1.70509	0.732146
ENSG00000232593	RP11-258C19.5	3.14881	3.88329	1.86365	1.85198	1.70447	0.664868
ENSG00000259207	ITGB3	4.88578	4.88329	3.27869	3.07437	1.70439	0.532407
ENSG00000227992	AC108463.2	3.14881	1.56137	1.27869	0.26702	1.70346	1
ENSG00000262248	RP11-235E17.5	3.14881	1.56137	1.27869	0.26702	1.70346	0.970746
ENSG00000255989	RP11-711M9.1	3.14881	1.56137	1.27869	0.26702	1.70346	1
ENSG00000250508	RP11-757G1.6	3.14881	1.56137	1.27869	0.26702	1.70346	0.842529
ENSG00000186842	LINC00846	3.14881	1.56137	1.27869	0.26702	1.70346	0.982971
ENSG00000267612	CTD-3116E22.7	3.14881	1.56137	1.27869	0.26702	1.70346	0.976299
ENSG00000175772	AC112229.7	3.14881	1.56137	1.27869	0.26702	1.70346	0.994854
ENSG00000188659	FAM154B	3.88578	3.14633	2.27869	1.26702	1.70314	0.600983
ENSG00000104490	NCALD	4.14881	4.14633	2.86365	1.85198	1.70283	0.431213
ENSG00000121691	CAT	2.56385	2.56137	1.27869	0.26702	1.70283	0.751483
ENSG00000175920	DOK7	2.56385	2.56137	1.27869	0.26702	1.70283	1
ENSG00000197479	PCDHB11	2.56385	2.56137	1.27869	0.26702	1.70283	0.921867
ENSG00000128284	APOL3	2.56385	2.56137	1.27869	0.26702	1.70283	0.994854
ENSG00000054598	FOXC1	2.56385	2.56137	1.27869	0.26702	1.70283	0.803443
ENSG00000112319	EYA4	2.56385	2.56137	1.27869	0.26702	1.70283	0.868398
ENSG00000229132	EIF4A1P10	2.56385	2.56137	1.27869	0.26702	1.70283	0.998791
ENSG00000227304	RP11-791G16.2	2.56385	2.56137	1.27869	0.26702	1.70283	0.973419
ENSG00000259928	RP11-218M11.1	2.56385	2.56137	1.27869	0.26702	1.70283	0.979252
ENSG00000242474	AC093627.9	2.56385	2.56137	1.27869	0.26702	1.70283	0.971353
ENSG00000241741	RPL7AP30	2.56385	2.56137	1.27869	0.26702	1.70283	1
ENSG00000234814	SVILP1	2.56385	2.56137	1.27869	0.26702	1.70283	1
ENSG00000250889	RP11-229C3.2	2.56385	2.56137	1.27869	0.26702	1.70283	1
ENSG00000205763	RP9P	2.56385	2.56137	1.27869	0.26702	1.70283	0.928678
ENSG00000167767	KRT80	3.14881	3.88329	2.27869	1.26702	1.70252	0.778567
ENSG00000179869	ABCA13	1.56385	3.14633	1.27869	0.26702	1.70221	0.822796
ENSG00000198064	RP11-347C12.1	1.56385	3.14633	1.27869	0.26702	1.70221	0.98269
ENSG00000187621	TCL6	1.56385	3.14633	1.27869	0.26702	1.70221	0.850911
ENSG00000196600	SLC22A25	1.56385	3.14633	1.27869	0.26702	1.70221	0.890828
ENSG00000197140	ADAM32	1.56385	3.14633	1.27869	0.26702	1.70221	0.717042
ENSG00000091106	NLRC4	1.56385	3.14633	1.27869	0.26702	1.70221	1
ENSG00000115850	LCT	1.56385	3.14633	1.27869	0.26702	1.70221	1
ENSG00000258945	RP11-497E19.2	1.56385	3.14633	1.27869	0.26702	1.70221	1
ENSG00000081189	MEF2C	2.56385	4.14633	2.27869	1.26702	1.70221	0.466177
ENSG00000248409	KB-1269D1.8	1.56385	3.14633	1.27869	0.26702	1.70221	0.96403
ENSG00000232977	LINC00327	1.56385	3.14633	1.27869	0.26702	1.70221	0.913378
ENSG00000244953	RP11-613D13.8	1.56385	3.14633	1.27869	0.26702	1.70221	0.830177
ENSG00000003402	CFLAR	8.02328	8.0371	6.34478	6.31141	1.70201	2.63e-07
ENSG00000080561	MID2	5.26429	5.88329	3.97913	3.85198	1.68978	0.0286759
ENSG00000141448	GATA6	6.99011	6.73129	4.80225	5.47647	1.6881	0.000419851
ENSG00000118785	SPP1	12.6218	12.4906	10.8814	10.8641	1.68493	0.0399414
ENSG00000128683	GAD1	7.84925	7.77082	6.08605	6.17391	1.67992	0.00567377
ENSG00000138193	PLCE1	6.81178	6.64883	5.18558	4.91088	1.67784	0.000557611
ENSG00000139219	COL2A1	7.29177	7.31625	5.56409	5.69328	1.67393	0.170243
ENSG00000189430	NCR1	5.14881	5.36872	3.27869	3.85198	1.66932	0.432518
ENSG00000068615	REEP1	5.3712	5.14633	3.60062	3.58895	1.66835	0.120901
ENSG00000186684	CYP27C1	5.65131	5.73129	2.86365	4.65934	1.66735	0.0227941
ENSG00000113494	PRLR	4.14881	4.36872	2.86365	2.26702	1.66699	0.12536
ENSG00000176842	IRX5	4.73377	3.56137	3.08605	1.85198	1.6664	0.786714
ENSG00000105810	CDK6	9.11844	9.13122	7.41824	7.50542	1.66235	1.59e-08
ENSG00000166311	SMPD1	6.99011	7.20522	5.36615	5.51495	1.65921	0.00226156
ENSG00000134755	DSC2	9.0557	9.08493	7.54548	7.26702	1.65743	4.21e-08
ENSG00000134769	DTNA	8.20771	8.06916	6.60062	6.35448	1.6573	0.000204976
ENSG00000185129	PURA	6.20771	5.88329	3.73812	4.85198	1.65462	0.0643621
ENSG00000198948	MFAP3L	9.08741	8.9364	7.40797	7.31141	1.65338	2.26e-05
ENSG00000165507	C10orf10	3.88578	3.56137	1.86365	2.26702	1.65328	0.264766
ENSG00000272960	RP11-339B21.15	3.56385	3.88329	1.86365	2.26702	1.65301	0.673595
ENSG00000203644	AC083799.1	5.02328	4.36872	3.08605	3.07437	1.65259	0.329246
ENSG00000114270	COL7A1	10.4342	10.346	8.73402	8.74275	1.65239	0.029227
ENSG00000135766	EGLN1	6.99011	7.26181	5.52662	5.43694	1.64987	0.0367344
ENSG00000131711	MAP1B	11.5267	11.56	9.86928	9.91807	1.64957	0.143806
ENSG00000153234	NR4A2	3.56385	5.36872	3.73812	1.85198	1.64829	0.377124
ENSG00000118503	TNFAIP3	6.08741	6.31625	4.80225	4.26702	1.64705	0.0411971
ENSG00000197044	ZNF441	5.26429	4.88329	3.60062	3.26702	1.64289	0.282175
ENSG00000124785	NRN1	6.08741	6.36872	4.44862	4.72645	1.6407	0.710484
ENSG00000177311	ZBTB38	7.34521	7.69065	5.8934	5.88173	1.64067	0.000314995
ENSG00000146674	IGFBP3	7.31874	7.14633	5.52662	5.65934	1.6406	5.22e-06
ENSG00000120875	DUSP4	8.13371	8.20522	6.32309	6.70996	1.64045	0.00363002
ENSG00000164411	GJB7	4.14881	4.56137	1.86365	3.26702	1.64014	0.357923
ENSG00000079215	SLC1A3	7.08741	7.26181	5.44862	5.62457	1.63797	0.00369725
ENSG00000170961	HAS2	9.2149	9.21958	7.56409	7.59794	1.63613	0.363202
ENSG00000137573	SULF1	6.65131	6.31625	5.13667	4.51495	1.63444	0.00460775
ENSG00000115738	ID2	7.11844	7.26181	5.67101	5.43694	1.63318	0.0391716
ENSG00000148444	COMMD3	5.95617	5.64883	4.27869	4.07437	1.63052	0.0245563
ENSG00000148942	SLC5A12	4.73377	4.88329	3.27869	3.07437	1.63032	0.275414
ENSG00000148926	ADM	9.17856	9.34273	7.57331	7.69328	1.62843	6.4e-07
ENSG00000095739	BAMBI	8.67237	8.6594	6.9369	7.13738	1.62528	0.00609641
ENSG00000113361	CDH6	6.20771	5.80929	4.60062	4.17391	1.61923	0.383924
ENSG00000162998	FRZB	7.95617	7.9364	6.30106	6.35448	1.6183	0.000478359
ENSG00000118257	NRP2	8.86763	8.85599	7.23289	7.2557	1.61748	1.19e-06
ENSG00000224506	RP1-293L8.2	3.56385	4.14633	0.278691	3.07437	1.6158	0.766444
ENSG00000258967	HMGN1P3	3.56385	1.56137	0.278691	1.85198	1.61533	0.993973
ENSG00000272327	RP11-1002K11.1	3.56385	1.56137	0.278691	1.85198	1.61533	0.807087
ENSG00000143184	XCL1	3.14881	2.56137	0.278691	1.85198	1.61484	0.904134
ENSG00000151632	AKR1C2	1.56385	3.56137	0.278691	1.85198	1.61384	1
ENSG00000196263	ZNF471	5.47074	4.88329	3.44862	3.72645	1.6125	0.0637596
ENSG00000251323	RP11-452H21.4	3.56385	1.56137	1.27869	1.26702	1.61241	0.896819
ENSG00000267060	PTGES3L	6.26429	6.14633	4.52662	4.65934	1.61201	0.117693
ENSG00000243008	RP11-556N21.1	3.14881	2.56137	1.27869	1.26702	1.61192	0.866577
ENSG00000168658	VWA3B	3.14881	2.56137	1.27869	1.26702	1.61192	1
ENSG00000185933	CALHM1	3.14881	2.56137	1.27869	1.26702	1.61192	0.996998
ENSG00000150722	PPP1R1C	3.14881	2.56137	1.27869	1.26702	1.61192	0.979543
ENSG00000144642	RBMS3	4.14881	3.56137	2.27869	2.26702	1.61192	0.336151
ENSG00000164920	OSR2	3.14881	2.56137	1.27869	1.26702	1.61192	0.976299
ENSG00000110244	APOA4	3.14881	2.56137	1.27869	1.26702	1.61192	0.810288
ENSG00000219565	ZNF259P1	3.14881	2.56137	1.27869	1.26702	1.61192	1
ENSG00000215104	RP11-217H19.1	3.14881	2.56137	1.27869	1.26702	1.61192	0.979252
ENSG00000267284	RP11-397A16.1	3.14881	2.56137	1.27869	1.26702	1.61192	0.994632
ENSG00000180347	CCDC129	5.02328	5.80929	3.73812	3.96746	1.61182	0.503469
ENSG00000115361	ACADL	3.88578	3.88329	2.27869	2.26702	1.61167	0.35221
ENSG00000169306	IL1RAPL1	2.56385	3.14633	1.27869	1.26702	1.61142	0.86875
ENSG00000128536	CDHR3	3.56385	4.14633	2.27869	2.26702	1.61142	0.594976
ENSG00000242575	AC012501.3	2.56385	3.14633	1.27869	1.26702	1.61142	0.980785
ENSG00000243742	RPLP0P2	2.56385	3.14633	1.27869	1.26702	1.61142	0.726139
ENSG00000250596	RP11-440I14.2	2.56385	3.14633	1.27869	1.26702	1.61142	0.971548
ENSG00000237984	PTENP1	2.56385	3.14633	1.27869	1.26702	1.61142	0.985858
ENSG00000222493	Y_RNA	2.56385	3.14633	1.27869	1.26702	1.61142	0.987078
ENSG00000259692	RP11-499F3.2	1.56385	3.56137	1.27869	1.26702	1.61092	0.867266
ENSG00000034677	RNF19A	8.49459	8.0371	6.60062	6.74275	1.61047	7.66e-06
ENSG00000228158	TLE1P1	4.14881	3.56137	2.60062	1.85198	1.61046	0.883393
ENSG00000167552	TUBA1A	11.9669	11.9353	10.3595	10.3223	1.61015	1.98e-12
ENSG00000172985	SH3RF3	3.56385	4.14633	2.60062	1.85198	1.60996	0.578835
ENSG00000039139	DNAH5	3.56385	4.14633	2.60062	1.85198	1.60996	0.741604
ENSG00000243422	RP11-413E6.1	3.56385	1.56137	1.86365	0.26702	1.6095	0.935143
ENSG00000230280	HNRNPA1P59	3.14881	2.56137	1.86365	0.26702	1.609	0.94982
ENSG00000226524	RP1-102H19.8	3.14881	2.56137	1.86365	0.26702	1.609	0.840754
ENSG00000073756	PTGS2	3.14881	2.56137	1.86365	0.26702	1.609	0.86863
ENSG00000225264	ZNRF2P2	3.14881	2.56137	1.86365	0.26702	1.609	0.81419
ENSG00000113140	SPARC	13.16	13.1664	11.5967	11.5114	1.60856	4.32e-13
ENSG00000127329	PTPRB	2.56385	3.14633	1.86365	0.26702	1.60851	0.799191
ENSG00000271369	RP11-350D17.3	3.56385	4.14633	2.86365	1.26702	1.60851	0.555959
ENSG00000176971	FIBIN	1.56385	3.56137	1.86365	0.26702	1.60801	0.736866
ENSG00000130208	APOC1	8.25035	7.97076	6.50751	6.51495	1.60608	1.76e-05
ENSG00000168994	PXDC1	6.69313	6.73129	5.23289	4.96746	1.60607	0.00532458
ENSG00000130958	SLC35D2	7.99011	7.73129	6.23289	6.28939	1.60508	0.000126968
ENSG00000048405	ZNF800	5.56385	5.46826	4.18558	3.58895	1.59895	0.0845862
ENSG00000140937	CDH11	7.58622	7.71111	5.83328	6.2443	1.59664	0.121932
ENSG00000132846	ZBED3	6.56385	6.95368	4.92255	5.3963	1.59311	0.0527887
ENSG00000146281	PM20D2	7.29177	7.28929	5.63624	5.75887	1.59167	0.00124915
ENSG00000206432	TMEM200C	4.56385	4.56137	2.86365	3.07437	1.58975	0.449266
ENSG00000172469	MANEA	8.03958	8.0371	6.38722	6.51495	1.58585	4.08e-05
ENSG00000130779	CLIP1	8.7733	8.95368	7.37672	7.18588	1.58185	1.6e-07
ENSG00000118557	PMFBP1	4.14881	3.88329	1.86365	2.85198	1.58131	0.726791
ENSG00000092377	TBL1Y	4.73377	5.26181	2.86365	3.85198	1.58097	0.261642
ENSG00000162576	MXRA8	7.49459	6.98763	5.70496	5.65934	1.58094	0.000272469
ENSG00000106366	SERPINE1	8.22206	8.38154	6.70496	6.74275	1.58003	0.35729
ENSG00000181619	GPR135	4.14881	3.88329	2.27869	2.58895	1.58001	0.500448
ENSG00000107249	GLIS3	3.88578	4.14633	2.27869	2.58895	1.57978	0.655452
ENSG00000234232	RP11-353N4.5	4.3712	3.56137	2.60062	2.26702	1.57894	0.846944
ENSG00000006128	TAC1	3.56385	4.36872	2.60062	2.26702	1.57826	0.95923
ENSG00000213626	LBH	10.1786	10.2124	8.61408	8.62457	1.57625	2.46e-10
ENSG00000198453	ZNF568	3.14881	4.56137	3.08605	1.26702	1.57544	0.504864
ENSG00000124788	ATXN1	6.3712	6.36872	4.73812	4.85198	1.57379	0.00659456
ENSG00000205542	TMSB4X	13.2468	13.2492	11.6699	11.6791	1.57351	1.53e-12
ENSG00000175538	KCNE3	5.88578	5.88329	4.36615	4.26702	1.5671	0.0476236
ENSG00000189164	ZNF527	4.73377	5.36872	3.73812	3.26702	1.56418	0.128172
ENSG00000107485	GATA3	5.65131	6.14633	4.60062	4.07437	1.55859	0.707037
ENSG00000158234	FAIM	5.81178	6.36872	4.67101	4.43694	1.55824	0.0746435
ENSG00000141431	ASXL3	3.88578	1.56137	0.278691	2.26702	1.55711	0.56281
ENSG00000189292	FAM150B	3.88578	4.36872	1.86365	3.07437	1.5549	0.807914
ENSG00000111452	GPR133	3.56385	2.56137	1.27869	1.85198	1.55436	0.625083
ENSG00000259905	PWRN1	3.56385	2.56137	1.27869	1.85198	1.55436	0.88042
ENSG00000169255	B3GALNT1	6.73377	6.73129	4.86365	5.43694	1.55394	0.043664
ENSG00000236397	DDX11L2	1.56385	3.88329	1.27869	1.85198	1.55311	0.968536
ENSG00000198774	RASSF9	4.14881	4.14633	2.60062	2.58895	1.55278	0.505491
ENSG00000164542	KIAA0895	6.02328	4.56137	4.18558	3.58895	1.55219	0.170197
ENSG00000135205	CCDC146	3.56385	2.56137	1.86365	1.26702	1.55202	0.751962
ENSG00000227440	ATP5G1P4	3.56385	2.56137	1.86365	1.26702	1.55202	0.958055
ENSG00000250103	RP11-380D23.2	3.14881	3.14633	1.86365	1.26702	1.55161	0.884799
ENSG00000064655	EYA2	4.88578	5.36872	4.08605	2.85198	1.55024	0.819756
ENSG00000144410	CPO	3.56385	2.56137	2.27869	0.26702	1.54969	0.799644
ENSG00000101842	VSIG1	3.14881	3.14633	2.27869	0.26702	1.54928	0.714454
ENSG00000164675	IQUB	3.14881	3.14633	2.27869	0.26702	1.54928	0.921867
ENSG00000137502	RAB30	6.69313	6.84677	5.36615	5.07437	1.54437	0.283939
ENSG00000143878	RHOB	9.57508	9.62745	8.07959	8.04181	1.54068	0.087954
ENSG00000183722	LHFP	7.31874	7.46826	5.67101	6.02191	1.53833	0.032112
ENSG00000173281	PPP1R3B	10.3386	10.2408	8.74222	8.76287	1.53799	0.000230577
ENSG00000235493	AC092415.1	5.14881	5.88329	3.97913	4.07437	1.53476	0.0431545
ENSG00000267053	CTD-3162L10.1	4.3712	4.14633	2.60062	2.85198	1.53138	0.412605
ENSG00000253686	CTB-43E15.3	5.02328	2.56137	2.86365	2.58895	1.53108	0.928718
ENSG00000150456	N6AMT2	4.73377	3.56137	2.86365	2.58895	1.5307	0.47513
ENSG00000133317	LGALS12	7.26429	7.26181	5.86365	5.58895	1.53022	0.0431906
ENSG00000213073	RP11-288H12.3	4.14881	4.36872	2.86365	2.58895	1.53012	0.38028
ENSG00000229481	CTD-2554C21.3	4.3712	4.14633	3.08605	2.26702	1.52925	0.877422
ENSG00000144681	STAC	6.7733	6.69065	5.32309	5.07437	1.52848	0.381166
ENSG00000145358	DDIT4L	6.56385	6.31625	5.03358	4.79058	1.52817	0.320809
ENSG00000101670	LIPG	5.47074	5.73129	3.97913	4.17391	1.52708	0.0322772
ENSG00000182912	C21orf90	4.73377	5.0208	3.44862	3.26702	1.52374	0.360227
ENSG00000100311	PDGFB	5.95617	6.26181	4.18558	4.91088	1.52373	0.0923488
ENSG00000165125	TRPV6	5.02328	4.73129	3.73812	2.85198	1.52261	0.522185
ENSG00000169851	PCDH7	7.02328	7.20522	5.63624	5.55242	1.52218	0.407081
ENSG00000164488	DACT2	6.14881	6.46826	4.52662	5.02191	1.52194	0.0467806
ENSG00000115758	ODC1	12.1932	12.188	10.6742	10.6636	1.52166	0.145999
ENSG00000258441	LINC00641	6.95617	7.11595	5.40797	5.62457	1.51794	0.000732257
ENSG00000114115	RBP1	8.33203	8.35578	6.97913	6.65934	1.51588	0.253165
ENSG00000129749	CHRNA10	2.56385	3.88329	0.278691	2.58895	1.5155	0.864691
ENSG00000267188	CTC-512J12.4	2.56385	3.88329	0.278691	2.58895	1.5155	0.866643
ENSG00000267327	CTD-2008L17.1	3.56385	3.14633	1.27869	2.26702	1.51426	0.788977
ENSG00000213071	LPAL2	3.56385	3.14633	1.27869	2.26702	1.51426	0.907744
ENSG00000067177	PHKA1	9.1859	8.97922	7.59157	7.55242	1.51413	0.000314418
ENSG00000226329	AC005682.6	5.02328	3.14633	2.60062	3.07437	1.51382	0.618941
ENSG00000261685	RP11-401P9.4	4.3712	4.36872	2.60062	3.07437	1.51311	0.516817
ENSG00000269978	RP11-338N10.3	3.88578	2.56137	1.86365	1.85198	1.51267	1
ENSG00000234498	RPL13AP20	3.88578	2.56137	1.86365	1.85198	1.51267	0.914711
ENSG00000182050	MGAT4C	4.73377	3.88329	2.86365	2.85198	1.51249	0.574509
ENSG00000174827	PDZK1	3.56385	3.14633	1.86365	1.85198	1.51231	0.773699
ENSG00000108511	HOXB6	3.14881	3.56137	1.86365	1.85198	1.51196	1
ENSG00000171316	CHD7	9.52385	9.34927	7.92974	7.92523	1.51171	4.08e-05
ENSG00000242600	MBL1P	2.56385	3.88329	1.86365	1.85198	1.5116	0.917869
ENSG00000166922	SCG5	1.56385	4.14633	1.86365	1.85198	1.51125	0.493827
ENSG00000248538	RP11-10A14.5	1.56385	4.14633	1.86365	1.85198	1.51125	0.976509
ENSG00000256261	AC104698.1	9.39674	9.21958	7.72163	7.87435	1.51086	3.21e-05
ENSG00000185112	FAM43A	5.81178	6.08493	4.73812	4.07437	1.51072	0.046727
ENSG00000180447	GAS1	4.14881	4.56137	3.27869	2.26702	1.51001	0.305532
ENSG00000243869	RN7SL56P	3.14881	3.56137	2.27869	1.26702	1.51001	0.699028
ENSG00000233903	Z83851.4	2.56385	3.88329	2.27869	1.26702	1.50966	0.900903
ENSG00000106772	PRUNE2	7.75367	7.95368	6.25597	6.43694	1.50785	0.326566
ENSG00000104419	NDRG1	6.3712	6.41935	4.92255	4.85198	1.50778	0.0115745
ENSG00000073008	PVR	9.82594	10.0888	8.38722	8.52911	1.50346	8.45e-09
ENSG00000163659	TIPARP	6.08741	6.41935	4.80225	4.72645	1.49805	0.0141625
ENSG00000224124	POM121L10P	5.3712	4.73129	2.86365	4.07437	1.49398	0.201496
ENSG00000198429	ZNF69	5.56385	5.46826	4.08605	3.96746	1.48887	0.0810793
ENSG00000261098	RP11-819C21.1	3.14881	3.88329	0.278691	2.85198	1.48625	0.557826
ENSG00000187498	COL4A1	12.3162	12.2927	10.7795	10.8567	1.48589	7.51e-11
ENSG00000152705	CATSPER3	3.88578	3.14633	1.27869	2.58895	1.4852	0.78773
ENSG00000183423	LRIT3	3.14881	3.88329	1.27869	2.58895	1.48458	0.874683
ENSG00000120327	PCDHB14	3.88578	3.14633	1.86365	2.26702	1.48353	0.621313
ENSG00000250182	EEF1A1P13	3.14881	3.88329	1.86365	2.26702	1.48291	0.828935
ENSG00000247982	LINC00926	4.14881	2.56137	2.27869	1.85198	1.48217	0.722577
ENSG00000184588	PDE4B	3.56385	3.56137	2.27869	1.85198	1.48155	0.442509
ENSG00000176046	NUPR1	3.56385	3.56137	2.27869	1.85198	1.48155	0.938626
ENSG00000269983	RP11-497H16.9	5.47074	4.73129	3.97913	3.26702	1.48131	0.283939
ENSG00000137267	TUBB2A	10.5354	10.6328	9.02688	9.17691	1.48109	2.94e-05
ENSG00000122417	ODF2L	7.3712	7.17608	5.77054	5.82161	1.48063	0.00128761
ENSG00000056291	NPFFR2	3.56385	3.56137	2.60062	1.26702	1.47989	0.516817
ENSG00000106125	FAM188B	3.56385	3.56137	2.60062	1.26702	1.47989	0.682389
ENSG00000134780	DAGLA	6.08741	6.26181	4.60062	4.79058	1.47852	0.0440368
ENSG00000075945	KIFAP3	7.23628	7.14633	5.56409	5.85198	1.4768	0.010851
ENSG00000179059	ZFP42	9.22919	9.26872	7.69654	7.85198	1.47274	7.31e-07
ENSG00000142556	ZNF614	8.9037	8.69065	7.44862	7.20953	1.46708	1.21e-05
ENSG00000182168	UNC5C	3.56385	3.88329	1.86365	2.58895	1.46099	0.654308
ENSG00000150625	GPM6A	4.14881	3.14633	2.27869	2.26702	1.46008	0.839887
ENSG00000101230	ISM1	3.88578	3.56137	2.27869	2.26702	1.4598	0.496673
ENSG00000152439	ZNF773	3.14881	4.14633	2.27869	2.26702	1.45925	0.694641
ENSG00000169548	ZNF280A	3.14881	4.14633	2.27869	2.26702	1.45925	0.814746
ENSG00000177599	ZNF491	3.14881	4.14633	2.27869	2.26702	1.45925	0.878826
ENSG00000150347	ARID5B	4.14881	3.14633	2.60062	1.85198	1.45862	0.345104
ENSG00000197935	ZNF311	3.88578	3.56137	2.60062	1.85198	1.45835	0.665081
ENSG00000206052	DOK6	3.88578	3.56137	2.60062	1.85198	1.45835	0.940755
ENSG00000143772	ITPKB	7.20771	7.44401	6.13667	5.55242	1.45677	0.0024526
ENSG00000198795	ZNF521	5.26429	5.46826	3.27869	4.35448	1.45525	0.0840473
ENSG00000146648	EGFR	6.81178	7.05322	5.56409	5.3963	1.45491	0.501342
ENSG00000139263	LRIG3	9.11844	9.28246	7.68808	7.80618	1.45444	0.275656
ENSG00000120833	SOCS2	7.9214	8.11595	6.60062	6.53381	1.45436	0.00619555
ENSG00000015171	ZMYND11	8.82124	8.69065	7.23289	7.37554	1.45144	2.27e-05
ENSG00000172339	ALG14	5.65131	5.95368	4.44862	4.26702	1.44973	0.0733245
ENSG00000235162	C12orf75	8.48271	8.64883	7.20943	7.02191	1.44945	4.28e-05
ENSG00000267745	RP11-686D22.8	4.73377	4.88329	3.73812	2.85198	1.44842	0.475837
ENSG00000184344	GDF3	8.59727	8.45618	7.12418	7.0352	1.44807	0.0111604
ENSG00000082014	SMARCD3	6.26429	6.0208	4.86365	4.51495	1.44786	0.0604365
ENSG00000142871	CYR61	10.6299	10.6221	9.23869	9.11564	1.44753	0.0270403
ENSG00000153012	LGI2	7.20771	7.39426	5.95112	5.75887	1.4458	0.0617994
ENSG00000250138	RP11-848G14.5	4.56385	2.56137	2.27869	2.58895	1.44314	0.807914
ENSG00000102349	KLF8	8.20771	7.86515	6.70496	6.49584	1.44239	0.000210339
ENSG00000000005	TNMD	3.14881	4.36872	2.27869	2.58895	1.4419	0.838169
ENSG00000183621	ZNF438	5.56385	5.36872	4.27869	3.72645	1.44075	0.737762
ENSG00000197697	HIST1H2BE	4.3712	3.14633	2.86365	1.85198	1.4403	0.525719
ENSG00000221994	ZNF630	3.88578	3.88329	2.86365	1.85198	1.4398	0.65097
ENSG00000186407	CD300E	3.56385	4.14633	2.86365	1.85198	1.43955	0.703759
ENSG00000104725	NEFL	8.3712	8.36872	7.00661	6.85198	1.4386	0.540563
ENSG00000066382	MPPED2	5.3712	4.36872	2.86365	3.96746	1.4367	0.468376
ENSG00000267102	RP11-686D22.7	5.14881	4.73129	3.60062	3.43694	1.434	0.554108
ENSG00000070669	ASNS	11.0416	11.0492	9.6472	9.5799	1.43147	0.00115657
ENSG00000165124	SVEP1	5.81178	6.14633	4.52662	4.58895	1.43061	0.361755
ENSG00000244457	ENO1P1	5.3712	5.73129	4.44862	3.72645	1.4302	0.396821
ENSG00000198467	TPM2	10.646	10.8045	9.32854	9.26702	1.42934	0.168434
ENSG00000139116	KIF21A	8.62994	8.77082	7.25597	7.28939	1.42932	9.83e-06
ENSG00000173320	STOX2	8.52963	8.55005	6.95112	7.2557	1.42844	0.0112468
ENSG00000104368	PLAT	3.56385	4.36872	2.86365	2.26702	1.42574	0.574509
ENSG00000134330	IAH1	6.42183	5.56137	4.60062	4.65934	1.42454	0.0832587
ENSG00000145864	GABRB2	4.14881	3.88329	3.27869	1.26702	1.42386	0.947876
ENSG00000181652	ATG9B	5.81178	5.56137	4.18558	4.35448	1.4195	0.422099
ENSG00000140479	PCSK6	6.51805	6.84677	5.23289	5.31141	1.41906	0.353036
ENSG00000006652	IFRD1	9.3712	9.38791	7.8786	8.04181	1.41707	5.51e-05
ENSG00000020577	SAMD4A	7.34521	7.56137	5.86365	6.19776	1.41698	0.124752
ENSG00000258053	CTD-2021H9.3	4.14881	4.14633	2.27869	3.07437	1.41686	0.702513
ENSG00000178401	DNAJC22	4.14881	4.14633	2.27869	3.07437	1.41686	0.441795
ENSG00000154856	APCDD1	5.3712	4.88329	3.73812	3.72645	1.41548	0.101617
ENSG00000185437	SH3BGR	7.65131	7.58373	5.97913	6.3963	1.41518	0.135394
ENSG00000135842	FAM129A	8.23628	8.06916	6.77054	6.70996	1.41456	0.388689
ENSG00000183230	CTNNA3	4.14881	4.14633	3.08605	2.26702	1.41368	0.532837
ENSG00000162174	ASRGL1	9.42183	9.48618	8.06659	8.01521	1.41323	7.43e-07
ENSG00000184545	DUSP8	5.95617	6.36872	4.73812	4.79058	1.41255	0.267895
ENSG00000135116	HRK	5.3712	5.14633	4.08605	3.58895	1.40434	0.512939
ENSG00000116991	SIPA1L2	10.879	10.872	9.49058	9.4519	1.40413	4.14e-08
ENSG00000179833	SERTAD2	7.26429	7.28929	5.86365	5.88173	1.40412	0.000544502
ENSG00000223547	ZNF844	6.99011	6.73129	5.44862	5.47647	1.40389	0.00853097
ENSG00000167460	TPM4	11.544	11.5501	10.1841	10.1046	1.40211	1.05e-05
ENSG00000184557	SOCS3	8.02328	7.98763	6.73812	6.45684	1.40124	9.27e-05
ENSG00000138696	BMPR1B	4.56385	4.14633	3.08605	2.85198	1.39638	0.481592
ENSG00000177300	CLDN22	4.3712	4.36872	3.27869	2.58895	1.39531	0.446343
ENSG00000105939	ZC3HAV1	9.646	9.73629	8.40281	8.18588	1.39343	0.00272424
ENSG00000112541	PDE10A	5.47074	5.36872	4.18558	3.85198	1.39223	0.352296
ENSG00000162975	KCNF1	5.02328	3.56137	2.86365	3.26702	1.39069	0.737693
ENSG00000104313	EYA1	4.56385	4.36872	3.44862	2.58895	1.38769	0.563379
ENSG00000134256	CD101	2.56385	5.26181	3.60062	2.26702	1.38587	0.531742
ENSG00000270172	RP5-1024G6.8	5.81178	6.36872	4.52662	4.91088	1.38546	0.208632
ENSG00000138061	CYP1B1	6.95617	7.23379	5.8934	5.51495	1.3851	0.0646268
ENSG00000213462	ERV3-1	6.26429	6.0208	4.97913	4.51495	1.38205	0.240853
ENSG00000186132	C2orf76	4.88578	4.14633	3.60062	2.58895	1.38122	0.444607
ENSG00000176769	TCERG1L	5.3712	5.80929	4.27869	4.17391	1.37956	0.0825463
ENSG00000145681	HAPLN1	5.56385	5.73129	3.86365	4.58895	1.37859	0.487803
ENSG00000095596	CYP26A1	9.646	9.70602	8.23869	8.35448	1.37857	1.19e-05
ENSG00000177606	JUN	7.99011	8.21958	6.72163	6.74275	1.37717	0.000223657
ENSG00000119048	UBE2B	8.17856	8.30283	6.86365	6.86693	1.37674	0.000654858
ENSG00000175893	ZDHHC21	7.20771	6.88329	5.80225	5.55242	1.37186	0.00588869
ENSG00000105855	ITGB8	4.88578	4.56137	3.86365	2.58895	1.36994	0.339271
ENSG00000183444	OR7E38P	4.56385	5.0208	2.86365	3.85198	1.36949	0.541375
ENSG00000143369	ECM1	5.56385	6.0208	4.36615	4.51495	1.36787	0.0745342
ENSG00000047648	ARHGAP6	4.3712	5.14633	3.44862	3.43694	1.36742	0.518105
ENSG00000171004	HS6ST2	6.7733	7.0208	5.40797	5.65934	1.36323	0.241156
ENSG00000153071	DAB2	6.99011	7.41935	5.83328	5.88173	1.36293	0.343507
ENSG00000102805	CLN5	6.20771	6.80929	4.97913	5.35448	1.36065	0.0280653
ENSG00000175147	TMEM51-AS1	4.73377	5.14633	3.44862	3.72645	1.36054	0.255178
ENSG00000058085	LAMC2	9.0557	9.02897	7.64501	7.71823	1.36031	0.000318263
ENSG00000119801	YPEL5	8.65131	8.71111	7.16133	7.46669	1.35945	1.53e-05
ENSG00000087448	KLHL42	7.7733	7.82815	6.54548	6.33311	1.35779	0.002875
ENSG00000164741	DLC1	7.39674	7.28929	5.8934	6.07437	1.35729	0.00559244
ENSG00000162961	DPY30	8.56385	8.6594	7.20943	7.30044	1.35676	0.00179251
ENSG00000075790	BCAP29	7.60824	7.14633	6.13667	5.93945	1.35427	0.00393711
ENSG00000159231	CBR3	4.88578	5.26181	3.86365	3.58895	1.35318	0.3615
ENSG00000179195	ZNF664	9.40305	9.61121	8.17956	8.13738	1.35226	1.24e-06
ENSG00000125378	BMP4	8.33203	8.36872	6.86365	7.125	1.35026	0.0309425
ENSG00000065809	FAM107B	8.9214	8.87425	7.57331	7.52441	1.34895	0.000348793
ENSG00000174469	CNTNAP2	10.4707	10.3096	9.03691	9.05165	1.3481	0.090121
ENSG00000152926	ZNF117	7.0557	6.80929	5.44862	5.72645	1.34354	0.154416
ENSG00000136936	XPA	5.47074	5.36872	4.08605	4.07437	1.34041	0.18232
ENSG00000122870	BICC1	5.65131	5.26181	4.08605	4.17391	1.33902	0.319793
ENSG00000165140	FBP1	5.95617	5.0208	4.18558	4.26702	1.33612	0.550475
ENSG00000269962	RP13-238F13.5	7.3712	6.98763	6.00661	5.69328	1.33369	0.468651
ENSG00000137801	THBS1	9.19321	8.97076	7.79439	7.71823	1.32945	0.0595887
ENSG00000189171	S100A13	9.44037	9.51556	8.07959	8.21539	1.32937	0.304699
ENSG00000118263	KLF7	9.07955	8.80929	7.6624	7.5799	1.329	0.027775
ENSG00000026559	KCNG1	8.02328	7.62745	6.40797	6.60687	1.32805	0.0317232
ENSG00000198646	NCOA6	8.00679	7.80929	6.50751	6.65934	1.326	0.00144422
ENSG00000102317	RBM3	10.4647	10.5039	9.19457	9.125	1.32423	1.07e-07
ENSG00000131507	NDFIP1	8.02328	8.23379	6.90805	6.70996	1.31997	0.00106677
ENSG00000157514	TSC22D3	7.81178	7.46826	6.34478	6.33311	1.31126	0.104979
ENSG00000165410	CFL2	7.42183	7.84677	6.48814	6.17391	1.31032	0.00960572
ENSG00000137275	RIPK1	8.44649	8.38154	7.02016	7.18588	1.30899	0.000599718
ENSG00000157227	MMP14	10.3712	10.3911	9.11474	9.0352	1.30566	8.68e-07
ENSG00000185920	PTCH1	8.16376	8.30283	6.90805	6.95352	1.30401	0.0513638
ENSG00000064042	LIMCH1	8.2781	8.28929	6.99294	6.96746	1.30345	0.00410356
ENSG00000184349	EFNA5	7.51805	7.51556	6.25597	6.17391	1.30128	0.11347
ENSG00000078269	SYNJ2	8.49459	8.50388	7.09887	7.30044	1.29607	0.0288447
ENSG00000187010	RHD	3.14881	1.56137	0.278691	1.85198	1.29328	0.994409
ENSG00000129167	TPH1	3.14881	1.56137	0.278691	1.85198	1.29328	0.95342
ENSG00000235618	RP11-324H6.5	3.14881	1.56137	0.278691	1.85198	1.29328	1
ENSG00000233231	HNRNPA1P49	3.14881	1.56137	0.278691	1.85198	1.29328	1
ENSG00000109738	GLRB	2.56385	3.56137	0.278691	2.58895	1.29322	0.967253
ENSG00000228546	CTA-313A17.3	2.56385	3.14633	0.278691	2.26702	1.293	1
ENSG00000173401	GLIPR1L1	2.56385	2.56137	0.278691	1.85198	1.29266	1
ENSG00000158458	NRG2	2.56385	2.56137	0.278691	1.85198	1.29266	1
ENSG00000237522	NONOP2	2.56385	2.56137	0.278691	1.85198	1.29266	1
ENSG00000237238	BMS1P10	2.56385	2.56137	0.278691	1.85198	1.29266	1
ENSG00000239883	RP11-175I17.2	2.56385	2.56137	0.278691	1.85198	1.29266	1
ENSG00000232677	LINC00665	9.46472	9.46826	8.2035	8.14354	1.29266	0.000491383
ENSG00000232599	RP1-161N10.1	2.56385	1.56137	0.278691	1.26702	1.2921	1
ENSG00000214855	APOC1P1	2.56385	1.56137	0.278691	1.26702	1.2921	1
ENSG00000251287	ALG1L2	2.56385	1.56137	0.278691	1.26702	1.2921	1
ENSG00000256043	CTSO	2.56385	1.56137	0.278691	1.26702	1.2921	1
ENSG00000115155	OTOF	2.56385	1.56137	0.278691	1.26702	1.2921	1
ENSG00000261857	MIA	2.56385	1.56137	0.278691	1.26702	1.2921	1
ENSG00000130649	CYP2E1	2.56385	1.56137	0.278691	1.26702	1.2921	1
ENSG00000123570	RAB9B	2.56385	1.56137	0.278691	1.26702	1.2921	1
ENSG00000269205	AC005606.1	2.56385	1.56137	0.278691	1.26702	1.2921	1
ENSG00000255062	RP11-712L6.5	3.56385	2.56137	1.27869	2.26702	1.2921	0.860301
ENSG00000172425	TTC36	2.56385	1.56137	0.278691	1.26702	1.2921	1
ENSG00000166800	LDHAL6A	2.56385	1.56137	0.278691	1.26702	1.2921	1
ENSG00000177688	SUMO4	2.56385	1.56137	0.278691	1.26702	1.2921	1
ENSG00000197182	FLJ27365	2.56385	1.56137	0.278691	1.26702	1.2921	1
ENSG00000167080	B4GALNT2	2.56385	1.56137	0.278691	1.26702	1.2921	1
ENSG00000164100	NDST3	2.56385	1.56137	0.278691	1.26702	1.2921	1
ENSG00000235631	RNF148	2.56385	1.56137	0.278691	1.26702	1.2921	1
ENSG00000211448	DIO2	2.56385	1.56137	0.278691	1.26702	1.2921	1
ENSG00000135697	BCMO1	2.56385	1.56137	0.278691	1.26702	1.2921	1
ENSG00000164532	TBX20	2.56385	1.56137	0.278691	1.26702	1.2921	1
ENSG00000121075	TBX4	2.56385	1.56137	0.278691	1.26702	1.2921	1
ENSG00000259664	CTD-2147F2.2	2.56385	1.56137	0.278691	1.26702	1.2921	1
ENSG00000272777	RP11-571L19.8	2.56385	1.56137	0.278691	1.26702	1.2921	1
ENSG00000232336	RP11-782C8.3	2.56385	1.56137	0.278691	1.26702	1.2921	1
ENSG00000271815	CTD-2235C13.3	2.56385	1.56137	0.278691	1.26702	1.2921	1
ENSG00000272933	RP11-47A8.5	2.56385	1.56137	0.278691	1.26702	1.2921	1
ENSG00000225171	DUTP6	2.56385	1.56137	0.278691	1.26702	1.2921	1
ENSG00000267640	CTD-2554C21.2	2.56385	1.56137	0.278691	1.26702	1.2921	1
ENSG00000267605	CTD-3220F14.1	2.56385	1.56137	0.278691	1.26702	1.2921	1
ENSG00000213018	AL590762.11	2.56385	1.56137	0.278691	1.26702	1.2921	1
ENSG00000251520	RP11-46A10.6	2.56385	1.56137	0.278691	1.26702	1.2921	1
ENSG00000213608	SLC25A14P1	2.56385	1.56137	0.278691	1.26702	1.2921	1
ENSG00000245205	EEF1A1P4	2.56385	1.56137	0.278691	1.26702	1.2921	1
ENSG00000197830	AC011385.1	2.56385	1.56137	0.278691	1.26702	1.2921	1
ENSG00000241975	TCEB1P19	2.56385	1.56137	0.278691	1.26702	1.2921	1
ENSG00000260317	RP11-48B3.4	2.56385	1.56137	0.278691	1.26702	1.2921	1
ENSG00000203266	RP11-560A15.3	2.56385	1.56137	0.278691	1.26702	1.2921	1
ENSG00000223486	AC092198.1	2.56385	1.56137	0.278691	1.26702	1.2921	1
ENSG00000179219	LINC00311	2.56385	1.56137	0.278691	1.26702	1.2921	1
ENSG00000240875	LINC00886	2.56385	1.56137	0.278691	1.26702	1.2921	1
ENSG00000261542	RP11-16E18.3	2.56385	1.56137	0.278691	1.26702	1.2921	1
ENSG00000253764	RP11-439C15.4	2.56385	1.56137	0.278691	1.26702	1.2921	1
ENSG00000259165	DDX18P1	2.56385	1.56137	0.278691	1.26702	1.2921	1
ENSG00000228335	AC073063.10	2.56385	1.56137	0.278691	1.26702	1.2921	1
ENSG00000251408	RP11-586D19.2	2.56385	1.56137	0.278691	1.26702	1.2921	1
ENSG00000257097	RP11-450K4.1	2.56385	1.56137	0.278691	1.26702	1.2921	1
ENSG00000248731	AC090103.1	2.56385	1.56137	0.278691	1.26702	1.2921	1
ENSG00000124915	RP11-467L20.10	3.88578	3.88329	1.86365	3.07437	1.29208	0.829613
ENSG00000134183	GNAT2	1.56385	3.14633	0.278691	1.85198	1.29204	1
ENSG00000154162	CDH12	1.56385	3.14633	0.278691	1.85198	1.29204	0.973419
ENSG00000271361	HTATSF1P2	1.56385	3.14633	0.278691	1.85198	1.29204	1
ENSG00000215007	DNAJA1P3	1.56385	3.14633	0.278691	1.85198	1.29204	1
ENSG00000186329	TMEM212	3.88578	3.56137	1.86365	2.85198	1.29183	0.502953
ENSG00000151876	FBXO4	3.56385	1.56137	1.27869	1.85198	1.29165	1
ENSG00000241790	ENO1P4	5.26429	5.64883	3.60062	4.58895	1.29152	0.417884
ENSG00000232395	RP3-399L15.1	1.56385	2.56137	0.278691	1.26702	1.29127	1
ENSG00000257752	RP11-474L23.3	1.56385	2.56137	0.278691	1.26702	1.29127	1
ENSG00000271835	RP11-129K12.4	1.56385	2.56137	0.278691	1.26702	1.29127	1
ENSG00000254349	RP11-758M4.1	1.56385	2.56137	0.278691	1.26702	1.29127	1
ENSG00000168907	PLA2G4F	1.56385	2.56137	0.278691	1.26702	1.29127	1
ENSG00000118194	TNNT2	1.56385	2.56137	0.278691	1.26702	1.29127	1
ENSG00000134548	C12orf39	1.56385	2.56137	0.278691	1.26702	1.29127	1
ENSG00000149564	ESAM	2.56385	3.56137	1.27869	2.26702	1.29127	0.860528
ENSG00000082126	MPP4	1.56385	2.56137	0.278691	1.26702	1.29127	1
ENSG00000230873	STMND1	1.56385	2.56137	0.278691	1.26702	1.29127	1
ENSG00000185985	SLITRK2	1.56385	2.56137	0.278691	1.26702	1.29127	1
ENSG00000268948	AC004017.1	1.56385	2.56137	0.278691	1.26702	1.29127	1
ENSG00000102021	LUZP4	1.56385	2.56137	0.278691	1.26702	1.29127	1
ENSG00000185686	PRAME	1.56385	2.56137	0.278691	1.26702	1.29127	1
ENSG00000151715	TMEM45B	1.56385	2.56137	0.278691	1.26702	1.29127	1
ENSG00000257017	HP	1.56385	2.56137	0.278691	1.26702	1.29127	1
ENSG00000232021	LEF1-AS1	1.56385	2.56137	0.278691	1.26702	1.29127	1
ENSG00000118520	ARG1	1.56385	2.56137	0.278691	1.26702	1.29127	1
ENSG00000120217	CD274	1.56385	2.56137	0.278691	1.26702	1.29127	1
ENSG00000118271	TTR	1.56385	2.56137	0.278691	1.26702	1.29127	1
ENSG00000159184	HOXB13	1.56385	2.56137	0.278691	1.26702	1.29127	1
ENSG00000135409	AMHR2	2.56385	3.56137	1.27869	2.26702	1.29127	0.825319
ENSG00000080293	SCTR	1.56385	2.56137	0.278691	1.26702	1.29127	1
ENSG00000132437	DDC	1.56385	2.56137	0.278691	1.26702	1.29127	1
ENSG00000061455	PRDM6	1.56385	2.56137	0.278691	1.26702	1.29127	1
ENSG00000144355	DLX1	1.56385	2.56137	0.278691	1.26702	1.29127	1
ENSG00000176907	C8orf4	3.14881	4.14633	1.86365	2.85198	1.29127	0.546832
ENSG00000128713	HOXD11	1.56385	2.56137	0.278691	1.26702	1.29127	1
ENSG00000128918	ALDH1A2	1.56385	2.56137	0.278691	1.26702	1.29127	1
ENSG00000117152	RGS4	1.56385	2.56137	0.278691	1.26702	1.29127	1
ENSG00000225031	EIF4BP7	1.56385	2.56137	0.278691	1.26702	1.29127	1
ENSG00000268613	CTD-2620I22.7	1.56385	2.56137	0.278691	1.26702	1.29127	1
ENSG00000227107	AC096574.5	2.56385	3.56137	1.27869	2.26702	1.29127	1
ENSG00000257410	RP11-2H8.2	1.56385	2.56137	0.278691	1.26702	1.29127	1
ENSG00000268105	RP11-369G6.2	1.56385	2.56137	0.278691	1.26702	1.29127	1
ENSG00000197815	AC122129.1	1.56385	2.56137	0.278691	1.26702	1.29127	1
ENSG00000267641	CTC-260E6.8	1.56385	2.56137	0.278691	1.26702	1.29127	1
ENSG00000270105	RP11-326C3.14	1.56385	2.56137	0.278691	1.26702	1.29127	1
ENSG00000178715	RP11-169K16.8	1.56385	2.56137	0.278691	1.26702	1.29127	1
ENSG00000242659	RP11-271C24.2	2.56385	3.56137	1.27869	2.26702	1.29127	0.950167
ENSG00000230953	RP4-631H13.6	1.56385	2.56137	0.278691	1.26702	1.29127	1
ENSG00000213084	AC008555.2	1.56385	2.56137	0.278691	1.26702	1.29127	1
ENSG00000270903	HNRNPA3P9	1.56385	2.56137	0.278691	1.26702	1.29127	1
ENSG00000260975	RP11-142G1.3	1.56385	2.56137	0.278691	1.26702	1.29127	1
ENSG00000215515	IFIT1P1	1.56385	2.56137	0.278691	1.26702	1.29127	1
ENSG00000227740	RP11-318C24.2	1.56385	2.56137	0.278691	1.26702	1.29127	1
ENSG00000256625	RP11-582E3.4	1.56385	2.56137	0.278691	1.26702	1.29127	1
ENSG00000231976	LINC00202-2	1.56385	2.56137	0.278691	1.26702	1.29127	1
ENSG00000273084	RP11-1275H24.3	1.56385	2.56137	0.278691	1.26702	1.29127	1
ENSG00000266045	RP11-466P24.7	1.56385	2.56137	0.278691	1.26702	1.29127	1
ENSG00000107611	CUBN	3.56385	3.56137	1.86365	2.58895	1.2912	0.673389
ENSG00000173114	LRRN3	4.14881	3.56137	2.27869	2.85198	1.29116	0.496816
ENSG00000272601	RP11-155G14.5	3.14881	2.56137	1.27869	1.85198	1.29116	0.988503
ENSG00000233025	CRYZP1	3.14881	2.56137	1.27869	1.85198	1.29116	0.977177
ENSG00000264433	RP11-720L2.3	3.14881	2.56137	1.27869	1.85198	1.29116	1
ENSG00000148386	LCN9	4.56385	4.36872	2.86365	3.43694	1.29099	0.887529
ENSG00000169242	EFNA1	5.73377	5.26181	3.97913	4.43694	1.29088	0.294413
ENSG00000259114	AC005484.5	4.14881	3.14633	2.27869	2.58895	1.2908	0.846601
ENSG00000223839	FAM95B1	3.56385	3.14633	1.86365	2.26702	1.29075	0.802598
ENSG00000205707	LYRM5	4.3712	5.36872	3.27869	3.96746	1.29072	0.459283
ENSG00000251359	WWC2-AS2	4.3712	1.56137	2.27869	2.26702	1.29067	0.987463
ENSG00000234431	AC007283.5	2.56385	3.14633	1.27869	1.85198	1.29066	0.861685
ENSG00000150556	LYPD6B	4.73377	4.36872	3.08605	3.43694	1.29063	0.443122
ENSG00000170011	MYRIP	4.3712	3.56137	2.60062	2.85198	1.29061	0.808366
ENSG00000232133	IMPDH1P10	5.26429	4.14633	3.44862	3.58895	1.29051	0.464516
ENSG00000138115	CYP2C8	3.14881	3.56137	1.86365	2.26702	1.2904	0.874267
ENSG00000268568	AC007228.9	4.14881	4.56137	2.86365	3.26702	1.2904	0.760792
ENSG00000267010	RP11-108P20.1	3.14881	3.56137	1.86365	2.26702	1.2904	0.876303
ENSG00000203727	SAMD5	4.14881	3.88329	2.60062	2.85198	1.29038	0.6017
ENSG00000232629	HLA-DQB2	3.14881	1.56137	1.27869	1.26702	1.29036	0.879964
ENSG00000113205	PCDHB3	3.14881	1.56137	1.27869	1.26702	1.29036	1
ENSG00000104899	AMH	3.14881	1.56137	1.27869	1.26702	1.29036	1
ENSG00000123700	KCNJ2	3.14881	1.56137	1.27869	1.26702	1.29036	1
ENSG00000188404	SELL	3.14881	1.56137	1.27869	1.26702	1.29036	1
ENSG00000110693	SOX6	3.14881	1.56137	1.27869	1.26702	1.29036	0.914711
ENSG00000120054	CPN1	3.14881	1.56137	1.27869	1.26702	1.29036	1
ENSG00000258568	RHOQP1	3.14881	1.56137	1.27869	1.26702	1.29036	1
ENSG00000170092	AC018720.10	3.14881	1.56137	1.27869	1.26702	1.29036	0.937404
ENSG00000251550	RP11-501C14.7	3.14881	1.56137	1.27869	1.26702	1.29036	1
ENSG00000204177	BMS1P1	3.14881	1.56137	1.27869	1.26702	1.29036	1
ENSG00000225784	RP11-592B15.4	3.14881	1.56137	1.27869	1.26702	1.29036	1
ENSG00000198857	HSD3BP5	3.14881	1.56137	1.27869	1.26702	1.29036	1
ENSG00000229186	ADAM1A	5.88578	5.36872	4.27869	4.43694	1.2903	0.475837
ENSG00000229180	GS1-124K5.11	6.42183	6.0208	4.86365	5.02191	1.29025	0.0471946
ENSG00000203832	NBPF20	3.88578	4.73129	2.86365	3.26702	1.29022	0.548365
ENSG00000148377	IDI2	5.56385	5.0208	3.97913	4.07437	1.29019	0.286733
ENSG00000174028	FAM3C2	3.56385	2.56137	1.86365	1.85198	1.29015	1
ENSG00000169991	IFFO2	8.82124	9.10826	7.59157	7.76687	1.28999	0.0311406
ENSG00000181016	LSMEM1	4.14881	3.56137	2.60062	2.58895	1.28999	0.896898
ENSG00000146352	CLVS2	4.88578	4.56137	3.44862	3.43694	1.28988	0.938701
ENSG00000161040	FBXL13	4.56385	5.56137	3.73812	3.96746	1.28981	0.403639
ENSG00000204054	LINC00963	4.73377	3.56137	3.08605	2.85198	1.28977	0.424091
ENSG00000254069	RP11-359P18.7	1.56385	1.56137	0.278691	0.26702	1.28974	1
ENSG00000228543	GS1-519E5.1	1.56385	1.56137	0.278691	0.26702	1.28974	1
ENSG00000267250	RP11-118B18.2	1.56385	1.56137	0.278691	0.26702	1.28974	1
ENSG00000249378	LINC01060	1.56385	1.56137	0.278691	0.26702	1.28974	1
ENSG00000272412	Metazoa_SRP	1.56385	1.56137	0.278691	0.26702	1.28974	1
ENSG00000242876	RN7SL812P	1.56385	1.56137	0.278691	0.26702	1.28974	1
ENSG00000226430	USP17L7	1.56385	1.56137	0.278691	0.26702	1.28974	1
ENSG00000224773	HSPA8P7	1.56385	1.56137	0.278691	0.26702	1.28974	1
ENSG00000224488	RP11-492A12.2	1.56385	1.56137	0.278691	0.26702	1.28974	1
ENSG00000244259	AP000797.1	1.56385	1.56137	0.278691	0.26702	1.28974	1
ENSG00000260555	RP11-728K20.2	1.56385	1.56137	0.278691	0.26702	1.28974	1
ENSG00000236917	DNAJA1P2	1.56385	1.56137	0.278691	0.26702	1.28974	1
ENSG00000241278	ENPP7P4	1.56385	1.56137	0.278691	0.26702	1.28974	1
ENSG00000265980	CTD-2515C13.2	1.56385	1.56137	0.278691	0.26702	1.28974	1
ENSG00000222099	RN7SKP32	1.56385	1.56137	0.278691	0.26702	1.28974	1
ENSG00000243236	RP1-214M20.2	1.56385	1.56137	0.278691	0.26702	1.28974	1
ENSG00000241787	MTND4P16	1.56385	1.56137	0.278691	0.26702	1.28974	1
ENSG00000256137	RP11-174M13.2	1.56385	1.56137	0.278691	0.26702	1.28974	1
ENSG00000270524	QTRT1P1	1.56385	1.56137	0.278691	0.26702	1.28974	1
ENSG00000220237	RPS24P12	1.56385	1.56137	0.278691	0.26702	1.28974	1
ENSG00000239945	RP11-34P13.8	1.56385	1.56137	0.278691	0.26702	1.28974	1
ENSG00000261812	TUBB8P7	1.56385	1.56137	0.278691	0.26702	1.28974	1
ENSG00000234473	ZNF101P2	1.56385	1.56137	0.278691	0.26702	1.28974	1
ENSG00000256582	RP11-75L1.1	1.56385	1.56137	0.278691	0.26702	1.28974	1
ENSG00000213540	RP11-486G15.1	1.56385	1.56137	0.278691	0.26702	1.28974	1
ENSG00000224906	RP1-102E24.9	1.56385	1.56137	0.278691	0.26702	1.28974	1
ENSG00000259124	RP11-187O7.3	1.56385	1.56137	0.278691	0.26702	1.28974	1
ENSG00000228976	SUMO2P8	1.56385	1.56137	0.278691	0.26702	1.28974	1
ENSG00000263207	RP11-26L20.4	1.56385	1.56137	0.278691	0.26702	1.28974	1
ENSG00000228728	RP11-316K19.3	1.56385	1.56137	0.278691	0.26702	1.28974	1
ENSG00000258169	LINC00485	1.56385	1.56137	0.278691	0.26702	1.28974	1
ENSG00000222515	RN7SKP240	1.56385	1.56137	0.278691	0.26702	1.28974	1
ENSG00000232915	AC097721.1	1.56385	1.56137	0.278691	0.26702	1.28974	1
ENSG00000270917	RP11-27I1.6	1.56385	1.56137	0.278691	0.26702	1.28974	1
ENSG00000231622	RP4-700A9.1	1.56385	1.56137	0.278691	0.26702	1.28974	1
ENSG00000226854	RP11-212D3.4	1.56385	1.56137	0.278691	0.26702	1.28974	1
ENSG00000271840	RP1-224A6.9	1.56385	1.56137	0.278691	0.26702	1.28974	1
ENSG00000273472	RP11-102N12.3	1.56385	1.56137	0.278691	0.26702	1.28974	1
ENSG00000244004	RP11-1396O13.2	1.56385	1.56137	0.278691	0.26702	1.28974	1
ENSG00000272384	RP11-44N11.2	1.56385	1.56137	0.278691	0.26702	1.28974	1
ENSG00000231780	AC090960.1	1.56385	1.56137	0.278691	0.26702	1.28974	1
ENSG00000231556	RSL24D1P3	1.56385	1.56137	0.278691	0.26702	1.28974	1
ENSG00000270909	RP11-24B13.2	1.56385	1.56137	0.278691	0.26702	1.28974	1
ENSG00000230118	AC092569.2	1.56385	1.56137	0.278691	0.26702	1.28974	1
ENSG00000240770	C21orf91-OT1	1.56385	1.56137	0.278691	0.26702	1.28974	1
ENSG00000234946	SDHCP3	1.56385	1.56137	0.278691	0.26702	1.28974	1
ENSG00000237124	MTND2P11	1.56385	1.56137	0.278691	0.26702	1.28974	1
ENSG00000181359	HSP90AA6P	1.56385	1.56137	0.278691	0.26702	1.28974	1
ENSG00000254481	PTP4A2P2	1.56385	1.56137	0.278691	0.26702	1.28974	1
ENSG00000239835	RP11-767L7.1	1.56385	1.56137	0.278691	0.26702	1.28974	1
ENSG00000233674	RP11-184I16.3	1.56385	1.56137	0.278691	0.26702	1.28974	1
ENSG00000270711	RP11-46A10.8	1.56385	1.56137	0.278691	0.26702	1.28974	1
ENSG00000267771	CTC-260E6.7	1.56385	1.56137	0.278691	0.26702	1.28974	1
ENSG00000235440	RP11-214J9.1	1.56385	1.56137	0.278691	0.26702	1.28974	1
ENSG00000237026	RP11-328P23.2	1.56385	1.56137	0.278691	0.26702	1.28974	1
ENSG00000262292	RP11-160E2.11	1.56385	1.56137	0.278691	0.26702	1.28974	1
ENSG00000255231	MRPS36P4	1.56385	1.56137	0.278691	0.26702	1.28974	1
ENSG00000256085	RP11-337L12.1	1.56385	1.56137	0.278691	0.26702	1.28974	1
ENSG00000225796	MTND4P23	1.56385	1.56137	0.278691	0.26702	1.28974	1
ENSG00000236285	NPM1P8	1.56385	1.56137	0.278691	0.26702	1.28974	1
ENSG00000252838	RN7SKP23	1.56385	1.56137	0.278691	0.26702	1.28974	1
ENSG00000254777	AC022182.1	1.56385	1.56137	0.278691	0.26702	1.28974	1
ENSG00000226539	AC012512.1	1.56385	1.56137	0.278691	0.26702	1.28974	1
ENSG00000261319	RP11-279O17.1	1.56385	1.56137	0.278691	0.26702	1.28974	1
ENSG00000257219	RP11-54A9.1	1.56385	1.56137	0.278691	0.26702	1.28974	1
ENSG00000188873	RPL10AP2	1.56385	1.56137	0.278691	0.26702	1.28974	1
ENSG00000236529	RP13-254B10.1	1.56385	1.56137	0.278691	0.26702	1.28974	1
ENSG00000183504	AL132868.1	1.56385	1.56137	0.278691	0.26702	1.28974	1
ENSG00000232855	AF131217.1	1.56385	1.56137	0.278691	0.26702	1.28974	1
ENSG00000242034	RP11-1396O13.1	1.56385	1.56137	0.278691	0.26702	1.28974	1
ENSG00000237065	NANOGP4	1.56385	1.56137	0.278691	0.26702	1.28974	1
ENSG00000269274	AC078899.3	1.56385	1.56137	0.278691	0.26702	1.28974	1
ENSG00000230233	AF240627.2	1.56385	1.56137	0.278691	0.26702	1.28974	1
ENSG00000213755	RP11-342F17.1	1.56385	1.56137	0.278691	0.26702	1.28974	1
ENSG00000258144	RP11-554L12.1	1.56385	1.56137	0.278691	0.26702	1.28974	1
ENSG00000227330	AP000998.2	1.56385	1.56137	0.278691	0.26702	1.28974	1
ENSG00000258134	RP11-956A19.1	1.56385	1.56137	0.278691	0.26702	1.28974	1
ENSG00000237551	AC096775.2	1.56385	1.56137	0.278691	0.26702	1.28974	1
ENSG00000238713	Y_RNA	1.56385	1.56137	0.278691	0.26702	1.28974	1
ENSG00000186481	ANKRD20A5P	1.56385	1.56137	0.278691	0.26702	1.28974	1
ENSG00000230661	YY1P1	1.56385	1.56137	0.278691	0.26702	1.28974	1
ENSG00000230801	RP11-243J16.8	1.56385	1.56137	0.278691	0.26702	1.28974	1
ENSG00000232875	HMGN2P35	1.56385	1.56137	0.278691	0.26702	1.28974	1
ENSG00000236489	RP11-537I16.2	1.56385	1.56137	0.278691	0.26702	1.28974	1
ENSG00000266792	RN7SL839P	1.56385	1.56137	0.278691	0.26702	1.28974	1
ENSG00000227309	AC140076.1	1.56385	1.56137	0.278691	0.26702	1.28974	1
ENSG00000256589	ENPP7P5	1.56385	1.56137	0.278691	0.26702	1.28974	1
ENSG00000226666	HSPA9P1	1.56385	1.56137	0.278691	0.26702	1.28974	1
ENSG00000233067	RP11-40F8.2	1.56385	1.56137	0.278691	0.26702	1.28974	1
ENSG00000239830	RPS4XP22	1.56385	1.56137	0.278691	0.26702	1.28974	1
ENSG00000242958	RP11-662B19.1	1.56385	1.56137	0.278691	0.26702	1.28974	1
ENSG00000266537	CTD-2510F5.2	1.56385	1.56137	0.278691	0.26702	1.28974	1
ENSG00000226493	RP11-524O24.2	1.56385	1.56137	0.278691	0.26702	1.28974	1
ENSG00000257067	AP000797.4	1.56385	1.56137	0.278691	0.26702	1.28974	1
ENSG00000255860	RP11-807H22.6	1.56385	1.56137	0.278691	0.26702	1.28974	1
ENSG00000223722	RP11-467L13.5	1.56385	1.56137	0.278691	0.26702	1.28974	1
ENSG00000242960	FTH1P23	1.56385	1.56137	0.278691	0.26702	1.28974	1
ENSG00000257851	HNRNPA3P10	1.56385	1.56137	0.278691	0.26702	1.28974	1
ENSG00000251354	RP11-697N18.1	1.56385	1.56137	0.278691	0.26702	1.28974	1
ENSG00000267679	EIF5AP2	1.56385	1.56137	0.278691	0.26702	1.28974	1
ENSG00000237689	AC007064.24	1.56385	1.56137	0.278691	0.26702	1.28974	1
ENSG00000259532	RP11-138H8.2	1.56385	1.56137	0.278691	0.26702	1.28974	1
ENSG00000225715	RP11-325E14.5	1.56385	1.56137	0.278691	0.26702	1.28974	1
ENSG00000214748	RP11-332E4.1	1.56385	1.56137	0.278691	0.26702	1.28974	1
ENSG00000226989	AL049758.2	1.56385	1.56137	0.278691	0.26702	1.28974	1
ENSG00000270405	RP11-208G20.3	1.56385	1.56137	0.278691	0.26702	1.28974	1
ENSG00000214283	RP11-85F14.1	1.56385	1.56137	0.278691	0.26702	1.28974	1
ENSG00000226284	ARPC3P1	1.56385	1.56137	0.278691	0.26702	1.28974	1
ENSG00000186676	EEF1GP1	1.56385	1.56137	0.278691	0.26702	1.28974	1
ENSG00000253298	AC008703.1	1.56385	1.56137	0.278691	0.26702	1.28974	1
ENSG00000204113	BMP2KL	1.56385	1.56137	0.278691	0.26702	1.28974	1
ENSG00000249328	RP11-26J3.1	1.56385	1.56137	0.278691	0.26702	1.28974	1
ENSG00000243303	RP11-268I9.1	1.56385	1.56137	0.278691	0.26702	1.28974	1
ENSG00000182632	CCNYL2	1.56385	1.56137	0.278691	0.26702	1.28974	1
ENSG00000213731	RAB5CP1	1.56385	1.56137	0.278691	0.26702	1.28974	1
ENSG00000235207	TUBBP6	1.56385	1.56137	0.278691	0.26702	1.28974	1
ENSG00000270799	RP11-451F14.1	1.56385	1.56137	0.278691	0.26702	1.28974	1
ENSG00000272848	RP1-137D17.2	1.56385	1.56137	0.278691	0.26702	1.28974	1
ENSG00000215367	TMED11P	1.56385	1.56137	0.278691	0.26702	1.28974	1
ENSG00000213352	GAPDHP44	1.56385	1.56137	0.278691	0.26702	1.28974	1
ENSG00000240846	RPS15P9	1.56385	1.56137	0.278691	0.26702	1.28974	1
ENSG00000258402	RP11-516J2.1	1.56385	1.56137	0.278691	0.26702	1.28974	1
ENSG00000251596	HADHAP1	1.56385	1.56137	0.278691	0.26702	1.28974	1
ENSG00000237208	RP11-13E5.2	1.56385	1.56137	0.278691	0.26702	1.28974	1
ENSG00000266885	RP11-744K17.2	1.56385	1.56137	0.278691	0.26702	1.28974	1
ENSG00000228149	RPL3P1	1.56385	1.56137	0.278691	0.26702	1.28974	1
ENSG00000242241	RN7SL306P	1.56385	1.56137	0.278691	0.26702	1.28974	1
ENSG00000238168	RP11-686G8.1	1.56385	1.56137	0.278691	0.26702	1.28974	1
ENSG00000230651	AC096655.2	1.56385	1.56137	0.278691	0.26702	1.28974	1
ENSG00000249518	CTC-327F10.1	1.56385	1.56137	0.278691	0.26702	1.28974	1
ENSG00000235299	MRPL53P1	1.56385	1.56137	0.278691	0.26702	1.28974	1
ENSG00000178503	NECAP1P1	1.56385	1.56137	0.278691	0.26702	1.28974	1
ENSG00000219926	RP11-394A14.2	1.56385	1.56137	0.278691	0.26702	1.28974	1
ENSG00000213197	AC012066.1	1.56385	1.56137	0.278691	0.26702	1.28974	1
ENSG00000234118	RPL13AP6	1.56385	1.56137	0.278691	0.26702	1.28974	1
ENSG00000257376	RP11-328C8.2	1.56385	1.56137	0.278691	0.26702	1.28974	1
ENSG00000261642	RP11-309H21.3	1.56385	1.56137	0.278691	0.26702	1.28974	1
ENSG00000228248	RP11-111E2.1	1.56385	1.56137	0.278691	0.26702	1.28974	1
ENSG00000259236	CTD-2611K5.5	1.56385	1.56137	0.278691	0.26702	1.28974	1
ENSG00000269040	CTD-2626G11.3	1.56385	1.56137	0.278691	0.26702	1.28974	1
ENSG00000204195	AWAT1	1.56385	1.56137	0.278691	0.26702	1.28974	1
ENSG00000241287	XXbac-BPG254F23.6	1.56385	1.56137	0.278691	0.26702	1.28974	1
ENSG00000225971	CTA-85E5.6	1.56385	1.56137	0.278691	0.26702	1.28974	1
ENSG00000113088	GZMK	1.56385	1.56137	0.278691	0.26702	1.28974	1
ENSG00000184210	DGAT2L6	1.56385	1.56137	0.278691	0.26702	1.28974	1
ENSG00000196735	HLA-DQA1	1.56385	1.56137	0.278691	0.26702	1.28974	1
ENSG00000164047	CAMP	1.56385	1.56137	0.278691	0.26702	1.28974	1
ENSG00000168530	MYL1	1.56385	1.56137	0.278691	0.26702	1.28974	1
ENSG00000265787	CYP4F35P	1.56385	1.56137	0.278691	0.26702	1.28974	1
ENSG00000205856	C22orf42	1.56385	1.56137	0.278691	0.26702	1.28974	1
ENSG00000177627	C12orf54	1.56385	1.56137	0.278691	0.26702	1.28974	1
ENSG00000227839	AL645730.2	1.56385	1.56137	0.278691	0.26702	1.28974	1
ENSG00000187950	OVCH1	1.56385	1.56137	0.278691	0.26702	1.28974	1
ENSG00000187475	HIST1H1T	1.56385	1.56137	0.278691	0.26702	1.28974	1
ENSG00000011465	DCN	1.56385	1.56137	0.278691	0.26702	1.28974	1
ENSG00000188199	NUTM2B	1.56385	1.56137	0.278691	0.26702	1.28974	1
ENSG00000235090	RPL7L1P3	1.56385	1.56137	0.278691	0.26702	1.28974	1
ENSG00000269510	FLJ00273	1.56385	1.56137	0.278691	0.26702	1.28974	1
ENSG00000205821	AC006435.1	2.56385	2.56137	1.27869	1.26702	1.28974	1
ENSG00000144771	LRTM1	1.56385	1.56137	0.278691	0.26702	1.28974	1
ENSG00000261086	RP11-379H8.1	1.56385	1.56137	0.278691	0.26702	1.28974	1
ENSG00000232399	USP17L13	1.56385	1.56137	0.278691	0.26702	1.28974	1
ENSG00000223443	USP17L2	1.56385	1.56137	0.278691	0.26702	1.28974	1
ENSG00000130173	C19orf80	1.56385	1.56137	0.278691	0.26702	1.28974	1
ENSG00000233355	CHRM3-AS2	1.56385	1.56137	0.278691	0.26702	1.28974	1
ENSG00000196277	GRM7	1.56385	1.56137	0.278691	0.26702	1.28974	1
ENSG00000169402	RSPH10B2	1.56385	1.56137	0.278691	0.26702	1.28974	1
ENSG00000038295	TLL1	1.56385	1.56137	0.278691	0.26702	1.28974	1
ENSG00000128645	HOXD1	1.56385	1.56137	0.278691	0.26702	1.28974	1
ENSG00000204296	C6orf10	1.56385	1.56137	0.278691	0.26702	1.28974	1
ENSG00000258448	RP11-109N23.5	1.56385	1.56137	0.278691	0.26702	1.28974	1
ENSG00000133742	CA1	1.56385	1.56137	0.278691	0.26702	1.28974	1
ENSG00000270672	MTRNR2L6	1.56385	1.56137	0.278691	0.26702	1.28974	1
ENSG00000102837	OLFM4	1.56385	1.56137	0.278691	0.26702	1.28974	1
ENSG00000225017	AP004289.1	1.56385	1.56137	0.278691	0.26702	1.28974	1
ENSG00000180660	MAB21L1	1.56385	1.56137	0.278691	0.26702	1.28974	1
ENSG00000177025	C19orf18	1.56385	1.56137	0.278691	0.26702	1.28974	1
ENSG00000197165	SULT1A2	1.56385	1.56137	0.278691	0.26702	1.28974	1
ENSG00000255090	RP11-820L6.1	1.56385	1.56137	0.278691	0.26702	1.28974	1
ENSG00000226363	AC009336.24	1.56385	1.56137	0.278691	0.26702	1.28974	1
ENSG00000170819	BFSP2	1.56385	1.56137	0.278691	0.26702	1.28974	1
ENSG00000198366	HIST1H3A	1.56385	1.56137	0.278691	0.26702	1.28974	1
ENSG00000007350	TKTL1	1.56385	1.56137	0.278691	0.26702	1.28974	1
ENSG00000226869	LHFPL3-AS1	1.56385	1.56137	0.278691	0.26702	1.28974	1
ENSG00000228919	AC097381.1	1.56385	1.56137	0.278691	0.26702	1.28974	1
ENSG00000229240	LINC00710	1.56385	1.56137	0.278691	0.26702	1.28974	1
ENSG00000171951	SCG2	1.56385	1.56137	0.278691	0.26702	1.28974	1
ENSG00000144214	LYG1	2.56385	2.56137	1.27869	1.26702	1.28974	1
ENSG00000165376	CLDN2	1.56385	1.56137	0.278691	0.26702	1.28974	1
ENSG00000234340	AP000705.8	1.56385	1.56137	0.278691	0.26702	1.28974	1
ENSG00000266258	RP11-41O4.1	1.56385	1.56137	0.278691	0.26702	1.28974	1
ENSG00000181072	CHRM2	1.56385	1.56137	0.278691	0.26702	1.28974	1
ENSG00000042813	ZPBP	1.56385	1.56137	0.278691	0.26702	1.28974	1
ENSG00000180209	MYLPF	2.56385	2.56137	1.27869	1.26702	1.28974	1
ENSG00000269155	AL009178.1	1.56385	1.56137	0.278691	0.26702	1.28974	1
ENSG00000255098	RP11-481A20.11	1.56385	1.56137	0.278691	0.26702	1.28974	1
ENSG00000147160	AWAT2	1.56385	1.56137	0.278691	0.26702	1.28974	1
ENSG00000139540	SLC39A5	2.56385	2.56137	1.27869	1.26702	1.28974	1
ENSG00000125538	IL1B	1.56385	1.56137	0.278691	0.26702	1.28974	1
ENSG00000234188	AL121963.1	1.56385	1.56137	0.278691	0.26702	1.28974	1
ENSG00000217075	AC007401.2	1.56385	1.56137	0.278691	0.26702	1.28974	1
ENSG00000259763	RP11-327J17.1	1.56385	1.56137	0.278691	0.26702	1.28974	1
ENSG00000154263	ABCA10	1.56385	1.56137	0.278691	0.26702	1.28974	1
ENSG00000077984	CST7	1.56385	1.56137	0.278691	0.26702	1.28974	1
ENSG00000269048	Z98049.1	1.56385	1.56137	0.278691	0.26702	1.28974	1
ENSG00000106823	ECM2	1.56385	1.56137	0.278691	0.26702	1.28974	1
ENSG00000147642	SYBU	1.56385	1.56137	0.278691	0.26702	1.28974	1
ENSG00000166157	TPTE	1.56385	1.56137	0.278691	0.26702	1.28974	1
ENSG00000255819	KLRC4-KLRK1	1.56385	1.56137	0.278691	0.26702	1.28974	1
ENSG00000226974	AL445989.1	1.56385	1.56137	0.278691	0.26702	1.28974	1
ENSG00000180878	C11orf42	1.56385	1.56137	0.278691	0.26702	1.28974	1
ENSG00000175336	APOF	1.56385	1.56137	0.278691	0.26702	1.28974	1
ENSG00000090104	RGS1	1.56385	1.56137	0.278691	0.26702	1.28974	1
ENSG00000198327	HIST1H4F	1.56385	1.56137	0.278691	0.26702	1.28974	1
ENSG00000179253	RP11-429E11.3	1.56385	1.56137	0.278691	0.26702	1.28974	1
ENSG00000010379	SLC6A13	1.56385	1.56137	0.278691	0.26702	1.28974	1
ENSG00000166523	CLEC4E	1.56385	1.56137	0.278691	0.26702	1.28974	1
ENSG00000169224	GCSAML	1.56385	1.56137	0.278691	0.26702	1.28974	1
ENSG00000186334	SLC36A3	1.56385	1.56137	0.278691	0.26702	1.28974	1
ENSG00000170782	OR10A4	1.56385	1.56137	0.278691	0.26702	1.28974	1
ENSG00000259458	RP11-625H11.1	1.56385	1.56137	0.278691	0.26702	1.28974	1
ENSG00000082929	C4orf6	1.56385	1.56137	0.278691	0.26702	1.28974	1
ENSG00000154133	ROBO4	1.56385	1.56137	0.278691	0.26702	1.28974	1
ENSG00000189108	IL1RAPL2	1.56385	1.56137	0.278691	0.26702	1.28974	1
ENSG00000221845	C7orf65	1.56385	1.56137	0.278691	0.26702	1.28974	1
ENSG00000240535	CTD-2313F11.1	1.56385	1.56137	0.278691	0.26702	1.28974	1
ENSG00000131686	CA6	1.56385	1.56137	0.278691	0.26702	1.28974	1
ENSG00000160654	CD3G	1.56385	1.56137	0.278691	0.26702	1.28974	1
ENSG00000215475	SIAH3	1.56385	1.56137	0.278691	0.26702	1.28974	1
ENSG00000187398	LUZP2	1.56385	1.56137	0.278691	0.26702	1.28974	1
ENSG00000233539	AC011294.3	1.56385	1.56137	0.278691	0.26702	1.28974	1
ENSG00000262003	RP11-676J12.7	1.56385	1.56137	0.278691	0.26702	1.28974	1
ENSG00000137959	IFI44L	1.56385	1.56137	0.278691	0.26702	1.28974	1
ENSG00000253379	RP11-1102P16.1	1.56385	1.56137	0.278691	0.26702	1.28974	1
ENSG00000104972	LILRB1	1.56385	1.56137	0.278691	0.26702	1.28974	1
ENSG00000268503	AC007421.1	1.56385	1.56137	0.278691	0.26702	1.28974	1
ENSG00000198523	PLN	1.56385	1.56137	0.278691	0.26702	1.28974	1
ENSG00000250423	KIAA1210	1.56385	1.56137	0.278691	0.26702	1.28974	1
ENSG00000248319	RP11-205M3.3	1.56385	1.56137	0.278691	0.26702	1.28974	1
ENSG00000184270	HIST2H2AB	1.56385	1.56137	0.278691	0.26702	1.28974	1
ENSG00000109943	CRTAM	1.56385	1.56137	0.278691	0.26702	1.28974	1
ENSG00000143631	FLG	1.56385	1.56137	0.278691	0.26702	1.28974	1
ENSG00000134376	CRB1	1.56385	1.56137	0.278691	0.26702	1.28974	1
ENSG00000171804	WDR87	1.56385	1.56137	0.278691	0.26702	1.28974	1
ENSG00000134121	CHL1	1.56385	1.56137	0.278691	0.26702	1.28974	1
ENSG00000104237	RP1	1.56385	1.56137	0.278691	0.26702	1.28974	1
ENSG00000000971	CFH	1.56385	1.56137	0.278691	0.26702	1.28974	1
ENSG00000041515	MYO16	1.56385	1.56137	0.278691	0.26702	1.28974	1
ENSG00000091831	ESR1	1.56385	1.56137	0.278691	0.26702	1.28974	1
ENSG00000120251	GRIA2	1.56385	1.56137	0.278691	0.26702	1.28974	1
ENSG00000198205	ZXDA	1.56385	1.56137	0.278691	0.26702	1.28974	1
ENSG00000107147	KCNT1	1.56385	1.56137	0.278691	0.26702	1.28974	1
ENSG00000162753	SLC9C2	1.56385	1.56137	0.278691	0.26702	1.28974	1
ENSG00000164691	TAGAP	1.56385	1.56137	0.278691	0.26702	1.28974	1
ENSG00000162782	TDRD5	1.56385	1.56137	0.278691	0.26702	1.28974	1
ENSG00000054803	CBLN4	1.56385	1.56137	0.278691	0.26702	1.28974	1
ENSG00000172748	ZNF596	1.56385	1.56137	0.278691	0.26702	1.28974	1
ENSG00000176165	FOXG1	3.14881	3.14633	1.86365	1.85198	1.28974	1
ENSG00000179455	MKRN3	1.56385	1.56137	0.278691	0.26702	1.28974	1
ENSG00000136695	IL36RN	1.56385	1.56137	0.278691	0.26702	1.28974	1
ENSG00000086205	FOLH1	1.56385	1.56137	0.278691	0.26702	1.28974	1
ENSG00000213967	ZNF726	1.56385	1.56137	0.278691	0.26702	1.28974	1
ENSG00000171772	SYCE1	1.56385	1.56137	0.278691	0.26702	1.28974	1
ENSG00000129270	MMP28	1.56385	1.56137	0.278691	0.26702	1.28974	1
ENSG00000232792	FTH1P25	1.56385	1.56137	0.278691	0.26702	1.28974	1
ENSG00000221870	TMEM257	1.56385	1.56137	0.278691	0.26702	1.28974	1
ENSG00000123364	HOXC13	1.56385	1.56137	0.278691	0.26702	1.28974	1
ENSG00000170748	RBMXL2	1.56385	1.56137	0.278691	0.26702	1.28974	1
ENSG00000161671	EMC10	1.56385	1.56137	0.278691	0.26702	1.28974	1
ENSG00000124564	SLC17A3	1.56385	1.56137	0.278691	0.26702	1.28974	1
ENSG00000182132	KCNIP1	1.56385	1.56137	0.278691	0.26702	1.28974	1
ENSG00000171970	ZNF57	1.56385	1.56137	0.278691	0.26702	1.28974	1
ENSG00000139549	DHH	1.56385	1.56137	0.278691	0.26702	1.28974	1
ENSG00000238243	OR2W3	1.56385	1.56137	0.278691	0.26702	1.28974	1
ENSG00000137965	IFI44	1.56385	1.56137	0.278691	0.26702	1.28974	1
ENSG00000170279	C7orf33	1.56385	1.56137	0.278691	0.26702	1.28974	1
ENSG00000142530	FAM71E1	1.56385	1.56137	0.278691	0.26702	1.28974	1
ENSG00000203923	SPANXN1	1.56385	1.56137	0.278691	0.26702	1.28974	1
ENSG00000130595	TNNT3	1.56385	1.56137	0.278691	0.26702	1.28974	1
ENSG00000184029	DSCR4	1.56385	1.56137	0.278691	0.26702	1.28974	1
ENSG00000224430	MKRN5P	1.56385	1.56137	0.278691	0.26702	1.28974	1
ENSG00000172640	OR10AD1	1.56385	1.56137	0.278691	0.26702	1.28974	1
ENSG00000221882	OR3A2	1.56385	1.56137	0.278691	0.26702	1.28974	1
ENSG00000147378	FATE1	1.56385	1.56137	0.278691	0.26702	1.28974	1
ENSG00000111291	GPRC5D	1.56385	1.56137	0.278691	0.26702	1.28974	1
ENSG00000198674	OR10G6	1.56385	1.56137	0.278691	0.26702	1.28974	1
ENSG00000143954	REG3G	1.56385	1.56137	0.278691	0.26702	1.28974	1
ENSG00000213931	HBE1	1.56385	1.56137	0.278691	0.26702	1.28974	1
ENSG00000137077	CCL21	1.56385	1.56137	0.278691	0.26702	1.28974	1
ENSG00000213185	FAM24B	1.56385	1.56137	0.278691	0.26702	1.28974	1
ENSG00000259751	RP11-83J16.3	1.56385	1.56137	0.278691	0.26702	1.28974	1
ENSG00000203785	SPRR2E	1.56385	1.56137	0.278691	0.26702	1.28974	1
ENSG00000196406	SPANXD	1.56385	1.56137	0.278691	0.26702	1.28974	1
ENSG00000244094	SPRR2F	1.56385	1.56137	0.278691	0.26702	1.28974	1
ENSG00000255994	CCDC177	1.56385	1.56137	0.278691	0.26702	1.28974	1
ENSG00000205148	AC016251.1	1.56385	1.56137	0.278691	0.26702	1.28974	1
ENSG00000213973	ZNF99	1.56385	1.56137	0.278691	0.26702	1.28974	1
ENSG00000176349	AC110781.3	1.56385	1.56137	0.278691	0.26702	1.28974	1
ENSG00000166391	MOGAT2	1.56385	1.56137	0.278691	0.26702	1.28974	1
ENSG00000009765	IYD	1.56385	1.56137	0.278691	0.26702	1.28974	1
ENSG00000140749	IGSF6	1.56385	1.56137	0.278691	0.26702	1.28974	1
ENSG00000220256	AC093802.1	1.56385	1.56137	0.278691	0.26702	1.28974	1
ENSG00000183303	OR5P2	1.56385	1.56137	0.278691	0.26702	1.28974	1
ENSG00000240704	KLF7P1	1.56385	1.56137	0.278691	0.26702	1.28974	1
ENSG00000149305	HTR3B	1.56385	1.56137	0.278691	0.26702	1.28974	1
ENSG00000232190	RP11-134D3.1	1.56385	1.56137	0.278691	0.26702	1.28974	1
ENSG00000179914	ITLN1	1.56385	1.56137	0.278691	0.26702	1.28974	1
ENSG00000152726	FAM21B	1.56385	1.56137	0.278691	0.26702	1.28974	1
ENSG00000270188	MTRNR2L11	1.56385	1.56137	0.278691	0.26702	1.28974	1
ENSG00000256045	MTRNR2L10	1.56385	1.56137	0.278691	0.26702	1.28974	1
ENSG00000169340	PDILT	1.56385	1.56137	0.278691	0.26702	1.28974	1
ENSG00000182257	C22orf26	1.56385	1.56137	0.278691	0.26702	1.28974	1
ENSG00000222036	POTEG	1.56385	1.56137	0.278691	0.26702	1.28974	1
ENSG00000174946	GPR171	1.56385	1.56137	0.278691	0.26702	1.28974	1
ENSG00000197880	MDS2	1.56385	1.56137	0.278691	0.26702	1.28974	1
ENSG00000162711	NLRP3	1.56385	1.56137	0.278691	0.26702	1.28974	1
ENSG00000169508	GPR183	1.56385	1.56137	0.278691	0.26702	1.28974	1
ENSG00000237413	RP11-183M13.1	1.56385	1.56137	0.278691	0.26702	1.28974	1
ENSG00000125245	GPR18	1.56385	1.56137	0.278691	0.26702	1.28974	1
ENSG00000172578	KLHL6	1.56385	1.56137	0.278691	0.26702	1.28974	1
ENSG00000197629	MPEG1	1.56385	1.56137	0.278691	0.26702	1.28974	1
ENSG00000127903	ZNF835	1.56385	1.56137	0.278691	0.26702	1.28974	1
ENSG00000185960	SHOX	1.56385	1.56137	0.278691	0.26702	1.28974	1
ENSG00000214894	LINC00243	1.56385	1.56137	0.278691	0.26702	1.28974	1
ENSG00000112038	OPRM1	1.56385	1.56137	0.278691	0.26702	1.28974	1
ENSG00000167178	ISLR2	1.56385	1.56137	0.278691	0.26702	1.28974	1
ENSG00000154451	GBP5	1.56385	1.56137	0.278691	0.26702	1.28974	1
ENSG00000205045	SLFN12L	1.56385	1.56137	0.278691	0.26702	1.28974	1
ENSG00000164520	RAET1E	1.56385	1.56137	0.278691	0.26702	1.28974	1
ENSG00000118492	ADGB	1.56385	1.56137	0.278691	0.26702	1.28974	1
ENSG00000227195	MIR663A	1.56385	1.56137	0.278691	0.26702	1.28974	1
ENSG00000183813	CCR4	1.56385	1.56137	0.278691	0.26702	1.28974	1
ENSG00000163915	C3orf65	1.56385	1.56137	0.278691	0.26702	1.28974	1
ENSG00000109684	CLNK	1.56385	1.56137	0.278691	0.26702	1.28974	1
ENSG00000234734	SPATA31A7	1.56385	1.56137	0.278691	0.26702	1.28974	1
ENSG00000256686	RP11-443N24.2	1.56385	1.56137	0.278691	0.26702	1.28974	1
ENSG00000204788	CR769776.1	1.56385	1.56137	0.278691	0.26702	1.28974	1
ENSG00000213265	TSGA13	1.56385	1.56137	0.278691	0.26702	1.28974	1
ENSG00000132972	RNF17	1.56385	1.56137	0.278691	0.26702	1.28974	1
ENSG00000178206	CYP4F31P	1.56385	1.56137	0.278691	0.26702	1.28974	1
ENSG00000187116	LILRA5	1.56385	1.56137	0.278691	0.26702	1.28974	1
ENSG00000197134	ZNF257	1.56385	1.56137	0.278691	0.26702	1.28974	1
ENSG00000179709	NLRP8	1.56385	1.56137	0.278691	0.26702	1.28974	1
ENSG00000186452	TMPRSS12	1.56385	1.56137	0.278691	0.26702	1.28974	1
ENSG00000113905	HRG	1.56385	1.56137	0.278691	0.26702	1.28974	1
ENSG00000237704	AP004289.2	1.56385	1.56137	0.278691	0.26702	1.28974	1
ENSG00000196126	HLA-DRB1	1.56385	1.56137	0.278691	0.26702	1.28974	1
ENSG00000127533	F2RL3	1.56385	1.56137	0.278691	0.26702	1.28974	1
ENSG00000196866	HIST1H2AD	1.56385	1.56137	0.278691	0.26702	1.28974	1
ENSG00000146285	SCML4	1.56385	1.56137	0.278691	0.26702	1.28974	1
ENSG00000268657	AL133373.1	1.56385	1.56137	0.278691	0.26702	1.28974	1
ENSG00000182352	C17orf77	1.56385	1.56137	0.278691	0.26702	1.28974	1
ENSG00000213809	KLRK1	1.56385	1.56137	0.278691	0.26702	1.28974	1
ENSG00000141469	SLC14A1	1.56385	1.56137	0.278691	0.26702	1.28974	1
ENSG00000256316	HIST1H3F	1.56385	1.56137	0.278691	0.26702	1.28974	1
ENSG00000183484	GPR132	1.56385	1.56137	0.278691	0.26702	1.28974	1
ENSG00000259331	RP11-57P19.1	1.56385	1.56137	0.278691	0.26702	1.28974	1
ENSG00000137869	CYP19A1	1.56385	1.56137	0.278691	0.26702	1.28974	1
ENSG00000270257	RP11-17P16.2	1.56385	1.56137	0.278691	0.26702	1.28974	1
ENSG00000146521	C6orf123	1.56385	1.56137	0.278691	0.26702	1.28974	1
ENSG00000147113	CXorf36	1.56385	1.56137	0.278691	0.26702	1.28974	1
ENSG00000215346	AF131215.5	1.56385	1.56137	0.278691	0.26702	1.28974	1
ENSG00000198326	TMEM239	1.56385	1.56137	0.278691	0.26702	1.28974	1
ENSG00000160183	TMPRSS3	1.56385	1.56137	0.278691	0.26702	1.28974	1
ENSG00000248166	AC008984.2	1.56385	1.56137	0.278691	0.26702	1.28974	1
ENSG00000183747	ACSM2A	1.56385	1.56137	0.278691	0.26702	1.28974	1
ENSG00000183486	MX2	1.56385	1.56137	0.278691	0.26702	1.28974	1
ENSG00000105398	SULT2A1	1.56385	1.56137	0.278691	0.26702	1.28974	1
ENSG00000267430	RP11-635N19.2	1.56385	1.56137	0.278691	0.26702	1.28974	1
ENSG00000237416	RP11-465K1.2	1.56385	1.56137	0.278691	0.26702	1.28974	1
ENSG00000140505	CYP1A2	1.56385	1.56137	0.278691	0.26702	1.28974	1
ENSG00000237578	RP11-174M13.1	1.56385	1.56137	0.278691	0.26702	1.28974	1
ENSG00000188958	UTS2B	1.56385	1.56137	0.278691	0.26702	1.28974	1
ENSG00000203647	AC106827.1	1.56385	1.56137	0.278691	0.26702	1.28974	1
ENSG00000130226	DPP6	1.56385	1.56137	0.278691	0.26702	1.28974	1
ENSG00000204876	AC021218.2	1.56385	1.56137	0.278691	0.26702	1.28974	1
ENSG00000109193	SULT1E1	1.56385	1.56137	0.278691	0.26702	1.28974	1
ENSG00000235641	LINC00484	1.56385	1.56137	0.278691	0.26702	1.28974	1
ENSG00000197309	OR10D3	1.56385	1.56137	0.278691	0.26702	1.28974	1
ENSG00000198054	DSCR8	1.56385	1.56137	0.278691	0.26702	1.28974	1
ENSG00000196532	HIST1H3C	1.56385	1.56137	0.278691	0.26702	1.28974	1
ENSG00000267976	AP000695.1	1.56385	1.56137	0.278691	0.26702	1.28974	1
ENSG00000236882	C5orf27	1.56385	1.56137	0.278691	0.26702	1.28974	1
ENSG00000256618	MTRNR2L1	1.56385	1.56137	0.278691	0.26702	1.28974	1
ENSG00000271958	RP11-617D20.2	1.56385	1.56137	0.278691	0.26702	1.28974	1
ENSG00000237353	PATE4	1.56385	1.56137	0.278691	0.26702	1.28974	1
ENSG00000155714	PDZD9	1.56385	1.56137	0.278691	0.26702	1.28974	1
ENSG00000268759	AC135983.2	1.56385	1.56137	0.278691	0.26702	1.28974	1
ENSG00000233538	AC017104.2	1.56385	1.56137	0.278691	0.26702	1.28974	1
ENSG00000198488	B3GNT6	1.56385	1.56137	0.278691	0.26702	1.28974	1
ENSG00000162896	PIGR	1.56385	1.56137	0.278691	0.26702	1.28974	1
ENSG00000247270	AC132186.1	1.56385	1.56137	0.278691	0.26702	1.28974	1
ENSG00000188000	OR7D2	1.56385	1.56137	0.278691	0.26702	1.28974	1
ENSG00000005981	ASB4	1.56385	1.56137	0.278691	0.26702	1.28974	1
ENSG00000126550	HTN1	1.56385	1.56137	0.278691	0.26702	1.28974	1
ENSG00000137270	GCM1	1.56385	1.56137	0.278691	0.26702	1.28974	1
ENSG00000124469	CEACAM8	1.56385	1.56137	0.278691	0.26702	1.28974	1
ENSG00000123843	C4BPB	1.56385	1.56137	0.278691	0.26702	1.28974	1
ENSG00000238161	OR7E117P	1.56385	1.56137	0.278691	0.26702	1.28974	1
ENSG00000260551	PWRN2	1.56385	1.56137	0.278691	0.26702	1.28974	1
ENSG00000106809	OGN	1.56385	1.56137	0.278691	0.26702	1.28974	1
ENSG00000129151	BBOX1	1.56385	1.56137	0.278691	0.26702	1.28974	1
ENSG00000178175	ZNF366	1.56385	1.56137	0.278691	0.26702	1.28974	1
ENSG00000156413	FUT6	1.56385	1.56137	0.278691	0.26702	1.28974	1
ENSG00000215912	TTC34	1.56385	1.56137	0.278691	0.26702	1.28974	1
ENSG00000229169	RP11-247I13.6	1.56385	1.56137	0.278691	0.26702	1.28974	1
ENSG00000233828	AC008394.1	1.56385	1.56137	0.278691	0.26702	1.28974	1
ENSG00000214049	UCA1	1.56385	1.56137	0.278691	0.26702	1.28974	1
ENSG00000188987	HIST1H4D	1.56385	1.56137	0.278691	0.26702	1.28974	1
ENSG00000268076	AC087239.1	1.56385	1.56137	0.278691	0.26702	1.28974	1
ENSG00000141338	ABCA8	1.56385	1.56137	0.278691	0.26702	1.28974	1
ENSG00000171014	OR4D5	1.56385	1.56137	0.278691	0.26702	1.28974	1
ENSG00000161677	JOSD2	1.56385	1.56137	0.278691	0.26702	1.28974	1
ENSG00000228368	AC106873.4	1.56385	1.56137	0.278691	0.26702	1.28974	1
ENSG00000267918	AL117190.2	1.56385	1.56137	0.278691	0.26702	1.28974	1
ENSG00000188396	TCTEX1D4	1.56385	1.56137	0.278691	0.26702	1.28974	1
ENSG00000147697	GSDMC	1.56385	1.56137	0.278691	0.26702	1.28974	1
ENSG00000270118	RP11-57A19.5	1.56385	1.56137	0.278691	0.26702	1.28974	1
ENSG00000267518	RP11-794C22.2	1.56385	1.56137	0.278691	0.26702	1.28974	1
ENSG00000256188	TAS2R30	1.56385	1.56137	0.278691	0.26702	1.28974	1
ENSG00000166927	MS4A7	1.56385	1.56137	0.278691	0.26702	1.28974	1
ENSG00000269449	AC002451.1	1.56385	1.56137	0.278691	0.26702	1.28974	1
ENSG00000122728	TAF1L	1.56385	1.56137	0.278691	0.26702	1.28974	1
ENSG00000113302	IL12B	1.56385	1.56137	0.278691	0.26702	1.28974	1
ENSG00000182334	OR5P3	1.56385	1.56137	0.278691	0.26702	1.28974	1
ENSG00000258231	RP11-362K2.2	1.56385	1.56137	0.278691	0.26702	1.28974	1
ENSG00000187871	GFRAL	1.56385	1.56137	0.278691	0.26702	1.28974	1
ENSG00000242550	SERPINB10	1.56385	1.56137	0.278691	0.26702	1.28974	1
ENSG00000174697	LEP	1.56385	1.56137	0.278691	0.26702	1.28974	1
ENSG00000093134	VNN3	1.56385	1.56137	0.278691	0.26702	1.28974	1
ENSG00000267710	AC006116.20	1.56385	1.56137	0.278691	0.26702	1.28974	1
ENSG00000249850	KRT18P31	1.56385	1.56137	0.278691	0.26702	1.28974	1
ENSG00000112486	CCR6	2.56385	2.56137	1.27869	1.26702	1.28974	1
ENSG00000226894	TMPRSS11BNL	1.56385	1.56137	0.278691	0.26702	1.28974	1
ENSG00000131126	TEX101	1.56385	1.56137	0.278691	0.26702	1.28974	1
ENSG00000258405	ZNF578	1.56385	1.56137	0.278691	0.26702	1.28974	1
ENSG00000121895	TMEM156	1.56385	1.56137	0.278691	0.26702	1.28974	1
ENSG00000155719	OTOA	1.56385	1.56137	0.278691	0.26702	1.28974	1
ENSG00000008394	MGST1	1.56385	1.56137	0.278691	0.26702	1.28974	1
ENSG00000260585	RP13-192B19.2	1.56385	1.56137	0.278691	0.26702	1.28974	1
ENSG00000122188	LAX1	1.56385	1.56137	0.278691	0.26702	1.28974	1
ENSG00000272368	RP4-605O3.4	1.56385	1.56137	0.278691	0.26702	1.28974	1
ENSG00000245680	ZNF585B	1.56385	1.56137	0.278691	0.26702	1.28974	1
ENSG00000143520	FLG2	1.56385	1.56137	0.278691	0.26702	1.28974	1
ENSG00000111339	ART4	1.56385	1.56137	0.278691	0.26702	1.28974	1
ENSG00000267941	AC008267.1	1.56385	1.56137	0.278691	0.26702	1.28974	1
ENSG00000174992	ZG16	1.56385	1.56137	0.278691	0.26702	1.28974	1
ENSG00000144460	NYAP2	1.56385	1.56137	0.278691	0.26702	1.28974	1
ENSG00000169282	KCNAB1	3.56385	3.56137	2.27869	2.26702	1.28974	0.753124
ENSG00000119535	CSF3R	1.56385	1.56137	0.278691	0.26702	1.28974	1
ENSG00000227164	AL354993.1	1.56385	1.56137	0.278691	0.26702	1.28974	1
ENSG00000172260	NEGR1	1.56385	1.56137	0.278691	0.26702	1.28974	1
ENSG00000156920	GPR112	1.56385	1.56137	0.278691	0.26702	1.28974	1
ENSG00000220575	HTR5A-AS1	1.56385	1.56137	0.278691	0.26702	1.28974	1
ENSG00000164035	EMCN	1.56385	1.56137	0.278691	0.26702	1.28974	1
ENSG00000225885	AC023590.1	1.56385	1.56137	0.278691	0.26702	1.28974	1
ENSG00000220891	LL22NC03-63E9.3	1.56385	1.56137	0.278691	0.26702	1.28974	1
ENSG00000177409	SAMD9L	1.56385	1.56137	0.278691	0.26702	1.28974	1
ENSG00000130045	NXNL2	1.56385	1.56137	0.278691	0.26702	1.28974	1
ENSG00000141946	ZIM3	1.56385	1.56137	0.278691	0.26702	1.28974	1
ENSG00000174038	C9orf131	1.56385	1.56137	0.278691	0.26702	1.28974	1
ENSG00000186431	FCAR	1.56385	1.56137	0.278691	0.26702	1.28974	1
ENSG00000269360	AC112693.2	1.56385	1.56137	0.278691	0.26702	1.28974	1
ENSG00000120280	CXorf21	1.56385	1.56137	0.278691	0.26702	1.28974	1
ENSG00000021461	CYP3A43	1.56385	1.56137	0.278691	0.26702	1.28974	1
ENSG00000213077	FAM106A	1.56385	1.56137	0.278691	0.26702	1.28974	1
ENSG00000207438	Y_RNA	1.56385	1.56137	0.278691	0.26702	1.28974	1
ENSG00000259202	RP11-342M21.2	1.56385	1.56137	0.278691	0.26702	1.28974	1
ENSG00000212829	RPS26P3	1.56385	1.56137	0.278691	0.26702	1.28974	1
[truncated: 19,383 more rows]

## Sheet: DEG
Table S2.2 Differentially expressed genes (Log2(Fold change)>2), p<0.05)between 4i hESC and Conventional hESC.
Upregulated genes in 4i hESC	Upregulated genes in Conv hESC
CES1	MAPK3
AIRE	PIPOX
SPTLC3	PLEKHG4
ALPK2	LHPP
COL12A1	PNPLA2
NFIB	NDRG4
DNMT3L	KCTD13
ADTRP	ALDH4A1
LCP1	PDGFA
RUNX1	SHANK3
EIF2S2P4	EPS8L1
GPX2	TLDC2
KIF26B	VASN
RP11-512F24.1	AP3B2
IL32	HID1
IGF1	HHLA1
LEFTY2	SCRN2
ACTC1	TERT
GGT5	B4GALNT4
SLC22A3	LTBP4
RP11-262H14.1	JARID2
ACTA1	HERC5
AP001065.15	EMID1
PDGFRA	MRM1
NPM1P37	COA3
ZNF605	EPOR
GREB1L	UGT3A2
ZNF503	GALNT3
LIPH	RP11-111M22.3
HPGD	LDHD
GPRC5A	GRIP2
C9orf64	JAK3
ZFHX4	OGDHL
FAM20A	C7orf41
KRT16P2	KIAA0513
KCNJ16	SEMA4A
KRT17	KIF17
CTD-2162K18.3	NPDC1
ANXA3	SBK1
EPSTI1	BTBD2
H19	TMEM47
EMILIN2	RNMTL1
FMR1	PPM1E
TWIST1	DDX25
PAPPA	MICALL2
EIF5AL1	LARGE
EBF2	SFRP2
MYL7	RP11-3B12.3
RP11-121L10.3	PER1
RSPO3	CTXN1
NEXN	MYLIP
ANXA1	AZI1
GCNT4	RHBDF2
ZNF135	IGSF8
NPPB	QPCTL
IFI16	MEIS3
FILIP1L	TRPM4
LINC00654	RP11-390F4.6
NRP1	VENTX
AQP1	HEBP1
FLRT3	PIM2
ACTG2	OVOL1
WLS	STXBP6
SEMA6D	NOTCH1
IL6	BCKDK
MSRB3	CTC-479C5.12
SGCG	CADPS2
OVCH2	BAIAP3
LINC00261	KCNN1
NTNG1	CRYGEP
HKR1	MGAT3
RP11-458F8.3	RP11-380P13.2
LRP2	FREM2
AC159540.1	ABHD12B
PITX2	OC90
ZNF677	MLF1
MYOF	METTL7A
IGFBP5	H1FX
GRIA3	ENG
FAM26E	SEMA6C
KIAA1456	CDT1
TNFRSF19	HIST2H2BE
KRT16P3	RP11-104H15.7
KCNMB1	GRB7
TMEM255A	ETHE1
CHODL	MTRNR2L8
CNR1	SPIRE2
CXCL14	KIF21B
GREM2	AES
SLC1A2	TAP2
PITX1	CBX2
SOSTDC1	CYBA
BHLHE40	SNTA1
CSNK1A1L	EPAS1
HGSNAT	HES6
RP11-543B16.2	SIGMAR1
SLC1A4	INPP5D
CCDC92	SRCIN1
FCF1P2	MMP11
MYL3	RP11-267L5.1
RIN2	CD248
PRKD1	GRN
TMSB4XP8	MEGF10
EEF1A1P12	ADA
NR2F2	RP11-104H15.10
CTC-349C3.1	MMP17
RP11-214N15.5	RP11-277P12.10
OSMR	NAGLU
TAGLN	PRRT2
GATA4	CRIP2
EEF1A1P17	ASMTL
MEIS1	ID3
DENND1B	PIDD
MEIS2	CDKN1A
AHNAK	RELL2
NLRP7	CCDC113
AC079210.1	ITPR1
PRTG	RARG
MBNL3	SEPT5
ADAM19	RP11-1144P22.1
HOXA1	NME3
PCDH9	SRCRB4D
SERPINB9	SLC9A3R2
HOXC8	ISYNA1
HOXC4	ITGB4
HOXC4	CORO7
SEMA3C	ARRB2
FAM198B	DAB1
PAG1	USP44
GSTA2	RP11-256I9.2
RP11-640M9.2	MTRNR2L2
LPP	TRAPPC5
S100A6	CTD-3214H19.16
CALD1	SALL2
PCGF5	RCN3
DDR2	LPPR3
NRIP1	ABTB1
HHIP	GRIN2D
RBM20	FAM117A
CAPN13	GATSL3
MBNL2	AC138430.4
ANKRD1	RAB40B
SLC34A2	TJP3
IL6ST	CDH23
OXTR	SRRM3
UBE2J1	RP11-343H19.2
HNF4A	FGF11
NFIX	RAB3A
CSRP1	SMTNL2
ATP12A	MTRNR2L12
TGFB2	HOMER3
TBC1D9	ARHGAP27
HOXD8	PAQR5
TAGLN2	RILP
CDH2	RP11-256I9.3
COL3A1	HTRA1
NBPF9	KLF15
FST	PROCR
RARB	RP11-61A14.3
GLIPR2	PSMB10
DKK1	PIK3R5
NCAM1	PCYOX1L
LAMA4	HIST1H1C
ZNF829	SAMHD1
VIM	RAP1GAP
AP1M2	PLCD3
CAPN2	ORAI3
ZNF703	DPF1
MBD5	JAG2
LIN7A	RGAG4
BMI1	HSD11B2
HOXC6	PTP4A3
SLC7A7	PAMR1
MIR22HG	UNC13A
H2AFY	CDK18
TXNRD2	CRABP1
TNC	AGMAT
LUM	PLEKHG5
TENM4	SDK2
BDKRB2	HSPA12B
PCSK1	CCDC74A
DNAJC15	CLIP3
CHIC2	CSPG4
HSPB8	HPN
PALLD	HCFC1R1
T	RGS14
HEG1	CNTN1
ENC1	ATP6V0E2
SETD7	GPR153
BMP1	TMC6
MDFIC	TUBG2
ME1	ABCA7
RP11-512M8.3	NAT8L
APOA1	MFSD2A
EXT1	TMEM38A
ISPD	NLGN2
ZSWIM5	GPR3
LIFR	CEP85L
PIEZO2	B3GAT1
USP18	OLFM1
SLC35D1	HAPLN3
NPNT	PACSIN1
SOX17	ADCYAP1R1
FOXA2	DOCK2
SLC1A1	C11orf71
CREB5	DCXR
PARD3B	TMEM200A
EDN1	TRAPPC6A
ANGPT1	ARHGEF19
CTC-260E6.10	TERF1
TIMP3	EGFL7
PHC2	BAI2
TMEM150C	EFNB3
HDAC9	NT5M
TMEM144	IL27RA
COMMD3-BMI1	CCND3
ZBTB10	ART5
PERP	EMILIN1
	SEMA5B
	TMEM8B
	GRM2
	ATP2A1
	ADCK3
	DNMT3B
	GNG4
	CBX7
	EGFL6
	SCAMP5
	DKFZP761J1410
	ABAT
	PIEZO1
	IGF2
	HAPLN4
	SLC27A1
	PLEKHH2
	DERL3
	C9orf135
	SEZ6L2
	IGLON5
	PTPRS
	ZC3H6
	ITGA2B
	MFI2
	DLG4
	NUDT7
	HIST3H2A
	SYT7
	ELAVL2
	PRKCB
	APLP1
	NMNAT2
	GLI4
	HCN2
	MAGI2
	SLC9A5
	M1AP
	CRIP1
	PROCA1
	AADACL3
	HCG4P5
	GAA
	METRN
	DIRAS1
	CLIP2
	PAQR8
	DDB2
	RAB37
	ETV5
	DPM3
	DPPA2
	CAMKV
	RAC3
	RP11-366M4.3
	AIM1
	ZNF580
	ST6GALNAC4
	RDM1
	SYNGR3
	PRKCG
	NFATC4
	CA11
	JAKMIP2
	WNK2
	CTD-2545M3.6
	CXCL16
	LINC00458
	EPHB6
	SYT13
	MACROD1
	HCK
	CCBE1
	HAGHL
	ADAMTS7
	SYNGR1
	TSNARE1
	TMEM256-PLSCR3
	C17orf61-PLSCR3
	PLEKHH3
	ALDOC
	NRARP
	MAPK8IP2
	ACAP1
	ADCY9
	WDR65
	CBLC
	C1orf233
	EFNA2
	RAB26
	EVI5L
	RLTPR
	EHBP1L1
	CTD-2228K2.7
	TTYH2
	AASS
	CPAMD8
	TMEM63C
	OXLD1
	GLS2
	CHST8
	VWCE
	PDZD4
	SLC2A4
	PIANP
	TCEAL2
	LRFN1
	MYOZ1
	FLT4
	THY1
	DPP7
	BOLA1
	H2AFJ
	CD82
	YBX2
	CRAT
	PYGM
	BCL6B
	ADAMTS4
	FMNL1
	MPP2
	CCDC74B
	PSMB8
	SEMA3F
	GRM4
	REEP6
	MYO15B
	KCNK6
	SNCAIP
	GAMT
	SH2D5
	ST6GALNAC6
	NPAS1
	CHRDL1
	PPFIA3
	FBXO41
	RHBDL3
	GIPC3
	ATP2A3
	IQSEC2
	GAL3ST3
	HPDL
	ENHO
	PTGIS
	CTD-2306M5.1
	CILP2
	ZNF37A
	PADI2
	PDE4C
	SPN
	TMEM54
	CMKLR1
	RASGRP4
	ATP1B2
	PPM1J
	PPP2R2B
	UBE2L6
	CACNA1B
	C1orf94
	CD74
	ACE
	ACE
	CTD-3193O13.11
	NSG1
	IGFBP4
	RMST
	PITPNM3
	DGKQ
	ABCA2
	PPP1R1B
	RAMP2
	FCHO1
	HLA-DOA
	COL8A2
	GRIK5
	MMP25
	CPNE7
	CACNA1A
	MAPT
	FAM111A
	SCN4B
	PMEL
	ANKRD13B
	DUSP9
	PALM
	PTGS1
	FAT3
	ACSS1
	SGSM1
	GALK1
	GRIA1
	FBXO2
	KIAA1257
	SLC5A5
	BBS9
	FAM49A
	COL9A1
	CCM2L
	DLL3
	IDO1
	STX1B
	BRSK2
	DPYSL5
	XKR7
	ATCAY
	RNF157
	CPT1C
	DPYSL4
	RIMS4
	LCK
	NXPH3
	OLFM2
	CTD-3193O13.9
	ADAM11
	TMEM132B
	SEC14L5
	FDXR
	RASGRP2
	COL14A1
	NOS1
	NGFR
	KCNH6
	PTPRZ1
	MACC1
	NPR1
	TLE2
	GNG7
	KLK10
	CTD-2354A18.1
	PDE4A
	SEMA6B
	SPEG
	RP11-161M6.2
	ATP1A3
	BCAN
	C3
	TNFSF9
	ALOX15
	TNFRSF1B
	SLC13A5
	EGR1
	UNC5A
	SLC16A3
	STAC2
	TTYH1
	EEF1A2
	ACTN3
	FAM57B
	SCNN1G
	ECEL1
	ADSSL1
	SNAI3
	DTX1
	HAP1
	ANGPTL6
	NCAN
	DLGAP3
	SPIB
	NPTX1
	ADRA2B
	TTLL6
	SOX8
	NCCRP1
	NOVA2
	FBXL16
	ANKRD24
	TUBB4A
	ENTPD2
	CYP4F22
	S1PR5
	HRH3
	TNNT1
	ALPPL2
	C19orf66
	RASAL1
	JPH4
	C1QL1
	SLCO4A1
	ESPN
	CORO1A
	CACNG7
	CACNA1H
	ZDHHC22
	DHRS2
	KCNQ2
	TMEM59L
	NPTX2
	CRLF1

## Sheet: 4i upregulated GO terms
Table S2.3 Gene Ontology (GO) term enrichment analysis peformed by DAVID with upegulated genes in 4i hESC (Log2(Fold change)>2), p<0.05). GO terms shown were with p value<0.05 and GO Trimming threshold=0.4.
GO Term	Name	Count	%	PValue	Genes
GO:0007389	pattern specification process	17	9.18919	7.59144e-08	BMI1, NRP1, FOXA2, FST, EDN1, HOXC6, HOXA1, T, HOXC8, HOXD8, SOSTDC1, HOXC4, LEFTY2, GATA4, HHIP, NR2F2, PITX2
GO:0007517	muscle organ development	14	7.56757	9.80234e-07	ACTC1, ACTA1, MYL3, TNC, CHODL, IGF1, TAGLN2, TGFB2, TAGLN, SGCG, RARB, NR2F2, PITX1, IGFBP5
GO:0003012	muscle system process	11	5.94595	2.46229e-05	MYL7, ACTG2, ACTC1, ACTA1, MYL3, CALD1, EDN1, OXTR, IGF1, BDKRB2, MYOF
GO:0007507	heart development	12	6.48649	3.92579e-05	ACTC1, NRP1, MYL3, GATA4, EDN1, COL3A1, OXTR, SEMA3C, RARB, ADAM19, HDAC9, TGFB2
GO:0006936	muscle contraction	10	5.40541	6.92219e-05	MYL7, ACTG2, ACTC1, ACTA1, MYL3, CALD1, EDN1, OXTR, BDKRB2, MYOF
GO:0014706	striated muscle tissue development	9	4.86486	6.94344e-05	ACTC1, ACTA1, MYL3, TNC, RARB, NR2F2, PITX1, IGFBP5, TGFB2
GO:0001501	skeletal system development	14	7.56757	8.26273e-05	BMP1, COL3A1, EDN1, IGF1, HOXC6, HOXC8, HOXD8, HOXC4, PDGFRA, COL12A1, EXT1, PITX1, TWIST1, IGFBP5
GO:0030334	regulation of cell migration	10	5.40541	0.000148849	LAMA4, IL6, IL6ST, EDN1, PDGFRA, IGF1, HDAC9, NEXN, IGFBP5, TGFB2
GO:0006355	regulation of transcription, DNA-dependent	38	20.5405	0.00020101	HKR1, FOXA2, FST, NFIX, ANKRD1, MEIS1, ZNF829, ZNF677, HOXC6, T, HOXA1, HOXC8, MEIS2, MDFIC, HOXC4, GATA4, BHLHE40, RARB, NR2F2, RUNX1, PITX1, ZNF605, TWIST1, PITX2, IL6, IGF1, CREB5, IFI16, NRIP1, ZFHX4, HOXD8, HNF4A, ZNF135, EBF2, AIRE, SETD7, HDAC9, NFIB
GO:0009952	anterior/posterior pattern formation	9	4.86486	0.00021566	HOXC6, T, HOXA1, HOXC8, HOXD8, FOXA2, HOXC4, GATA4, NR2F2
GO:0035295	tube development	11	5.94595	0.000234033	T, NRP1, FOXA2, GATA4, EDN1, PDGFRA, IGF1, RARB, HHIP, NFIB, TWIST1
GO:0034097	response to cytokine stimulus	7	3.78378	0.000296662	PCSK1, OSMR, IL6ST, COL3A1, PDGFRA, LIFR, OXTR
GO:0048545	response to steroid hormone stimulus	10	5.40541	0.000384941	PCSK1, IL6, ACTA1, PDGFRA, OXTR, ANGPT1, AQP1, TIMP3, TGFB2, SLC34A2
GO:0006939	smooth muscle contraction	5	2.7027	0.00053657	MYL7, ACTG2, ACTC1, EDN1, BDKRB2
GO:0010557	positive regulation of macromolecule biosynthetic process	19	10.2703	0.000538339	IL6, FOXA2, IGF1, CREB5, NRIP1, TGFB2, HOXA1, T, MEIS2, HNF4A, MDFIC, EBF2, EIF5AL1, GATA4, PDGFRA, RARB, RUNX1, NR2F2, NFIB
GO:0030335	positive regulation of cell migration	7	3.78378	0.000564327	IL6, IL6ST, EDN1, PDGFRA, IGF1, HDAC9, TGFB2
GO:0007167	enzyme linked receptor protein signaling pathway	13	7.02703	0.000607451	NRP1, IL6ST, COL3A1, FST, LIFR, BDKRB2, DDR2, GREM2, TGFB2, LEFTY2, PDGFRA, ANGPT1, HPGD
GO:0006357	regulation of transcription from RNA polymerase II promoter	20	10.8108	0.000705208	IL6, FOXA2, FST, IGF1, ANKRD1, NRIP1, HOXC6, T, HOXA1, HOXC8, HOXD8, MEIS2, HNF4A, GATA4, RARB, RUNX1, HDAC9, NR2F2, NFIB, TWIST1
GO:0042127	regulation of cell proliferation	21	11.3514	0.000720353	BMI1, S100A6, IL6, NRP1, OSMR, IL6ST, EDN1, LIFR, ANXA1, IGF1, BDKRB2, DDR2, TGFB2, T, HNF4A, EIF5AL1, GATA4, PDGFRA, RARB, NFIB, IGFBP5
GO:0031328	positive regulation of cellular biosynthetic process	19	10.2703	0.000920977	IL6, FOXA2, EDN1, IGF1, CREB5, NRIP1, HOXA1, T, MEIS2, HNF4A, MDFIC, EBF2, EIF5AL1, GATA4, PDGFRA, RARB, RUNX1, NR2F2, NFIB
GO:0007519	skeletal muscle tissue development	6	3.24324	0.000970079	ACTA1, MYL3, TNC, NR2F2, PITX1, IGFBP5
GO:0008284	positive regulation of cell proliferation	14	7.56757	0.00101402	BMI1, S100A6, IL6, NRP1, IL6ST, OSMR, EDN1, LIFR, IGF1, DDR2, TGFB2, T, EIF5AL1, PDGFRA
GO:0051254	positive regulation of RNA metabolic process	15	8.10811	0.00134774	IL6, FOXA2, IGF1, CREB5, NRIP1, HOXA1, T, MEIS2, HNF4A, MDFIC, GATA4, RARB, RUNX1, NR2F2, NFIB
GO:0010033	response to organic substance	19	10.2703	0.00163861	ME1, ACTC1, IL6, ACTA1, OSMR, IL6ST, COL3A1, LIFR, OXTR, AQP1, TIMP3, SLC34A2, TGFB2, PCSK1, SLC1A2, HNF4A, PDGFRA, ANGPT1, HDAC9
GO:0030900	forebrain development	8	4.32432	0.00189772	PCSK1, SLC1A2, DKK1, OXTR, LRP2, NR2F2, PITX1, NFIB
GO:0045941	positive regulation of transcription	16	8.64865	0.00220982	IL6, FOXA2, IGF1, CREB5, NRIP1, HOXA1, T, MEIS2, HNF4A, MDFIC, EBF2, GATA4, RARB, RUNX1, NR2F2, NFIB
GO:0045935	positive regulation of nucleobase, nucleoside, nucleotide and nucleic acid metabolic process	17	9.18919	0.00228489	IL6, FOXA2, IGF1, CREB5, NRIP1, HOXA1, T, MEIS2, HNF4A, MDFIC, EBF2, GATA4, PDGFRA, RARB, RUNX1, NR2F2, NFIB
GO:0009719	response to endogenous stimulus	13	7.02703	0.0025619	ME1, IL6, ACTA1, OXTR, AQP1, TIMP3, TGFB2, SLC34A2, PCSK1, SLC1A2, PDGFRA, ANGPT1, HDAC9
GO:0048514	blood vessel morphogenesis	9	4.86486	0.00310148	T, NRP1, EDN1, SEMA3C, ANGPT1, SOX17, CDH2, NR2F2, TGFB2
GO:0044057	regulation of system process	11	5.94595	0.00311137	APOA1, MYL3, IL6ST, FST, EDN1, OXTR, NPPB, BDKRB2, BHLHE40, CDH2, TGFB2
GO:0048146	positive regulation of fibroblast proliferation	4	2.16216	0.00321904	BMI1, S100A6, PDGFRA, IGF1
GO:0009611	response to wounding	15	8.10811	0.00328716	IL6, NRP1, FOXA2, TNC, COL3A1, ANXA1, IGF1, BDKRB2, TIMP3, TGFB2, PCSK1, SLC1A2, HNF4A, PDGFRA, HDAC9
GO:0051146	striated muscle cell differentiation	6	3.24324	0.00347352	ACTC1, ACTA1, TNC, IGF1, RARB, CAPN2
GO:0035239	tube morphogenesis	7	3.78378	0.00351225	T, NRP1, FOXA2, GATA4, EDN1, IGF1, TWIST1
GO:0045944	positive regulation of transcription from RNA polymerase II promoter	12	6.48649	0.00382354	T, HOXA1, IL6, MEIS2, HNF4A, FOXA2, GATA4, IGF1, RARB, RUNX1, NFIB, NRIP1
GO:0001932	regulation of protein amino acid phosphorylation	8	4.32432	0.00392425	IL6, APOA1, HNF4A, MDFIC, IL6ST, EDN1, IGF1, BDKRB2
GO:0030199	collagen fibril organization	4	2.16216	0.00441124	LUM, COL3A1, COL12A1, TGFB2
GO:0003018	vascular process in circulatory system	5	2.7027	0.00445265	ACTG2, ACTC1, EDN1, NPPB, BDKRB2
GO:0014829	vascular smooth muscle contraction	3	1.62162	0.00451049	ACTG2, ACTC1, EDN1
GO:0010574	regulation of vascular endothelial growth factor production	3	1.62162	0.00451049	IL6, IL6ST, GATA4
GO:0010604	positive regulation of macromolecule metabolic process	20	10.8108	0.0045842	IL6, FOXA2, IL6ST, IGF1, CREB5, NRIP1, TGFB2, HOXA1, T, MEIS2, HNF4A, MDFIC, EBF2, EIF5AL1, GATA4, PDGFRA, RARB, RUNX1, NR2F2, NFIB
GO:0006350	transcription	38	20.5405	0.00467841	BMI1, HKR1, FOXA2, ZBTB10, NFIX, MEIS1, ZNF829, ZNF677, HOXC6, T, HOXA1, PCGF5, HOXC8, ZNF703, MDFIC, HOXC4, GATA4, SOX17, BHLHE40, RARB, NR2F2, RUNX1, PITX1, ZNF605, TWIST1, ZNF503, CREB5, IFI16, NRIP1, ZFHX4, HOXD8, HNF4A, ZNF135, EBF2, AIRE, SETD7, HDAC9, NFIB
GO:0045768	positive regulation of anti-apoptosis	4	2.16216	0.00486036	IL6, IL6ST, LIFR, ANGPT1

## Sheet: Conv upregulated GO terms
Table S2.4 Gene Ontology (GO) term enrichment analysis peformed by DAVID with upegulated genes in converntional hESC (Log2(Fold change)>2), p<0.05). GO terms shown were with p value<0.05 and GO Trimming threshold=0.4.
GO Term	Name	Count	%	PValue	Genes
GO:0007610	behavior	29	6.37363	2.57501e-05	PDGFA, ADA, ESPN, NPAS1, DOCK2, HRH3, PPP1R1B, SEMA3F, GRIN2D, DLG4, SPN, GNG7, CDH23, EGR1, EFNB3, CMKLR1, ATP1A3, PRKCG, IDO1, GRM4, CORO1A, GRM2, GRIA1, CXCL16, GAA, C1QL1, ABAT, ENG, CACNA1A
GO:0030001	metal ion transport	28	6.15385	5.786e-05	JPH4, SLC5A5, SLC13A5, SLC9A5, ATP1B2, KCNK6, TTYH1, SCNN1G, KCNQ2, TRPM4, HCN2, CACNG7, MFI2, ATP1A3, TMEM38A, ITPR1, PRKCB, CORO1A, KCNN1, ATP2A3, ATP2A1, LCK, KCNH6, CACNA1H, SCN4B, KCTD13, CACNA1A, CACNA1B
GO:0007268	synaptic transmission	21	4.61538	7.79136e-05	PPFIA3, RAB3A, NOS1, BAIAP3, GRIK5, STX1B, GRM4, NPTX1, GRM2, KCNN1, HRH3, NPTX2, GRIA1, GRIN2D, DLG4, ABAT, KCNQ2, NCAN, HAP1, CACNA1A, CACNA1B
GO:0044057	regulation of system process	21	4.61538	0.000127873	EGR1, PPFIA3, RAB3A, SNCAIP, NOS1, EPAS1, PTGS1, BCAN, NPR1, NLGN2, IGF2, SYNGR1, ADA, ACE, TNNT1, GRIN2D, ATP2A1, GAA, DLG4, CACNA1H, CACNA1A
GO:0001666	response to hypoxia	13	2.85714	0.000157692	NOS1, EPAS1, PDGFA, ALDOC, JAG2, ADA, ITPR1, ACE, PYGM, HSD11B2, ABAT, SCNN1G, ENG
GO:0007269	neurotransmitter secretion	7	1.53846	0.000190627	RAB3A, GRM4, PPFIA3, GRM2, HRH3, BAIAP3, CACNA1A
GO:0007626	locomotory behavior	19	4.17582	0.000230274	EFNB3, CMKLR1, PDGFA, ATP1A3, ESPN, CORO1A, DOCK2, GRM2, CXCL16, GRIN2D, SEMA3F, GAA, C1QL1, ABAT, ENG, SPN, CACNA1A, GNG7, CDH23
GO:0007267	cell-cell signaling	31	6.81319	0.000322434	RAB3A, PPFIA3, PDGFA, LTBP4, EFNA2, FGF11, GRIK5, NPTX1, HRH3, NPTX2, GRIN2D, DLG4, ADRA2B, KCNQ2, HAP1, HCN2, NOS1, DLGAP3, EFNB3, BAIAP3, IGF2, TNFSF9, STX1B, GRM4, GRM2, KCNN1, GRIA1, ABAT, NCAN, CACNA1A, CACNA1B
GO:0015674	di-, tri-valent inorganic cation transport	14	3.07692	0.000566837	TRPM4, JPH4, CACNG7, MFI2, ITPR1, PRKCB, CORO1A, ATP2A3, LCK, TTYH1, ATP2A1, CACNA1H, CACNA1A, CACNA1B
GO:0019226	transmission of nerve impulse	21	4.61538	0.000645614	PPFIA3, RAB3A, NOS1, BAIAP3, GRIK5, STX1B, GRM4, NPTX1, GRM2, KCNN1, HRH3, NPTX2, GRIA1, GRIN2D, DLG4, ABAT, KCNQ2, NCAN, HAP1, CACNA1A, CACNA1B
GO:0006816	calcium ion transport	12	2.63736	0.00100554	TRPM4, JPH4, CORO1A, ATP2A3, CACNG7, LCK, ATP2A1, CACNA1H, ITPR1, CACNA1A, PRKCB, CACNA1B
GO:0010324	membrane invagination	15	3.2967	0.00151839	MICALL2, ABCA7, RAB3A, RAMP2, HCK, ARHGAP27, MEGF10, APLP1, CORO1A, PACSIN1, ARRB2, GRIA1, CXCL16, DLG4, AP3B2
GO:0006897	endocytosis	15	3.2967	0.00151839	MICALL2, ABCA7, RAB3A, RAMP2, HCK, ARHGAP27, MEGF10, APLP1, CORO1A, PACSIN1, ARRB2, GRIA1, CXCL16, DLG4, AP3B2
GO:0016192	vesicle-mediated transport	28	6.15385	0.00166821	RAB3A, ABCA7, SRCIN1, MEGF10, RIMS4, TSNARE1, APLP1, TRAPPC6A, PACSIN1, AP3B2, DLG4, SCAMP5, MICALL2, RAMP2, KIF17, HCK, ARHGAP27, STX1B, CORO1A, ARRB2, CADPS2, STXBP6, GRIA1, CXCL16, TRAPPC5, SYT13, CACNA1A, UNC13A
GO:0051249	regulation of lymphocyte activation	11	2.41758	0.00455716	CDKN1A, CORO1A, IL27RA, LCK, IDO1, INPP5D, HLA-DOA, CD74, ADA, SPN, THY1
GO:0001525	angiogenesis	11	2.41758	0.00455716	ANGPTL6, NOTCH1, EGFL7, EPAS1, PDGFA, CCBE1, CSPG4, PLCD3, ADRA2B, ENG, THY1
GO:0002683	negative regulation of immune system process	8	1.75824	0.0051376	IL27RA, IGF2, IDO1, INPP5D, CD74, ADA, SPN, THY1
GO:0050865	regulation of cell activation	12	2.63736	0.00516881	CDKN1A, CORO1A, IL27RA, PDGFA, LCK, IDO1, INPP5D, HLA-DOA, CD74, ADA, SPN, THY1
GO:0003001	generation of a signal involved in cell-cell signaling	8	1.75824	0.00585112	RAB3A, GRM4, PPFIA3, GRM2, HRH3, BAIAP3, LTBP4, CACNA1A
GO:0008361	regulation of cell size	13	2.85714	0.00650603	HPN, RARG, NPR1, IGF2, CDKN1A, ATP6V0E2, RASGRP4, NDRG4, MAPT, SEMA3F, CXCL16, GNG4, CACNA1A
GO:0002824	positive regulation of adaptive immune response based on somatic recombination of immune receptors built from immunoglobulin superfamily domains	5	1.0989	0.00667879	IL27RA, C3, TAP2, IDO1, ADA
GO:0032940	secretion by cell	13	2.85714	0.00676407	PPFIA3, RAB3A, SRCIN1, BAIAP3, LTBP4, RIMS4, GRM4, GRM2, CADPS2, HRH3, CACNA1A, UNC13A, SCAMP5
GO:0045664	regulation of neuron differentiation	10	2.1978	0.00689805	METRN, NOTCH1, DTX1, SEMA3F, MAPT, S1PR5, NGFR, DNMT3B, CACNA1A, THY1
GO:0008277	regulation of G-protein coupled receptor protein signaling pathway	6	1.31868	0.00931211	RAMP2, RASGRP4, GNG4, RGS14, ADA, GNG7
GO:0050767	regulation of neurogenesis	11	2.41758	0.00998459	METRN, NOTCH1, DTX1, SEMA3F, MAPT, S1PR5, DLL3, NGFR, DNMT3B, CACNA1A, THY1
GO:0006575	cellular amino acid derivative metabolic process	11	2.41758	0.00998459	SNCAIP, PCYOX1L, EPAS1, ASMTL, PADI2, ABAT, NPR1, GAMT, IDO1, AGMAT, DNMT3B
GO:0017157	regulation of exocytosis	5	1.0989	0.0104399	RAB3A, RAB26, STX1B, CACNA1A, SCAMP5
GO:0050881	musculoskeletal movement	4	0.879121	0.0116735	TNNT1, GAA, ITPR1, CACNA1A
GO:0008344	adult locomotory behavior	6	1.31868	0.0117891	GRM2, EFNB3, GRIN2D, ATP1A3, CACNA1A, CDH23
GO:0048168	regulation of neuronal synaptic plasticity	5	1.0989	0.012746	EGR1, PPFIA3, DLG4, BCAN, SYNGR1
GO:0042312	regulation of vasodilation	4	0.879121	0.0134792	ACE, NOS1, NPR1, IGF2
GO:0008217	regulation of blood pressure	8	1.75824	0.0137713	CYBA, ACE, HRH3, PTGS1, HSD11B2, ABAT, NPR1, ENG
GO:0050770	regulation of axonogenesis	6	1.31868	0.0146797	METRN, SEMA3F, MAPT, NGFR, CACNA1A, THY1
GO:0042110	T cell activation	9	1.97802	0.0151351	EGR1, DOCK2, CCND3, LCK, JAG2, IGF2, CD74, ADA, SPN
GO:0045060	negative thymic T cell selection	3	0.659341	0.0163122	DOCK2, CD74, SPN
GO:0030097	hemopoiesis	13	2.85714	0.0178658	EGR1, EPAS1, CRIP2, JAG2, CD74, ADA, MLF1, DHRS2, DOCK2, ACE, RASGRP4, LCK, SPN
GO:0048514	blood vessel morphogenesis	12	2.63736	0.0192556	ANGPTL6, ACE, NOTCH1, EGFL7, EPAS1, PDGFA, CCBE1, CSPG4, PLCD3, ADRA2B, ENG, THY1
GO:0044271	nitrogen compound biosynthetic process	16	3.51648	0.019369	NMNAT2, ADSSL1, NOS1, ATP1B2, ATP1A3, NPR1, PADI2, AGMAT, ADA, ATP6V0E2, NME3, ADCY9, ATP2A3, ASMTL, ATP2A1, ALDH4A1
GO:0030802	regulation of cyclic nucleotide biosynthetic process	8	1.75824	0.022136	GRM4, PALM, GRM2, HRH3, ADCY9, ADCYAP1R1, NPR1, GPR3
GO:0050804	regulation of synaptic transmission	9	1.97802	0.0228693	EGR1, RAB3A, PPFIA3, SNCAIP, DLG4, BCAN, NLGN2, SYNGR1, CACNA1A
GO:0030217	T cell differentiation	6	1.31868	0.0246042	EGR1, DOCK2, LCK, JAG2, CD74, SPN
GO:0050777	negative regulation of immune response	4	0.879121	0.024777	IL27RA, IGF2, INPP5D, SPN
GO:0043086	negative regulation of catalytic activity	14	3.07692	0.0251356	PSMB10, PALM, IGF2, PSMB8, THY1, GRM4, CBLC, CDKN1A, GRM2, HRH3, ADCY9, DUSP9, ENG, TERF1
GO:0050856	regulation of T cell receptor signaling pathway	3	0.659341	0.0253515	LCK, ADA, THY1
GO:0034654	nucleobase, nucleoside, nucleotide and nucleic acid biosynthetic process	11	2.41758	0.0258649	NMNAT2, ADSSL1, ATP6V0E2, NME3, ADCY9, ATP2A3, ATP1B2, ATP2A1, ATP1A3, NPR1, ADA
GO:0034404	nucleobase, nucleoside and nucleotide biosynthetic process	11	2.41758	0.0258649	NMNAT2, ADSSL1, ATP6V0E2, NME3, ADCY9, ATP2A3, ATP1B2, ATP2A1, ATP1A3, NPR1, ADA
GO:0001558	regulation of cell growth	11	2.41758	0.0267339	CDKN1A, HTRA1, CXCL16, SEMA3F, LTBP4, MAPT, RASGRP2, NPR1, IGF2, GNG4, IGFBP4
GO:0051129	negative regulation of cellular component organization	9	1.97802	0.0286602	CORO1A, PACSIN1, SEMA3F, MAPT, NGFR, DNMT3B, TERF1, THY1, SCAMP5
GO:0009152	purine ribonucleotide biosynthetic process	8	1.75824	0.0297501	ADSSL1, ATP6V0E2, NME3, ATP2A3, ATP1B2, ATP2A1, ATP1A3, ADA
GO:0002478	antigen processing and presentation of exogenous peptide antigen	3	0.659341	0.0304717	TAP2, HLA-DOA, CD74
GO:0001516	prostaglandin biosynthetic process	3	0.659341	0.0304717	PTGIS, PTGS1, CD74
GO:0015672	monovalent inorganic cation transport	15	3.2967	0.0330556	HCN2, SLC5A5, SLC13A5, SLC9A5, ATP1B2, ATP1A3, TMEM38A, ATP6V0E2, KCNN1, KCNK6, KCNH6, SCN4B, SCNN1G, KCNQ2, KCTD13
GO:0051969	regulation of transmission of nerve impulse	9	1.97802	0.0342031	EGR1, RAB3A, PPFIA3, SNCAIP, DLG4, BCAN, NLGN2, SYNGR1, CACNA1A
GO:0002684	positive regulation of immune system process	12	2.63736	0.0412145	CDKN1A, CORO1A, IL27RA, C3, TAP2, LCK, IDO1, INPP5D, CD74, ADA, SPN, THY1
GO:0048667	cell morphogenesis involved in neuron differentiation	11	2.41758	0.0412981	RAB3A, NOTCH1, SEMA6C, EFNB3, PTPRZ1, UNC5A, EFNA2, DPYSL5, NGFR, CACNA1A, CDH23
GO:0048585	negative regulation of response to stimulus	7	1.53846	0.0421283	TNFRSF1B, AES, IL27RA, IGF2, INPP5D, ADA, SPN
GO:0007219	Notch signaling pathway	5	1.0989	0.0428051	NOTCH1, DTX1, JAG2, DLL3, CNTN1
GO:0050728	negative regulation of inflammatory response	4	0.879121	0.0433408	TNFRSF1B, IGF2, ADA, SPN
GO:0050727	regulation of inflammatory response	6	1.31868	0.0440572	TNFRSF1B, C3, IGF2, IDO1, ADA, SPN
GO:0050870	positive regulation of T cell activation	6	1.31868	0.0440572	CORO1A, LCK, CD74, ADA, SPN, THY1
GO:0006898	receptor-mediated endocytosis	5	1.0989	0.0454081	RAMP2, ARRB2, GRIA1, CXCL16, ARHGAP27
GO:0046700	heterocycle catabolic process	6	1.31868	0.046178	NT5M, ATP2A1, ALDH4A1, IDO1, ENTPD2, ADA
GO:0006814	sodium ion transport	8	1.75824	0.0481987	HCN2, SLC5A5, SLC13A5, SLC9A5, ATP1B2, ATP1A3, SCN4B, SCNN1G
